# Supplementary material for: Delineation and Modulation of the Natural Killer Cell Transcriptome in Rhesus Macaques During ZIKV and SIV Infections
Source: Front Cell Infect Microbiol. 2020 Apr 29;10:194. doi: 10.3389/fcimb.2020.00194 (PMC7201019; doi:10.3389/fcimb.2020.00194)
Supplement: Supplementary file 2 [file Table_1.XLSX]

## Sheet: Supplemenatry Table 1
Table 1: RMtsig signature of NK cells identified in rhesus monkeys
Gene	Rh1	Rh2	Rh3	Rh4	Rh5	Rh6	Average CPM count	Average raw count	Desirability score
B2M	16142.1	22813.2	13993.8	15654.1	18412.3	18801.5	17636.2	234295	1
GZMB	12130.5	22969.4	17405.7	10065	19199.9	10244.2	15335.8	202890	1
ACTB	14407.5	14966.7	10837.7	8853.1	10928.5	13510.6	12250.7	163688	1
GNLY	6566.04	18476.4	11972.6	7126.32	8287.98	7381.39	9968.46	132417	1
TMSB4X	8186.27	11390.5	8420.71	7911.42	9004.46	8666.78	8930.02	118071	1
MAMU-A	5176.27	4881.05	5828.29	4847.54	6470.09	5522.38	5454.27	71775.7	1
GZMH	2735.24	5323.46	5348.33	2823.83	4667.03	4283.57	4196.91	55925	1
TXNIP	2767.42	3625.13	3119.81	2544.45	4584.59	2717.2	3226.43	42562.8	1
FLNA	4799.16	2516.13	2579.98	1797.26	3845.02	3537.82	3179.23	42543.5	1
ITGB2	3835.78	2886.78	2620.11	1909.98	3262.67	3310.23	2970.92	39710.7	1
NKG7	2940.65	3819.79	3057.13	1617.49	2821.43	3098.2	2892.45	38863.3	1
PRF1	3372.78	2620.92	3359.15	1406.17	2954.35	2711.9	2737.55	36515.2	1
ARHGDIB	2957.89	2894.67	2497.55	1940.22	2760.34	3173.96	2704.11	36148.8	1
CORO1A	2758.46	2946.08	2640.98	1986.2	2544.75	2707.11	2597.26	34501.3	1
SRRM2	2758.38	1540.79	2964.43	2972.44	2749.89	1749.09	2455.84	31395.8	1
UBC	2498.49	2743.74	2563.53	1651.67	2746.86	2413.53	2436.3	32411.8	1
MSN	2847.33	2459.71	1840.54	1204.93	3422.47	2489.42	2377.4	31946.8	1
LCK	2637.48	2444.22	2109.65	1735.96	2353.16	2700.94	2330.23	31095.3	1
CCL5	2707.51	2891.78	2039.02	1358.88	2430.98	2217.01	2274.2	30428.5	1
ZAP70	2084.15	2019.76	2686	2176.85	2200.55	1864.81	2172.02	28265.8	1
ACTG1	2924.72	1984.48	1701.04	1678.69	1922.66	2498.05	2118.27	28204.7	1
IFITM1	1627.2	2543.59	2030.6	1750.48	1935.38	2214.36	2016.93	26786.2	1
LCP1	2612.96	1840.67	1436.35	1169.54	2451.49	2545.51	2009.42	27084.7	1
UBB	2014.5	2725.93	2089.75	1578.57	1774.14	1775.94	1993.14	26384.5	1
JAK1	2331.62	2110.19	1567.01	1543.09	2253.92	1984.5	1965.05	26080.8	1
PFN1	1516.8	2729.24	2234.94	1915.32	1702.98	1553.39	1942.11	25422.7	1
TSC22D3	857.273	2773.82	1921.76	1718.31	2388.51	1793.9	1908.93	25262.8	1
MYO1G	2061.09	1563.75	1999.45	1707.12	2047.64	1711.9	1848.49	24193.3	1
IL2RB	2209.42	1947.57	1272.69	814.846	2531.5	2285.27	1843.55	25021.7	1
DDX5	1606.28	1698.19	1655.3	2449.17	1794.58	1587.42	1798.49	23147.8	1
ARPC1B	2001.48	1976.8	1884.76	1447.81	1611.47	1810.35	1788.78	23674.3	1
RAC2	1902.41	2154.98	1516.85	1206.14	1680.12	1881.38	1723.65	23056	1
SH3BGRL3	1833.46	2011.94	1571.99	1054.8	1877.77	1851.64	1700.27	22788.3	1
CALM1	1435.2	1915.88	1451.27	1547.22	1663.47	1744.36	1626.23	21502.5	1
LSP1	1677.54	1969.97	1559.38	1225.8	1562.49	1623.03	1603.04	21307.7	1
HMHA1	1722.82	1562.97	1713.32	1322.39	1547.2	1598.26	1577.83	20823.2	1
ARHGEF1	1530.51	1476.42	1808.59	1812.78	1383.39	1244.11	1542.63	19911.3	1
FTL	1242.89	2196.25	1251.99	1455.87	1777.32	1321.76	1541.01	20316	1
IL2RG	1578.86	1802.21	1426.55	1057.12	1507.23	1615.22	1497.86	19999	1
ADCY7	1747.11	1273.24	1731.54	1484.51	1468.85	1239.19	1490.74	19374.2	1
CD97	1778.6	1072.81	1408.9	1386.51	1512.15	1738.25	1482.87	19551.3	1
CFL1	1366.24	1860.1	1271.81	1144.33	1465.22	1602.61	1451.72	19370.5	1
EEF1A1	1368.16	1871.37	1460.26	1463.74	1456.06	990.106	1434.95	18680.8	1
TGFB1	1565.68	1594.95	1278.55	864.854	1625.32	1584.02	1418.89	19032.2	1
CD52	1653.86	1735.94	1479.36	1262.19	874.694	1487.08	1415.52	18722.5	1
CAP1	1566.83	1534.45	1101.82	754.554	1623.58	1589.94	1361.86	18354	1
MYH9	1823.5	1256.41	1003.74	852.957	1563.78	1607.97	1351.39	18129.3	1
ARPC2	1418.27	1655.73	1227.83	995.116	1235.7	1532.15	1344.13	17970.3	1
ESYT1	1566.06	1178.73	1106.47	990.781	1438.57	1617.05	1316.28	17575	1
GAPDH	1353.6	1661.71	1295.25	822.609	1337.51	1342.62	1302.22	17421.7	1
UCP2	1255.38	1397.75	1275.74	685.692	1615.55	1495.53	1287.61	17333	1
CD247	1419.03	1464.59	1230.96	947.326	1039.79	1554.71	1276.07	17075.5	1
HSPA8	1253.54	838.216	1278.63	1273.49	1007.85	1855.92	1251.27	16597.5	1
TBC1D10C	1181.52	1081.19	1528.08	1479.57	934.041	1213.16	1236.26	16012.3	1
RUNX3	1359.27	1297.61	1075.57	588.802	1607.76	1410.63	1223.27	16504.5	1
HNRNPA2B1	1232.09	1068.51	1194.44	1145.24	1289.22	1295.16	1204.11	15845.7	1
ITGAL	1600.92	960.194	1151.9	829.868	1465.06	1176.86	1197.47	15856.3	1
TNFRSF1B	1048.59	1216.69	1330.48	835.615	1346.07	1389.96	1194.57	15943.7	1
FCGR3B	1534.49	1065.83	1092.83	358.625	1453.18	1611.37	1186.06	16183	1
TLN1	1275.45	1425.71	1184.17	911.635	1220.03	1023.32	1173.39	15506.7	1
YWHAB	1176.69	1241.27	1178.79	970.919	1252.43	1156.31	1162.73	15365.2	1
ANXA1	1163.74	1354.23	955.102	918.894	1212.61	1201.38	1134.33	15085.3	1
FCER1G	937.261	1695.31	1029.82	969.81	1410.79	751.482	1132.41	14885.8	1
RPL13	809.846	1203.45	1379.2	1556.39	942.671	878.988	1128.42	14446.3	1
PTPRC	1270.93	761.239	1050.61	1195.25	1200.58	1276.82	1125.9	14743.3	1
CX3CR1	1725.58	797.157	850.442	404.398	1147.28	1822.58	1124.57	15420.2	1
SPN	1496.42	1142.6	1069.79	714.326	1155.31	1154.17	1122.1	14957.2	1
GZMA	1367.16	1199.64	1184.25	313.961	1834.47	805.497	1117.5	14960.2	1
HOPX	964.537	1360.01	1283.13	851.243	1265.37	979.77	1117.34	14765.2	1
ACAP1	1086.59	756.732	1313.14	1495.7	981.05	954.054	1097.88	14036.7	1
TMSB10	785.635	1256.48	987.447	1411.21	963.942	1176.23	1096.82	14298.5	1
MYO1F	1193.09	820.679	1065.86	1242.03	1243.8	965.147	1088.43	14094.7	1
PDIA3	1201.67	1099.92	966.74	854.166	1178.55	1209.63	1085.11	14430	1
CD74	605.661	875.471	711.992	3292.45	421.564	521.745	1071.48	12618.3	1
SORL1	1536.56	809.482	882.306	727.03	1380.74	1076.14	1068.71	14177.8	1
THY1	641.135	1367.26	1050.37	814.241	1085.89	1389.7	1058.1	14223.2	1
YWHAZ	1300.27	960.124	741.93	664.52	1295.58	1325.35	1047.96	14097	1
RPL3	925.232	1276.2	1176.46	1076.08	975.675	840.478	1045.02	13625.3	1
PRKCH	1317.05	920.192	853.412	710.394	1224.34	1210.33	1039.29	13885.3	1
ARL4C	814.29	1336.55	1085.69	1065.79	1088.69	821.569	1035.43	13520.2	1
KLRD1	959.787	798.847	1066.42	1069.02	853.423	1391.15	1023.11	13517.7	1
MFNG	1168.42	1147.88	895.067	771.895	1023.44	1115.34	1020.34	13595.5	1
CTSA	930.212	1279.16	981.347	710.898	1167.19	1011.03	1013.31	13507	1
IL10RA	1078.31	1150.42	951.49	646.977	960.914	1196.71	997.47	13393.7	1
C19orf6	737.596	827.018	1392.28	1450.03	841.841	704.4	992.194	12566	1
BIN2	1060	1117.17	863.204	856.385	969.62	1080.55	991.156	13150	1
SEMA4D	1263.34	832.229	777.325	672.888	1231.16	1091.58	978.088	13041.3	1
SSBP4	920.482	1147.11	942.902	858.098	1002.32	988.467	976.563	12914.2	1
IRF1	1022.69	1077.88	1069.15	900.242	799.98	960.672	971.769	12785.5	1
CYFIP2	1315.9	860.682	841.292	566.218	1173.78	1060.19	969.678	12970.2	1
RPL10	873.975	1229.08	1093.15	1038.27	878.1	702.194	969.128	12586.3	1
ENO1	1026.29	1065.83	966.579	844.084	914.89	980.4	966.346	12764.2	1
ATHL1	586.047	611.583	1403.36	1383.18	814.817	971.702	961.781	12286.3	1
HNRNPK	1071.19	902.163	808.546	667.141	1133.28	1182.66	960.829	12869.5	1
RASSF1	1092.41	755.394	1341.08	990.377	721.253	826.801	954.552	12360.3	1
SLA2	741.274	841.807	1212.74	893.084	1098.84	864.365	942.018	12304.3	1
S100A4	1140.99	864.555	849.559	814.543	795.059	1175.79	940.082	12498.3	1
SUN2	1090.96	870.33	878.373	669.46	971.058	1153.54	938.952	12551.8	1
TYROBP	833.138	1337.4	977.896	658.47	927.683	878.799	935.564	12462.8	1
FGD3	979.86	834.976	1097.56	880.683	982.791	825.792	933.611	12190	1
RPS18	714.228	1160.42	1099.01	1111.87	788.474	697.089	928.514	11999.3	1
FAM65B	1091.88	748.07	992.423	796.597	1010.57	920.271	926.635	12181.7	1
TPM3	1013.96	1008.79	765.045	690.129	977.265	1090.19	924.229	12357	1
PREX1	1155.62	777.156	841.934	622.779	1143.12	989.161	921.629	12263.3	1
RPL8	696.759	1149.99	1095.64	1169.54	758.27	656.877	921.179	11852.2	1
MBP	931.898	984.21	946.996	748.807	1007.77	835.246	909.155	11988.2	1
HSP90AB1	934.043	914.065	882.386	1007.01	882.264	765.853	897.604	11659.7	1
ITGAD	1123.75	377.979	1650.72	354.088	490.601	1342.81	889.991	11983.2	1
AKNA	964.997	718.913	968.024	960.836	865.761	841.549	886.68	11530.5	1
ADRBK1	856.66	897.092	858.227	855.578	940.627	889.45	882.939	11606	1
CD27	739.895	1136.05	947.638	558.555	970.755	929.599	880.415	11784.7	1
DGKZ	833.444	803.707	920.75	746.488	924.428	1045.82	879.107	11661.8	1
FOS	279.654	1091.89	901.729	982.816	739.8	1193.56	864.908	11474.5	1
CD8A	1180.14	1064.21	630.608	375.261	1280.74	641.814	862.129	11532.5	1
ARHGAP4	819.73	705.18	994.751	1205.63	724.811	680.828	855.155	10906.8	1
TPI1	787.091	1068.65	818.258	655.345	878.176	915.481	853.834	11378	1
TAP1	884.012	755.746	949.644	817.87	802.402	881.698	848.562	11133.7	1
SLC44A2	1118.46	891.106	714.721	495.642	978.249	892.161	848.39	11358.3	1
DAZAP2	856.2	954.49	679.567	594.146	978.93	995.59	843.154	11302.7	1
ATP5A1	882.863	911.882	688.556	648.388	914.814	960.924	834.571	11135.3	1
ID2	800.346	856.174	805.336	830.574	866.821	843.44	833.782	10951.3	1
GNAI2	938.41	894.557	657.335	647.783	822.311	938.486	816.48	10886.3	1
SIPA1	794.216	880.401	818.177	739.33	908.682	752.302	815.518	10722.3	1
DUSP1	362.324	1112.03	797.47	1016.59	959.552	582.946	805.153	10410.5	1
SHISA5	726.487	876.175	707.979	677.324	876.208	928.843	798.836	10629	1
ANXA2	1012.5	867.724	636.307	402.987	802.402	1051.75	795.611	10791.3	1
SAMHD1	838.731	727.083	791.691	732.071	598.092	1038.76	787.739	10463	1
RPL21	651.555	1043.58	725.878	837.43	741.616	682.845	780.484	10217.2	1
HSPA5	797.204	920.544	729.57	600.699	867.2	764.844	780.01	10352.5	1
PKN1	759.662	725.885	900.204	903.67	698.165	664.315	775.317	10027.3	1
KLF6	480.621	1219.93	768.978	748.202	860.538	573.365	775.272	10177	1
ARF1	809.004	903.29	682.938	627.316	829.123	799.321	775.165	10291.8	1
ITM2B	742.423	978.435	674.43	698.396	804.143	745.179	773.834	10226.5	1
EVL	739.895	709.335	816.01	1027.68	659.105	662.109	769.023	9883.5	1
MADD	984.074	653.487	714.802	530.426	983.548	732.637	766.496	10151.2	1
CCDC69	940.709	690.813	549.384	530.426	968.106	914.347	765.631	10248.2	1
RGS9	685.649	625.035	807.743	1057.32	825.414	585.53	764.449	9761.5	1
SELPLG	850.913	782.719	641.203	499.373	922.46	858.189	759.143	10160.7	1
RPS6KA1	1005.37	772.367	669.775	528.51	738.588	830.33	757.491	10101.2	1
ZFP36L2	505.905	953.997	714.32	739.229	878.554	701.627	748.939	9853.17	1
S100A11	727.176	921.671	590.719	652.219	806.187	787.282	747.542	9924.67	1
NLRC5	790.079	544.537	996.195	1020.12	469.557	605.762	737.708	9398	1
SLC9A3R1	924.389	869.907	636.628	459.951	682.117	847.033	736.671	9893.5	1
RPL13A	612.097	853.428	896.833	908.711	624.132	524.645	736.641	9477.17	1
ARHGAP9	681.435	625.669	953.336	946.318	640.332	572.168	736.543	9429.83	1
IQGAP1	884.778	591.723	622.02	637.499	931.997	744.171	735.365	9690.33	1
SF3B1	841.949	529.536	595.695	719.367	884.005	817.473	731.337	9618.83	1
RASGRP2	736.294	578.272	758.704	857.796	650.627	800.707	730.4	9513.5	1
SRGN	744.262	920.192	664.077	582.551	821.856	642.381	729.22	9646.83	1
EIF1	517.398	921.46	834.55	756.167	675.834	651.331	726.123	9499.5	1
SYNE1	946.302	438.898	801.162	800.529	796.876	566.369	725.023	9336.33	1
RAP1B	830.686	666.938	585.983	435.048	801.191	1016.45	722.716	9773.17	1
PLAC8	544.367	787.579	360.772	950.855	698.62	982.039	720.705	9504	1
MATK	636.768	794.199	694.255	607.958	820.115	747.953	716.875	9494.83	1
PPP1R12A	738.822	676.657	697.706	726.223	769.246	690.723	716.563	9378	1
RPS3	610.871	857.301	833.266	833.498	613.005	542.293	715.039	9249.5	1
PNPLA6	774.602	491.365	967.623	733.583	620.499	696.648	714.053	9278.17	1
MYL6	678.524	876.739	718.815	607.656	666.372	695.009	707.186	9353	1
TARP	604.818	569.961	515.916	456.826	838.889	1252.87	706.546	9651	1
RPS14	576.316	899.768	721.543	812.124	665.994	556.159	705.317	9160.83	1
EFHD2	676.149	704.194	620.415	360.742	806.49	1042.04	701.672	9553.17	1
IKZF1	855.357	578.272	583.656	639.516	752.744	795.98	700.921	9260.5	1
UBA7	593.325	586.934	886.399	908.106	634.2	520.422	688.231	8794	1
EIF4G2	786.018	563.2	533.653	517.622	792.864	909.745	683.85	9157.83	1
CD53	612.48	659.896	659.743	766.854	720.345	651.079	678.399	8839.33	1
SASH3	828.694	690.954	632.855	436.561	654.79	817.283	676.856	9076.5	1
RASSF5	848.768	693.489	539.031	520.041	789.382	656.31	674.504	8940	1
S100A10	652.857	781.311	531.727	632.559	713.229	716.376	671.343	8883.67	1
OPLAH	379.869	611.654	668.973	602.312	905.654	843.629	668.682	8883.5	1
CCND3	761.118	722.646	569.61	572.066	690.444	690.03	667.652	8839.17	1
STK10	774.832	584.751	656.372	455.717	728.218	785.706	664.266	8866.67	1
ADAM8	795.136	358.611	991.942	508.749	644.344	667.34	661.02	8662.5	1
AKAP13	566.969	576.229	753.086	777.844	748.505	529.246	658.646	8494.17	1
PTPN6	942.088	579.891	574.747	663.511	490.601	696.9	657.956	8635	1
GNB2L1	591.946	770.254	779.411	717.956	573.036	504.917	656.253	8512.67	1
LAT2	697.985	757.014	666.725	518.428	672.428	612.127	654.118	8650.5	1
SYK	610.258	596.23	734.225	618.041	787.338	572.483	653.096	8532.17	1
RHOA	706.489	756.591	483.49	477.797	712.397	772.029	651.466	8731.17	1
ARHGAP30	770.312	481.153	652.921	630.038	597.789	757.218	648.239	8530.17	1
CCND2	867.309	427.066	699.392	590.617	566.148	737.679	648.035	8523.17	1
CDC42SE1	735.757	591.019	548.341	458.439	716.182	834.868	647.434	8680.17	1
PPP6R1	707.639	670.741	666.003	452.793	694.381	676.038	644.599	8574.67	1
PSME1	508.127	822.933	674.109	744.472	527.996	570.844	641.413	8355.33	1
PEBP1	690.093	698.208	609.821	480.015	665.464	698.224	640.304	8524.83	1
CST7	557.468	930.474	582.853	451.381	657.591	659.714	639.914	8563.5	1
H3F3B	553.867	816.383	637.109	716.947	631.475	476.176	638.66	8294.5	1
INPP5D	748.476	508.268	668.491	569.646	749.186	587.862	638.655	8364.83	1
SLC25A6	630.562	777.578	690.964	582.047	640.786	490.673	635.435	8317.17	1
APOL2	587.886	700.18	537.185	488.484	638.818	849.932	633.747	8512.83	1
ITGB7	694.384	907.656	731.496	359.23	513.537	588.681	632.497	8458.67	1
GSTP1	501.691	842.019	591.842	592.633	642.679	618.304	631.528	8342.67	1
NFKBIA	249.466	752.859	623.304	1148.47	743.736	269.255	631.181	7866.67	1
MLL5	548.657	566.017	691.526	833.498	680.906	462.751	630.559	8069.67	1
EEF2	668.487	633.275	601.955	581.845	730.337	555.024	628.487	8240.33	1
CNBP	656.688	655.318	535.82	535.568	658.802	723.939	627.689	8342.17	1
MYL12A	733.918	809.27	459.974	409.641	591.431	755.516	626.625	8444	1
PIK3CD	727.712	481.153	685.346	611.084	552.446	699.484	626.204	8221	1
ATP13A1	621.367	521.015	759.426	678.332	575.988	579.731	622.643	8084.17	1
PRKCB	674.846	762.296	551.953	462.573	585.753	682.215	619.939	8276.5	1
FLII	772.227	534.044	602.517	525.687	642.224	640.679	619.563	8172	1
ADD1	745.028	593.202	504.92	423.756	745.78	698.854	618.59	8263.5	1
TMBIM6	585.587	696.588	554.922	491.811	747.445	632.99	618.224	8207.17	1
TPT1	487.517	766.099	704.127	813.233	480.684	422.539	612.366	7855.67	1
GNAS	410.286	891.951	473.698	489.291	662.436	712.846	606.751	8139.33	1
RPL18A	533.947	718.772	654.767	732.575	556.08	433.632	604.962	7804.17	1
GRK6	675.842	651.445	564.955	471.344	526.557	737.301	604.574	8073.17	1
ETS1	576.699	464.744	636.387	577.409	618.682	751.23	604.192	7979	1
TESC	622.9	849.695	521.454	436.359	583.71	570.718	597.472	7964.33	1
SIGIRR	461.084	530.593	698.428	905.283	467.891	516.829	596.685	7602.33	1
GMFG	508.893	683.629	630.608	651.11	537.458	562.588	595.714	7781.67	1
OGT	562.219	433.968	700.756	1002.98	469.254	399.975	594.859	7454	1
CLIC1	669.56	661.234	615.599	401.071	545.936	674.525	594.654	7948.33	1
SRSF5	569.191	650.67	531.406	622.981	586.965	597.064	593.046	7782.5	1
FLOT2	770.542	658.839	448.256	295.107	691.428	684.484	591.443	7986.33	1
GLIPR2	685.879	705.673	447.614	448.962	601.423	655.428	590.83	7891	1
BST2	521.995	768.423	669.213	608.563	471.071	486.387	587.609	7673	1
KLRC3	673.161	540.312	707.899	444.929	476.142	678.055	586.75	7789.83	1
UNC13D	502.993	539.96	675.313	605.639	622.013	559.751	584.278	7625.17	1
PPP1CA	642.207	761.099	512.384	363.868	616.714	608.346	584.103	7830.17	1
CD81	514.716	739.478	568.807	526.091	580.455	568.512	583.01	7701.83	1
TAGLN2	529.35	770.958	448.898	592.734	585.602	563.911	581.909	7668.5	1
MAF1	568.884	643.839	557.491	532.442	598.546	587.042	581.374	7669.17	1
ATP2A3	648.03	527.564	474.18	521.15	585.224	705.85	577	7659.33	1
CD63	499.086	870.612	632.936	438.476	422.926	593.345	576.23	7685.33	1
ZYX	869.531	578.06	480.44	172.91	595.746	749.654	574.39	7837	1
SEPW1	657.991	694.193	516.798	463.682	504.378	589.753	571.132	7583.83	1
RPLP0	472.347	662.502	622.02	701.118	535.338	384.092	562.903	7240.33	1
HCLS1	633.09	578.694	541.358	391.997	578.562	651.142	562.474	7514.5	1
RHOC	666.955	686.024	441.594	302.064	644.041	633.683	562.393	7584.33	1
PDGFRB	1203.58	480.66	280.672	176.137	427.771	801.59	561.735	7691.17	1
JUND	391.822	656.234	579.883	677.627	546.617	517.586	561.628	7301.83	1
PITPNC1	569.727	516.578	638.313	498.264	588.327	526.031	556.207	7297.33	1
PRRC2B	598.689	587.779	586.706	585.072	529.207	446.364	555.636	7224.33	1
SERF2	419.71	655.67	599.708	635.18	504.302	518.972	555.59	7242.67	1
RASAL3	640.139	438.193	540.395	552.506	548.964	601.413	553.602	7264	1
CPSF1	576.24	434.883	623.224	602.615	631.4	449.894	553.043	7152.83	1
RPSA	533.104	632.711	550.508	639.818	524.438	412.896	548.913	7104.33	1
XRCC6	663.813	538.269	454.516	397.038	609.371	602.736	544.291	7253.5	1
APOBEC3C	639.373	553.2	494.887	255.282	652.519	670.113	544.229	7358.33	1
LAIR1	327.846	963.504	676.919	973.137	289.319	24.9591	542.614	6710.67	1
PRKAR1A	658.45	419.882	460.455	366.791	692.034	648.558	541.029	7227.17	1
FNBP1	507.82	586.23	507.809	554.724	563.574	494.706	535.811	7012.5	1
RPS2	482.307	683.137	583.094	537.181	509.222	406.53	533.578	6960.83	1
FGR	516.938	603.273	482.607	396.03	492.342	708.497	533.281	7166.5	1
CAPZB	584.285	638.697	448.898	361.952	542	619.061	532.482	7143.33	1
TMC6	726.64	301.143	631.17	771.996	453.357	307.072	531.896	6690.33	1
SH2D3C	846.01	440.588	425.382	585.576	508.087	382.328	531.328	6864	1
RNPEPL1	527.434	582.075	511.742	481.124	518.155	565.802	531.055	7019.83	1
P4HB	580.913	607.006	483.49	437.77	555.398	521.115	530.949	7028.67	1
NCL	578.692	514.465	500.345	511.471	545.633	529.75	530.059	6963	1
RPS19	383.24	655.6	637.27	730.155	406.197	361.087	528.925	6764.67	1
TPP1	594.321	519.818	526.269	282.605	694.078	555.402	528.749	7079.83	1
AP2M1	638.683	634.683	418.8	295.712	580.984	592.526	526.898	7095.83	1
AFAP1L2	1238.83	550.312	542.883	51.7218	302.945	466.974	525.611	7111.83	1
EML4	440.55	534.044	630.929	624.997	578.335	340.225	524.847	6738.5	1
RPL4	435.034	650.177	617.365	579.426	462.062	401.677	524.29	6804.33	1
LY6E	522.531	535.945	404.112	398.046	539.35	744.927	524.152	7059.5	1
EFCC1	498.09	551.228	619.612	479.108	506.043	477.059	521.857	6842.33	1
IER2	427.908	647.078	438.946	591.222	411.496	614.081	521.789	6880.83	1
TGFBR3	581.68	540.664	513.508	382.318	674.32	438.107	521.766	6886.33	1
PARP10	374.123	580.666	541.679	605.135	455.931	564.983	520.42	6811	1
MACF1	570.11	374.95	622.502	772.299	463.047	291.882	515.798	6488.17	1
VCP	680.823	450.166	472.334	348.543	565.921	569.71	514.583	6855.83	1
DDX17	469.129	406.924	548.903	891.773	401.882	361.276	513.314	6437.67	1
IDH2	634.239	600.526	510.699	358.625	442.078	527.544	512.285	6822.5	1
EWSR1	483.379	544.819	498.339	440.694	514.219	588.933	511.73	6793.67	1
RHOT2	514.793	459.11	765.125	566.52	427.014	323.712	509.379	6527.83	1
PLCB2	368.377	313.891	594.25	1063.17	293.407	422.918	509.335	6300	1
FYN	493.34	620.598	446.57	408.129	529.888	550.234	508.126	6765.5	1
CRIP1	353.513	646.303	346.164	596.868	550.781	551.306	507.489	6674.5	1
UQCRC1	511.498	528.339	542.161	462.472	506.876	491.303	507.108	6668.5	1
MYL12B	565.054	541.157	466.315	408.834	503.469	554.268	506.516	6728.17	1
LAPTM5	465.911	552.777	379.633	460.859	494.31	684.988	506.413	6771.5	1
TCIRG1	520.845	477.984	552.113	619.855	468.421	386.929	504.358	6489.83	1
GMIP	548.734	443.546	563.189	515.605	419.293	526.409	502.796	6580.33	1
CTSW	196.294	496.366	712.073	751.933	336.706	519.539	502.152	6438.5	1
TSEN54	498.473	466.012	591.28	558.354	469.708	425.565	501.565	6497.5	1
ITGAX	727.329	498.056	548.421	342.493	503.091	388.063	501.242	6599.67	1
2019-09-07	470.967	473.266	496.332	500.482	540.864	523.951	500.977	6578.83	1
STAT6	542.988	500.028	485.417	460.355	484.923	522.754	499.411	6583.5	1
CABIN1	517.244	527.494	422.251	425.672	500.669	600.593	498.987	6644.5	1
KIAA1551	578.998	212.547	505.161	499.877	702.48	477.122	496.031	6446.17	1
PXN	655.539	521.578	409.49	257.903	567.813	560.76	495.514	6670	1
HNRNPU	621.751	371.359	475.544	515.303	530.267	456.133	495.059	6444.33	1
PSMB8	622.21	427.489	586.304	373.647	401.958	546.263	492.979	6529.83	1
PSMD2	536.399	522.212	473.698	444.727	512.553	460.986	491.763	6469	1
SON	446.373	413.544	512.224	633.164	516.565	415.48	489.558	6296	1
SP100	544.444	425.164	472.334	560.169	434.584	460.797	482.915	6272.67	1
TRAF3IP3	494.949	498.971	482.768	509.354	402.866	505.358	482.378	6325.33	1
HNRNPM	529.733	488.337	461.098	365.985	515.808	520.485	480.241	6382.5	1
DDOST	510.808	585.525	454.115	349.652	503.848	471.89	479.306	6375	1
GLG1	521.152	458.899	381.158	340.074	666.069	497.732	477.514	6356	1
GSDMD	375.579	551.228	459.332	676.316	417.703	380.563	476.787	6119.33	1
PBXIP1	416.263	440.799	435.976	611.588	565.012	385.605	475.874	6128.67	1
GSN	542.298	639.965	356.197	248.426	479.322	584.269	475.08	6444.83	1
TMEM66	530.269	505.944	387.659	427.991	531.781	465.398	474.84	6264.83	1
GTF3C1	550.726	372.204	486.701	321.623	477.126	634.376	473.793	6349.17	1
LRCH4	384.773	357.625	578.037	758.587	399.536	360.961	473.253	5971.83	1
FXYD5	404.77	527.072	515.835	416.497	475.385	484.433	470.665	6215.17	1
CPNE1	465.604	510.028	489.189	390.485	505.74	462.562	470.601	6217.83	1
TXK	449.591	360.865	573.944	608.967	444.803	354.847	465.503	5948.17	1
C1orf63	460.011	330.934	593.849	576.502	428.528	398.022	464.641	5966	1
ACSS1	549.041	437.63	490.232	386.25	454.341	461.743	463.206	6107.83	1
CHST12	509.276	447.842	546.174	382.621	454.568	433.758	462.373	6082.17	1
LAT	411.206	490.661	468.08	536.274	387.727	479.454	462.234	6035.67	1
BTG1	222.65	345.442	481.644	720.476	505.589	496.912	462.119	5920.17	1
PSD4	524.829	354.668	450.744	526.696	424.819	487.332	461.515	6011.67	1
NFATC3	588.728	480.872	369.6	264.255	586.435	477.815	461.284	6177.67	1
RPS6	394.733	540.1	491.035	572.973	410.133	352.011	460.164	5937.5	1
HCST	406.762	692.785	450.102	357.818	378.643	473.592	459.95	6136.5	1
SRP14	443.155	554.96	437.26	417.505	460.624	441.385	459.148	6056.83	1
EZR	432.276	382.627	394.08	532.947	325.654	669.924	456.251	6033.67	1
APBB1IP	433.731	385.303	514.471	511.875	493.78	371.487	451.774	5839.33	1
MPZL1	418.638	461.997	506.284	573.679	370.695	374.953	451.041	5811.33	1
MAMU-F	219.892	817.299	464.228	670.569	313.088	219.905	450.83	5755.83	1
LAMP1	503.606	545.664	369.119	301.862	525.876	447.183	448.885	5992.67	1
KLF2	356.348	564.679	454.837	465.597	385.986	459.222	447.778	5889.83	1
CALR	469.282	563.271	376.021	392.4	442.684	441.511	447.528	5925.5	1
PRRC2C	430.437	344.174	522.818	682.063	412.631	290.307	447.072	5640.17	1
PRSS57	424.307	587.357	513.588	322.228	208.625	618.367	445.745	6006.67	1
BSG	403.851	565.454	465.753	394.82	433.146	402.749	444.295	5855.17	1
ACTR3	576.316	333.258	356.759	347.131	446.014	605.825	444.217	5941	1
UBE2D3	468.822	428.545	453.072	391.795	417.552	492.122	441.985	5843.17	1
TRIM22	472.576	286.283	378.75	481.628	484.696	535.233	439.861	5770.67	1
ST3GAL1	431.356	534.044	465.111	376.672	467.134	356.801	438.52	5762.67	1
SLC12A4	458.555	369.387	498.82	415.589	488.708	396.005	437.844	5717.67	1
PUF60	446.91	500.873	426.505	349.047	423.078	457.394	433.968	5761.17	1
SCML4	416.569	415.727	426.184	502.498	451.465	388.126	433.428	5626	1
MYO9B	482.843	322.342	539.031	476.385	443.516	334.489	433.101	5581	1
BRD2	382.244	452.772	386.535	546.054	412.329	417.371	432.884	5619.83	1
EFCAB14	527.511	395.233	405.316	326.16	527.769	414.22	432.702	5721	1
SKAP1	494.872	508.127	428.993	339.469	417.173	401.614	431.708	5711.5	1
RAPGEF1	489.815	371.57	398.013	391.695	521.107	411.005	430.534	5653	1
ADAR	484.299	321.708	389.104	392.098	524.968	462.625	429.134	5650.17	1
STXBP2	424.384	407.769	538.87	513.085	352.678	337.578	429.061	5524.5	1
SCRN2	312.906	430.869	607.252	520.445	369.786	315.329	426.098	5469.67	1
MAP4K1	430.13	397.276	429.234	461.464	416.643	417.056	425.3	5550.17	1
GAK	491.731	324.384	477.872	390.485	388.332	472.142	424.158	5578.67	1
MBNL1	407.681	339.315	361.253	549.986	438.142	428.968	420.891	5448.17	1
CALM2	428.751	402.135	367.112	386.452	447.755	490.168	420.396	5567.5	1
UTRN	468.209	217.97	505.482	645.767	457.218	222.047	419.449	5245.33	1
INPP4A	380.176	386.078	460.857	428.091	569.933	286.714	418.641	5418.33	1
FYB	365.312	401.079	463.907	493.424	381.747	393.42	416.481	5403.67	1
NXF1	391.285	371.077	457.646	578.216	389.922	308.585	416.122	5310	1
FAM108A1	450.127	460.659	451.948	307.004	417.552	406.971	415.71	5510.83	1
DOCK2	571.489	293.678	305.231	262.34	563.347	494.139	415.037	5552.67	1
RPS27A	284.481	504.887	487.985	526.796	349.272	327.556	413.496	5333	1
GIMAP6	444.994	313.891	379.232	323.841	271.681	731.439	410.846	5566	1
MXD4	439.171	376.993	447.534	445.03	386.516	363.923	409.861	5325.83	1
PRKX	347.69	450.307	477.712	370.119	479.7	331.779	409.551	5359.33	1
AUP1	349.759	387.486	481.644	542.222	367.818	327.745	409.446	5250.83	1
CNPPD1	362.017	413.967	423.455	504.918	354.117	398.148	409.437	5313.67	1
ATP2B4	530.423	319.947	361.976	360.641	490.676	390.899	409.094	5372.83	1
CAPN1	520.079	402.839	389.505	324.749	396.129	417.434	408.456	5406.33	1
SPATA13	426.989	351.851	428.592	476.385	393.253	372.117	408.198	5288.83	1
RPN1	460.624	448.264	357.722	288.856	437.536	446.616	406.603	5427.5	1
PRPF8	525.442	354.597	342.553	291.074	521.334	401.11	406.018	5383.17	1
FTH1	419.097	522.775	343.917	375.361	355.328	417.182	405.61	5369	1
MAPRE2	412.891	389.036	362.457	280.588	500.366	475.546	403.481	5394.5	1
PPIA	400.479	453.265	379.954	366.791	406.727	405.774	402.165	5307.67	1
RALY	383.547	493.126	374.095	345.216	410.436	405.459	401.98	5324.67	1
LENG8	380.712	339.878	550.347	528.813	353.208	257.091	401.675	5107	1
EHD1	426.912	426.432	374.898	375.462	387.954	417.938	401.599	5296.33	1
RAB7A	449.285	442.701	341.83	290.469	433.903	449.957	401.357	5360.17	1
LDHA	446.68	485.661	323.049	308.113	372.89	470.693	401.181	5366.83	1
CD37	389.676	440.517	440.069	414.077	339.204	380.563	400.684	5241.67	1
EMP3	371.135	484.323	357.24	379.596	348.742	461.932	400.495	5312.17	1
DIAPH1	501.231	325.441	344.559	321.321	489.919	419.64	400.352	5295.5	1
HECTD3	495.485	298.397	447.614	422.748	402.488	330.203	399.489	5171.67	1
ANKZF1	345.851	338.681	477.872	565.815	349.348	305.307	397.146	5058	1
PRR13	346.771	492.633	413.904	360.137	406.878	362.474	397.133	5229.33	1
DCAF5	448.978	395.022	373.212	347.837	428.604	386.109	396.627	5226.17	1
COPA	511.421	297.2	348.733	256.089	478.64	485.756	396.307	5301.67	1
RCSD1	354.126	385.655	376.904	474.066	381.292	403.946	395.998	5157	1
HNRNPF	458.479	327.413	396.086	290.973	357.599	543.868	395.736	5301.17	1
ALDOA	377.341	487.985	411.657	370.018	373.344	351.318	395.277	5193.17	1
RPS5	345.851	512.493	417.275	402.281	375.918	311.232	394.175	5147.33	1
PTP4A2	420.17	477.21	314.702	293.393	439.202	410.186	392.477	5233.5	1
RPN2	463.152	395.022	359.086	315.574	435.265	385.416	392.253	5187.17	1
GANAB	429.747	368.682	319.759	258.71	509.979	465.335	392.035	5252.33	1
ZC3HAV1	323.632	357.625	377.707	535.87	427.998	319.678	390.418	5008.17	1
IL16	372.131	362.485	389.345	384.536	280.311	550.864	389.945	5185.33	1
PPP2R1A	433.961	430.939	346.566	270.506	405.97	449.831	389.629	5214	1
BCAP31	376.268	541.298	387.9	313.961	350.786	366.571	389.464	5165.67	1
UBE2L6	383.47	501.014	378.269	301.761	357.145	414.598	389.376	5186.83	1
FMNL1	359.029	348.047	428.351	585.677	333.981	279.151	389.039	4935.83	1
APMAP	435.187	446.574	341.589	266.473	490.525	352.578	388.821	5165.67	1
GPR56	682.432	193.673	306.596	97.3943	493.629	555.717	388.24	5296.83	1
CD84	361.251	233.323	378.028	546.759	365.093	440.754	387.535	4996.17	1
SLAMF6	347.767	304.876	490.232	324.144	428.301	427.393	387.119	5105	1
TRPC4AP	424.537	360.231	398.976	388.771	370.846	371.172	385.755	5045.17	1
IVNS1ABP	449.055	314.102	321.283	270.204	486.059	468.172	384.812	5142.17	1
HNRNPC	386.075	451.152	303.305	377.68	404.835	383.966	384.502	5068.33	1
MCL1	284.097	287.481	416.794	505.624	401.807	405.081	383.48	4955.5	1
KDM5A	471.121	223.322	427.87	392.199	466.604	318.039	383.192	4958.5	1
DDX3X	381.172	307.623	348.171	386.754	471.373	403.505	383.1	5024.33	1
THRAP3	410.363	341.92	422.813	389.275	393.48	337.389	382.54	4981.83	1
MGEA5	319.188	292.129	425.221	627.115	370.997	259.675	382.388	4808.83	1
TPST2	431.509	332.131	421.609	395.828	332.24	378.483	381.967	4986.83	1
SETX	434.038	255.366	414.306	460.254	461.381	263.457	381.467	4882.17	1
RPS20	305.55	483.548	445.688	454.507	308.168	290.622	381.347	4932.83	1
IRF3	382.704	472.632	379.472	305.492	366.455	377.537	380.715	5049.17	1
CDC42SE2	375.655	437.841	306.355	345.518	412.934	404.892	380.533	5040.5	1
MVP	431.586	440.87	271.121	400.567	365.093	370.352	379.931	4990.5	1
RALGDS	354.279	408.614	401.384	324.547	482.122	308.522	379.911	4985	1
RPS11	265.02	477.773	427.388	547.364	284.171	276.378	379.682	4856	1
CD44	339.952	209.589	462.141	472.151	468.194	319.678	378.617	4851.83	1
PLEK	435.647	415.586	360.37	268.187	292.574	496.03	378.066	5078.67	1
COPE	381.785	441.574	412.62	304.282	359.037	363.671	377.161	4987.5	1
UCKL1	373.816	340.089	517.681	439.283	287.124	304.803	377.133	4857.33	1
TRPV2	387.991	357.203	406.039	339.569	347.152	421.468	376.57	4972.67	1
SMARCA4	420.17	378.753	389.505	416.094	387.5	265.663	376.281	4862.67	1
RIC8A	378.72	356.569	400.099	393.409	386.516	342.116	376.238	4904.5	1
ABLIM1	427.679	345.371	449.54	282	452.752	299.383	376.121	4935.83	1
PFKL	427.832	410.023	339.342	390.081	358.204	329.384	375.811	4910.17	1
SRSF11	298.348	316.849	431	616.831	322.021	268.877	375.654	4733.5	1
LIMD2	321.18	391.219	376.744	451.079	279.932	433.065	375.537	4914	1
PIP4K2A	354.049	411.079	284.444	320.312	466.529	415.228	375.274	4988.33	1
COMT	417.029	426.362	360.21	377.983	283.49	380.374	374.241	4919	1
TSPAN14	474.339	334.878	328.106	237.134	402.336	464.075	373.478	5010.67	1
PNISR	328.152	341.78	435.093	555.934	315.208	257.847	372.336	4721	1
RPL35	277.738	421.221	427.468	459.346	348.288	299.698	372.293	4807.33	1
SBF1	404.234	258.395	399.778	412.968	402.185	345.393	370.492	4802.5	1
WASF2	364.546	340.934	389.023	391.896	402.412	331.968	370.13	4819.33	1
CMA1	293.598	670.53	357.561	233.807	396.129	266.923	369.758	4932.5	1
MAPK1	450.434	321.567	296.001	271.514	462.744	414.283	369.424	4918.67	1
CD7	233.683	391.571	405.958	346.224	437.688	401.047	369.362	4874.5	1
CHMP1A	424.078	332.131	503.154	197.713	410.36	336.884	367.387	4874.5	1
RBM39	340.258	317.342	367.594	449.97	341.021	385.605	366.965	4768.83	1
CSNK1G2	332.903	408.685	408.607	446.441	332.391	272.596	366.937	4730.5	1
PSMB9	360.792	371.499	470.649	308.819	299.084	385.794	366.106	4830.5	1
NR1H2	351.521	399.177	405.718	358.625	341.702	338.334	365.846	4791.67	1
LASP1	495.638	292.411	278.023	259.819	382.049	486.954	365.816	4905.83	1
HK1	492.19	372.838	280.752	199.628	426.863	417.434	364.951	4909.67	1
LMAN2	390.596	467.843	357.24	335.335	300.598	337.578	364.865	4807.5	1
SLC35E2	371.824	346.287	388.783	343.401	417.476	318.921	364.449	4765.83	1
CYTH4	415.19	332.554	354.351	324.043	367.212	386.676	363.338	4792.67	1
C10orf54	327.156	609.4	297.607	344.913	299.841	300.769	363.281	4797.5	1
S1PR4	293.981	280.438	467.358	421.74	267.215	445.797	362.755	4738	1
EEF1G	311.067	487.421	377.145	385.948	331.559	280.411	362.258	4722.83	1
RPS9	326.39	390.303	379.232	470.941	335.116	267.428	361.568	4644.67	1
WDR1	451.2	332.483	310.769	233.706	363.957	477.059	361.529	4862.83	1
IFFO1	296.663	292.904	480.039	550.792	274.406	267.302	360.351	4556.83	1
HNRNPL	315.204	421.502	313.739	341.283	372.436	391.278	359.24	4753.5	1
DENND4B	337.117	307.904	421.208	446.542	350.483	285.643	358.149	4601.83	1
RPL9	260.959	442.489	413.583	451.583	324.67	246.817	356.684	4587.67	1
EOMES	367.381	336.286	366.069	269.8	324.367	475.861	356.627	4773.67	1
GPX4	391.592	369.175	323.451	258.206	414.221	383.084	356.621	4749	1
TYK2	392.664	293.044	422.332	388.872	357.069	284.445	356.404	4605.83	1
CDC42	396.648	226.351	350.258	357.113	381.822	426.132	356.387	4683.67	1
PTPN22	362.247	254.451	372.49	418.312	326.941	403.316	356.293	4641.5	1
GPI	403.084	392.134	348.813	296.518	349.045	344.196	355.632	4698	1
RPL23A	253.604	421.714	398.575	478.603	318.236	262.637	355.561	4563.67	1
ILK	429.9	377.204	312.535	273.329	345.638	390.332	354.823	4721.83	1
STAT3	403.084	356.851	319.839	249.031	397.189	396.194	353.698	4719.33	1
ZFP36	315.894	401.712	271.442	437.468	369.711	325.602	353.638	4599.67	1
NOTCH1	504.986	303.749	349.856	264.356	446.544	249.15	353.107	4622.83	1
MOB3A	377.494	366.429	384.93	342.796	339.431	305.307	352.731	4609	1
IRF9	311.297	404.177	381.8	319.808	262.219	436.847	352.691	4687.67	1
PSMA7	324.398	432.207	349.214	331.604	314.754	363.545	352.62	4656.17	1
TMED10	397.951	365.513	236.689	271.716	486.589	354.532	352.165	4680.17	1
UBA1	437.332	318.328	316.548	296.619	389.998	347.473	351.05	4629.83	1
IDS	502.687	251.493	214.778	129.657	498.095	508.131	350.807	4789.33	1
LRP10	350.448	410.164	282.678	261.936	379.703	417.56	350.415	4693.17	1
ACTR2	438.175	272.339	259.081	224.834	454.19	452.604	350.204	4704.17	1
YPEL3	317.196	347.766	354.672	487.98	289.697	303.354	350.111	4496.17	1
RPS16	256.362	441.856	376.102	423.756	329.212	270.39	349.613	4524.67	1
AKAP8L	319.495	344.878	370.965	381.512	370.24	310.539	349.605	4548.5	1
ANKRD11	380.942	286.776	425.783	415.589	334.889	251.103	349.181	4479.83	1
FERMT3	368.683	325.581	409.972	326.563	297.797	359.259	347.976	4569.33	1
CYC1	308.002	403.473	368.718	397.744	317.252	288.668	347.309	4509.83	1
PDLIM2	367.304	389.67	341.349	306.701	319.977	358.629	347.272	4589.83	1
2019-09-01	317.12	367.133	353.709	424.159	300.295	319.741	347.026	4501	1
AXIN1	352.823	385.092	328.908	275.85	361.459	373.819	346.325	4602.17	1
MAP7D1	410.593	405.022	241.504	270.708	351.089	397.958	346.146	4626	1
HSP90B1	318.805	339.948	293.594	460.254	339.204	323.712	345.919	4471.33	1
TUBA1B	377.188	342.625	312.134	272.321	349.726	420.838	345.805	4612.5	1
ARL6IP5	405.23	332.976	269.194	293.796	386.97	385.857	345.671	4586.5	1
ARHGAP1	355.428	292.551	341.028	300.854	389.846	385.857	344.261	4549.67	1
GRB2	361.481	387.979	303.064	253.467	399.611	359.764	344.228	4584	1
CDC37	328.919	344.878	392.956	416.699	314.375	264.213	343.673	4427.33	1
ATP5E	237.821	436.221	328.025	383.226	332.24	340.981	343.086	4497.5	1
ITGA5	370.599	355.02	320.401	328.177	428.301	255.704	343.033	4473.33	1
MYO1E	521.612	286.706	342.954	151.233	387.878	366.066	342.742	4597.33	1
TMEM59	344.855	383.895	332.761	266.574	346.32	371.991	341.066	4536.5	1
DENND1C	328.995	335.23	411.496	243.99	394.237	325.791	339.957	4496.33	1
CFLAR	334.129	274.804	326.099	360.742	492.039	250.473	339.714	4396.33	1
STK17A	273.524	364.034	363.42	363.464	283.566	388.819	339.471	4464.5	1
S1PR5	418.408	357.062	321.043	224.935	277.51	434.2	338.859	4552.83	1
ABHD16A	325.471	312.341	410.132	390.182	297.04	292.513	337.947	4371.33	1
PHIP	338.419	260.507	337.416	507.741	358.356	223.497	337.656	4272.67	1
BTN3A1	274.52	345.512	389.505	500.482	257.828	256.65	337.416	4297.33	1
SYTL3	253.987	340.582	430.037	340.981	424.592	232.699	337.146	4365.33	1
RPLP1	189.245	442.771	373.854	467.715	287.881	260.747	337.035	4332.33	1
ZNF335	346.081	231.069	441.594	400.97	331.18	269.066	336.66	4320.17	1
RPS15	263.947	383.402	383.084	413.17	300.295	274.235	336.355	4346.33	1
ARF6	341.101	415.093	190.86	239.554	420.05	407.917	335.762	4520.17	1
CDC25B	312.676	271.776	355.073	423.353	286.442	360.268	334.931	4343.83	1
EEF1D	309.688	366.992	404.434	397.643	288.335	238.876	334.328	4305.83	1
SYTL1	335.661	289.664	396.006	426.277	246.625	310.791	334.171	4307.5	1
ARID4B	294.824	275.79	406.36	441.904	332.088	247.637	333.101	4254.33	1
KLRB1	302.486	329.032	505.642	421.639	221.796	217.005	332.933	4245.83	1
REEP5	345.162	359.809	263.014	289.057	311.953	428.086	332.847	4445.17	1
GPAA1	289.691	389.529	358.845	313.053	331.407	312.114	332.44	4369.67	1
CLCN7	359.566	264.17	463.104	309.726	324.821	269.508	331.816	4308.83	1
CYBA	223.493	429.46	411.015	407.322	260.705	258.604	331.767	4287.17	1
EIF3L	381.938	402.276	290.383	309.726	298.024	308.018	331.727	4368.5	1
HDAC1	351.368	345.794	344.559	199.124	361.232	386.74	331.469	4445.33	1
CTSD	358.11	392.909	324.975	199.326	384.017	326.611	330.991	4422.33	1
TMEM219	326.773	429.531	344.238	298.132	282.657	304.173	330.917	4361.67	1
NONO	351.904	290.72	316.869	327.874	346.017	342.116	329.25	4320	1
NUP210	408.677	247.408	296.242	359.129	284.777	378.483	329.119	4311.17	1
RPL19	299.727	397.416	486.299	273.531	247.836	269.381	329.032	4312.5	1
PYGB	449.744	306.637	248.728	215.961	400.52	351.318	328.818	4388.33	1
GIMAP7	272.452	290.087	421.369	400.97	253.211	330.582	328.112	4248.67	1
RPS27	235.675	483.9	298.81	368.102	301.431	278.331	327.708	4286.5	1
OSTF1	373.28	351.569	290.704	251.148	274.028	424.997	327.621	4390	1
PLD3	301.26	464.603	355.635	263.146	309.379	266.419	326.74	4314	1
TSPAN32	326.544	292.763	362.136	431.62	202.871	337.641	325.596	4208.17	1
CCL4	369.526	368.542	299.854	218.079	323.913	361.717	323.605	4328.83	1
IKBKG	249.543	317.835	354.832	476.889	305.973	234.653	323.287	4114.33	1
ANXA11	291.223	409.389	306.355	201.342	397.492	332.788	323.098	4326.5	1
PRPF6	318.958	304.383	357.401	314.061	318.16	321.632	322.433	4226.5	1
CAPZA1	406.915	233.464	392.956	300.249	263.354	337.389	322.388	4222	1
SNX17	349.759	367.626	312.053	264.154	315.738	324.09	322.237	4267.67	1
2019-09-06	250.845	362.837	332.68	477.192	261.992	247.511	322.176	4115.33	1
CIRBP	256.209	430.024	302.021	368.505	283.112	293.017	322.148	4209.5	1
STIP1	299.344	317.694	361.574	398.046	268.578	287.597	322.139	4163.67	1
ARPC3	311.297	381.148	299.132	294.704	302.188	343.754	322.037	4261.83	1
CAPN2	379.793	247.69	273.448	217.373	306.805	505.547	321.776	4351.83	1
HNRPDL	282.029	363.823	292.47	357.314	337.69	295.475	321.467	4197.33	1
CD164	378.873	267.973	236.849	267.179	326.865	450.146	321.314	4301.83	1
TTC31	295.437	231.562	342.553	419.723	332.24	305.875	321.232	4136.17	1
EIF4H	369.143	296.495	287.735	261.231	330.802	376.277	320.28	4257.33	1
OS9	328.382	348.259	296.563	337.553	287.729	322.325	320.135	4198.17	1
MOB2	350.142	353.329	290.223	276.455	297.873	351.003	319.837	4241.5	1
KMT2C	341.714	239.591	353.629	435.653	355.479	192.235	319.717	4055.83	1
NCKAP1L	392.051	219.59	310.047	256.996	357.826	378.861	319.228	4230.83	1
CELF2	309.458	276.565	336.132	423.554	285.685	282.113	318.918	4100.83	1
MAP2K2	319.878	379.599	334.687	275.951	321.718	278.205	318.34	4189.33	1
PPP1R12C	276.436	232.407	372.49	518.025	255.103	254.507	318.161	4015.83	1
ATP5B	350.908	306.496	285.728	265.667	336.479	363.167	318.074	4222.33	1
SNRNP200	395.269	252.69	274.01	311.642	374.328	295.916	317.309	4148.67	1
C7orf50	271.685	407.417	346.887	281.093	290.076	306.694	317.309	4189.83	1
IK	329.225	293.467	314.702	341.687	303.929	314.005	316.169	4128.5	1
SPEN	328.459	216.42	361.334	405.406	367.061	216.312	315.832	4027.33	1
NAP1L4	266.935	314.032	287.494	373.446	280.992	367.516	315.069	4128.67	1
EIF3F	325.164	355.865	297.607	327.572	328.228	255.893	315.055	4108.33	1
RPS23	262.108	359.457	395.525	388.166	268.956	215.177	314.898	4045	1
CAPG	261.265	221.209	190.378	302.366	340.642	570.466	314.388	4245.5	1
PIH1D1	271.302	323.469	366.149	366.287	293.407	264.465	314.18	4066.83	1
PSME2	247.628	377.838	335.57	416.699	227.322	279.403	314.076	4057.83	1
RPL18	255.289	364.879	385.653	393.509	262.673	221.543	313.924	4034.33	1
SEC24C	360.255	230.858	340.064	285.327	298.478	368.524	313.918	4139.5	1
CTBP1	271.302	260.226	241.665	367.094	385.153	354.658	313.35	4100.5	1
RPL7	269.847	390.867	311.893	361.952	296.737	246.502	312.966	4063.17	1
SRSF2	287.392	271.424	314.542	457.834	252.832	290.748	312.462	4003	1
PSAP	236.595	345.653	255.711	442.408	345.184	248.96	312.419	4013.33	1
SERPINB9	422.698	213.603	281.875	177.649	374.707	398.463	311.499	4182.67	1
PRKD2	397.874	293.608	286.932	222.212	317.024	344.07	310.287	4131.33	1
CIB1	294.824	464.815	326.741	237.739	293.709	243.162	310.165	4102.5	1
ARHGDIA	268.851	344.949	254.828	262.642	336.328	391.782	309.896	4141	1
LYST	239.123	198.11	382.362	482.939	343.746	209.064	309.224	3891	1
SHKBP1	337.347	323.61	288.778	302.769	312.18	289.235	308.986	4052	1
RNF10	359.183	301.143	264.459	187.832	394.01	343.754	308.397	4130.17	1
GPS1	290.457	290.58	359.889	375.361	275.012	252.238	307.256	3959.83	1
AKT1	352.67	313.116	256.754	238.041	329.818	348.103	306.417	4081.5	1
PTMA	243.184	421.502	354.672	375.261	255.633	187.508	306.293	3942	1
ARFGAP2	327.156	246	314.221	341.788	299.917	308.018	306.183	3986.17	1
MLL	318.958	231.14	353.869	463.178	263.884	203.013	305.674	3859.17	1
ZEB2	373.97	301.848	259.643	236.731	409.376	252.175	305.624	4026.5	1
APEH	275.363	299.665	353.307	314.465	299.765	289.298	305.311	3986.67	1
ATP13A2	356.194	216.632	319.598	343.602	255.103	335.12	304.375	3967	1
IQGAP2	292.602	242.408	342.392	418.614	311.196	218.014	304.204	3874.83	1
PPP4C	292.679	355.724	317.993	277.866	293.709	285.265	303.873	3999.17	1
GUK1	240.119	392.416	359.568	341.687	250.183	235.409	303.23	3935.83	1
IL10RB	405.996	307.341	245.758	189.848	304.761	364.869	303.096	4070.5	1
AP1M1	309.381	329.032	318.635	296.115	284.096	280.916	303.029	3971.17	1
SRSF3	307.772	282.058	283.4	320.111	295.98	325.161	302.414	3966.17	1
WIPF1	317.349	238.957	279.869	234.21	351.164	389.198	301.791	4026.5	1
RNPS1	313.442	317.905	296.082	286.033	298.63	295.349	301.24	3960.33	1
IFI16	312.446	240.929	359.969	354.995	218.541	319.174	301.009	3909.33	1
ACADVL	270	300.017	335.73	384.738	277.813	233.329	300.271	3859.17	1
TERF2IP	292.142	310.017	300.897	308.819	325.2	264.402	300.246	3919.67	1
UBA52	231.231	384.035	309.084	366.59	265.928	242.279	299.858	3885.83	1
PTTG1IP	441.853	329.173	340.225	148.713	214.302	319.93	299.033	4010.33	1
BZW1	348.839	311.355	234.682	195.797	347.607	354.721	298.834	4010	1
SNRPB	266.705	343.258	291.667	281.899	285.231	322.64	298.567	3945.33	1
NPRL2	286.09	249.662	373.292	343.905	280.008	257.028	298.331	3853	1
PABPC1	251.688	298.045	322.006	348.744	306.275	262.007	298.128	3865.17	1
GRAMD1A	314.668	354.808	271.281	280.488	261.235	303.795	297.712	3929.67	1
NBEAL2	329.225	252.972	344.639	324.144	290.984	242.721	297.447	3848.83	1
CCDC88C	369.066	177.475	316.388	414.884	268.805	231.313	296.322	3769.17	1
SPSB3	252.454	231.069	373.373	488.182	236.33	195.891	296.216	3716.67	1
ISG20	189.628	323.75	340.225	332.714	313.618	276.252	296.031	3856.17	1
RNF149	308.538	283.607	341.108	241.469	266.458	332.788	295.661	3916.5	1
GPR114	213.15	259.874	369.44	369.01	307.714	253.372	295.426	3803.33	1
HSF1	270.536	314.665	278.103	392.501	293.785	217.32	294.485	3781	1
SRSF7	211.004	241.211	333.804	433.133	234.74	312.43	294.387	3782	1
PCDH1	383.853	332.976	199.929	137.219	356.615	355.667	294.377	3990.67	1
TTC7A	352.517	292.551	239.819	190.252	297.873	392.727	294.29	3966	1
PSMB1	282.488	340.371	276.177	222.011	301.052	341.296	293.899	3925.83	1
ARHGAP25	418.791	201.701	283.561	243.183	256.769	356.36	293.394	3886.83	1
PDE4A	308.845	351.076	292.711	244.998	326.411	232.636	292.779	3849.33	1
OTUB1	282.488	262.691	342.151	318.598	260.478	288.794	292.533	3810.5	1
CCDC88B	269.847	215.082	351.381	412.363	232.091	273.163	292.321	3740.67	1
RPL23	211.234	361.358	311.01	424.663	237.995	205.471	291.955	3729.83	1
CSDE1	333.362	230.647	224.008	228.665	380.535	352.83	291.675	3885	1
HNRNPUL1	308.309	298.467	292.55	183.497	375.009	289.613	291.241	3879.33	1
IKZF3	297.352	247.126	291.346	293.796	290.606	326.8	291.171	3826.33	1
CELF1	266.399	254.521	349.134	379.394	270.924	224.632	290.834	3724.5	1
ORAI1	244.41	431.292	248.166	201.846	314.829	304.047	290.765	3898.5	1
ITSN2	315.051	200.786	325.778	392.3	291.514	217.32	290.458	3702	1
PSMC5	264.713	296.636	280.993	354.491	279.327	265.789	290.325	3765.17	1
CD48	200.355	307.623	250.975	302.769	283.717	392.979	289.736	3849.33	1
INPP5K	292.219	342.061	276.819	249.838	278.873	296.42	289.372	3830.83	1
RNF40	330.221	227.266	302.743	281.496	323.61	270.831	289.361	3778.83	1
NCOR1	288.541	224.66	330.273	386.049	272.892	233.456	289.312	3701.5	1
VIM	227.784	159.938	246.32	575.292	273.876	251.103	289.052	3603.5	1
DNM2	353.053	262.268	279.708	242.679	315.283	275.18	288.029	3792.5	1
DOCK8	310.53	146.557	355.796	316.179	326.411	269.634	287.518	3715.5	1
PIGT	400.096	210.645	216.383	168.071	441.927	287.534	287.443	3829.33	1
COX4I1	245.712	355.161	292.951	336.041	237.087	256.839	287.298	3740	1
CDK2AP2	282.412	345.301	307.238	252.358	246.322	287.723	286.892	3789.83	1
IL27RA	399.177	223.041	267.027	280.992	259.721	289.74	286.616	3753.17	1
COBRA1	268.391	310.862	288.136	263.247	301.431	283.059	285.854	3765.17	1
ACOT11	375.579	221.562	252.5	165.55	262.749	431.741	284.947	3859.5	1
NACA	229.776	336.85	325.778	353.886	235.346	227.783	284.903	3679	1
TUBB	311.45	340.512	244.635	240.764	284.701	284.004	284.344	3767.17	1
MAMU-DPA	101.671	282.41	204.424	452.591	334.208	330.582	284.314	3672.17	1
FKBP8	270.613	362.626	262.051	211.424	309.606	284.445	283.461	3774.33	1
CLPTM1L	301.719	292.34	263.977	262.945	288.335	290.055	283.228	3732.83	1
ITGAM	178.136	182.404	138.289	330.596	379.476	486.513	282.569	3774.83	1
NLRC3	333.056	170.291	269.114	253.366	329.061	339.847	282.456	3728.33	1
HGS	294.211	244.661	337.737	324.648	255.936	235.535	282.121	3643.33	1
BCLAF1	271.532	247.619	270.077	323.942	320.961	257.595	281.954	3660.83	1
PNN	249.773	250.577	313.257	426.882	242.31	204.652	281.242	3567.17	1
DDB1	372.514	246.352	221.439	164.542	368.802	312.934	281.097	3764.67	1
TMEM109	312.446	290.227	237.812	227.153	323.762	295.034	281.072	3728.83	1
CCNL2	217.21	213.181	339.583	450.877	216.8	248.708	281.06	3562.5	1
CCT7	295.513	276.776	273.368	287.747	258.661	290.37	280.406	3678.5	1
SHARPIN	227.171	295.861	297.767	402.886	227.549	228.224	279.91	3583.17	1
SPG7	248.164	250.577	344.8	330.697	255.255	249.15	279.774	3616.33	1
FAM49B	314.668	296.918	227.057	228.564	292.574	316.274	279.343	3717	1
EIF4A2	271.456	285.931	279.789	299.039	264.49	273.667	279.062	3648.5	1
DCTN1	359.795	255.859	228.181	195.696	326.941	307.009	278.914	3717.17	1
IL4R	243.107	270.649	330.273	265.768	250.41	311.043	278.542	3668.33	1
BPTF	254.14	228.323	321.605	379.596	281.749	202.824	278.039	3545.17	1
FBXW5	316.353	266.705	287.413	275.043	280.538	240.01	277.677	3623.17	1
TMEM50A	266.935	342.202	265.181	218.28	286.669	285.517	277.464	3688.17	1
STK38	303.099	171.066	280.029	392.804	223.159	294.151	277.385	3564.17	1
DEF6	301.03	266.423	271.121	281.597	262.976	278.268	276.902	3628.67	1
ACO2	321.64	231.069	288.858	279.177	267.745	272.47	276.826	3617.83	1
FAM46C	279.96	383.331	287.494	198.721	350.18	159.272	276.493	3633.83	1
GRN	233.3	227.477	250.333	407.524	244.354	290.811	275.633	3546.33	1
RBL2	358.187	208.814	222.964	167.264	332.77	362.663	275.444	3704.5	1
COPS6	255.826	358.682	272.967	259.012	239.434	264.213	275.022	3626.17	1
RBM5	266.322	211.42	282.839	339.872	257.147	290.433	274.672	3563	1
OPTN	289.767	298.749	204.986	271.716	288.183	294.467	274.645	3625.33	1
TMED2	295.743	300.228	220.556	212.13	288.486	327.241	274.064	3663	1
KIAA0100	340.335	211.209	261.088	285.428	297.116	248.897	274.012	3566.5	1
MYCBP2	252.914	213.181	317.351	427.486	260.402	171.31	273.774	3446.67	1
PPP2R5C	322.789	226.351	270.478	236.832	281.143	304.551	273.691	3615.33	1
RPL15	251.612	283.185	274.893	326.664	265.852	238.309	273.419	3543.83	1
GON4L	227.247	241.563	287.253	361.851	269.183	250.788	272.981	3516.5	1
GCN1L1	309.075	192.405	271.522	241.268	339.507	280.916	272.449	3580.67	1
PTBP1	298.655	298.186	235.084	229.976	293.331	278.205	272.239	3605.17	1
MLL2	280.42	210.716	358.524	327.975	278.721	176.352	272.118	3475.33	1
NISCH	368.3	190.644	281.715	349.954	272.135	169.104	271.975	3462.17	1
ZSWIM8	249.313	217.829	331.958	273.632	307.108	251.103	271.824	3539.67	1
KLF3	235.982	340.723	284.925	219.288	278.191	271.146	271.709	3603.33	1
GDI2	316.353	233.323	237.812	264.659	281.143	293.458	271.125	3566.67	1
HNRNPR	285.093	293.89	233.639	195.394	301.431	316.715	271.027	3625	1
HNRNPD	251.535	257.197	253.222	321.119	258.434	278.394	269.984	3517.67	1
VPS16	271.226	197.617	378.911	270.607	277.434	223.119	269.819	3492.67	1
MAP2K3	332.137	338.188	236.849	193.176	268.88	247.826	269.509	3581.33	1
BRE	322.943	279.311	297.125	197.813	297.267	219.274	268.956	3541.83	1
RNH1	338.343	292.551	297.928	200.737	237.541	245.872	268.829	3552	1
RPL5	241.345	279.523	282.839	310.936	247.306	248.015	268.327	3488.17	1
PAN2	303.865	174.658	311.973	399.256	227.398	192.613	268.294	3392.17	1
JAK3	328.842	183.39	270.157	239.957	237.844	348.292	268.081	3551.67	1
ESYT2	318.269	206.209	229.064	268.591	328.455	252.742	267.222	3491.5	1
DHRS7	328.536	298.326	262.934	162.021	280.992	270.012	267.137	3567.17	1
VAV3	231.308	229.942	285.006	337.15	317.479	201.626	267.085	3428.67	1
CCM2	245.023	282.621	301.78	275.446	243.37	254.003	267.041	3491.33	1
PIK3R5	274.75	68.8066	309.405	309.02	368.272	270.831	266.848	3440.83	1
BHLHE40	208.476	263.958	338.62	263.045	298.554	222.363	265.836	3461.5	1
EIF5	196.447	284.664	294.958	335.436	240.645	241.586	265.623	3436.67	1
KIR2DL4	17.8519	35.5654	476.427	297.829	514.824	249.654	265.359	3398.33	1
AOAH	232.687	354.949	267.509	188.134	295.45	253.246	265.329	3532.83	1
FCRL6	137.375	156.84	296.322	204.266	239.055	557.986	265.307	3624.83	1
HEG1	280.956	224.52	275.615	261.029	322.853	226.27	265.207	3455.5	1
XRCC5	334.359	228.463	228.903	200.636	292.347	306.316	265.171	3528.67	1
JUN	202.27	244.38	368.236	302.265	248.29	223.119	264.76	3419.33	1
UBXN1	225.485	251.211	331.396	377.378	217.935	185.113	264.753	3366.33	1
MARS	299.651	226.21	247.444	253.165	277.888	284.004	264.727	3482.33	1
PCSK7	313.672	249.873	280.672	133.993	331.786	276.945	264.49	3540.83	1
WAC	274.674	268.113	234.281	258.307	290.303	260.432	264.352	3473.33	1
SURF4	305.474	349.526	203.702	230.48	242.689	252.301	264.029	3497.17	1
PSMD13	308.692	257.197	249.771	220.398	238.752	309.278	264.015	3506.67	1
HNRNPH1	199.512	281.635	244.153	469.63	235.043	152.591	263.761	3304.83	1
ULK3	259.273	252.831	339.663	273.329	242.613	212.719	263.405	3416.17	1
RIN3	309.151	250.366	271.602	179.363	291.968	277.26	263.285	3501.5	1
ARRDC2	290.457	288.819	252.42	184.606	260.024	301.904	263.038	3515.5	1
ARGLU1	210.162	223.393	278.103	529.821	178.724	155.868	262.678	3244.83	1
PKM	295.437	281.354	213.012	193.276	320.734	271.966	262.63	3495.67	1
PNRC1	262.721	237.055	289.741	287.948	239.055	258.856	262.563	3421	1
ACSL5	295.667	258.747	223.205	170.289	265.323	361.717	262.491	3541.17	1
ARPC5L	265.556	308.397	234.682	226.447	268.426	268.436	261.991	3470	1
DBNL	230.925	355.583	258.439	247.821	235.497	240.956	261.537	3445.83	1
FKBP1A	350.218	272.48	196.719	162.425	286.215	297.492	260.925	3500.5	1
SF3B2	277.662	260.789	229.546	223.321	300.295	273.226	260.806	3450.67	1
DDX39A	269.847	194.588	277.541	375.966	222.856	222.426	260.537	3324.17	1
ICAM3	183.575	351.71	280.029	237.033	219.979	282.806	259.189	3437.17	1
KIAA0040	294.517	213.603	213.574	307.911	210.517	313.06	258.864	3390	1
MYADM	294.824	211.138	232.836	255.08	327.168	231.124	258.695	3377.67	1
CANX	275.899	221.562	205.788	258.105	291.893	298.563	258.635	3410.67	1
RNF4	315.894	213.674	225.372	214.751	270.621	306.19	257.75	3421.33	1
SRPR	224.872	254.028	265.021	228.967	285.383	283.815	257.014	3398	1
EIF3B	279.884	245.788	246.159	220.498	269.107	279.907	256.891	3398.83	1
MAPKAPK3	286.473	288.044	221.038	171.902	240.266	330.14	256.311	3450	1
TMED3	232.764	354.738	261.168	223.221	233.151	229.674	255.786	3377.83	1
SEC31A	304.171	209.519	222.081	189.143	321.718	288.038	255.778	3401.33	1
ARPC5	268.238	210.998	245.357	205.677	258.51	343.124	255.317	3408.83	1
TALDO1	252.071	303.961	257.235	251.148	241.478	225.766	255.277	3345.67	1
2019-09-11	290.533	292.058	219.433	209.811	257.828	261.377	255.173	3384.5	1
SLC38A10	299.114	249.943	227.459	206.484	288.032	257.469	254.75	3370.83	1
OSBPL7	214.376	239.872	375.379	229.371	270.092	198.916	254.668	3313.33	1
DYNC1H1	281.569	199.589	310.93	308.214	273.119	153.221	254.44	3246.5	1
ARAP2	280.113	186.278	288.136	313.053	269.789	181.521	253.148	3240	1
AMFR	294.747	271.494	219.433	136.614	298.251	297.366	252.984	3408.17	1
E2F4	250.692	252.268	238.053	247.821	270.016	258.856	252.951	3325.33	1
ABCC10	212.384	185.715	277.14	390.989	259.115	187.949	252.215	3190.83	1
RGS14	216.751	230.365	282.678	363.767	195.756	220.22	251.589	3218.33	1
ZFP36L1	226.711	261.141	229.064	282	218.844	290.874	251.439	3304	1
NRD1	277.585	225.224	252.982	252.157	280.765	219.905	251.436	3278.67	1
MATR3	258.89	228.675	225.372	265.868	262.825	265.537	251.194	3292.67	1
COMMD7	191.007	295.932	266.385	297.93	237.238	218.203	251.116	3260.83	1
RPS17	180.97	326.638	280.029	319.707	227.928	170.302	250.929	3228.83	1
HMGB2	236.135	262.62	280.912	254.879	237.844	231.565	250.659	3275.83	1
CYTIP	227.401	310.299	254.667	219.893	220.661	269.381	250.384	3319.5	1
SMARCA2	299.804	193.602	230.428	310.936	263.052	201.689	249.919	3215.33	1
PPP2CA	252.838	248.042	216.624	245.805	225.127	311.043	249.913	3311.33	1
BTN3A2	168.635	161.277	365.587	358.423	182.887	261.314	249.687	3193.83	1
MOV10	256.592	203.744	253.543	337.553	225.884	220.661	249.663	3205.67	1
PITPNM1	267.855	227.83	240.622	244.797	266.004	250.284	249.565	3273.67	1
ANAPC5	244.793	246.422	235.084	331.604	227.246	211.9	249.508	3212.67	1
TGFBR2	293.292	152.825	272.806	253.366	236.633	284.571	248.916	3258.5	1
APLP2	275.593	225.646	215.981	229.875	315.435	230.241	248.795	3265.33	1
SUPT5H	256.515	211.631	222.162	261.634	299.917	240.263	248.687	3248.33	1
EP300	270.996	184.376	282.678	218.179	322.096	211.522	248.308	3242	1
SDF4	248.24	292.411	257.878	200.737	247.836	242.153	248.209	3285.33	1
NOC2L	223.11	209.941	282.277	265.868	261.538	243.414	247.691	3227.33	1
PACS1	255.519	263.184	207.554	144.982	320.582	293.269	247.515	3330.67	1
CD69	159.364	281.776	220.316	352.576	311.726	155.616	246.896	3151.67	1
FAU	186.87	334.385	258.038	280.79	222.856	197.088	246.671	3209.67	1
STK4	277.125	183.179	259.402	262.844	280.614	215.177	246.39	3196.33	1
MGAT1	319.725	248.605	187.489	188.941	235.649	296.42	246.138	3288.17	1
PLEKHG3	243.797	324.877	242.869	159.602	396.281	109.227	246.109	3228.67	1
RPS7	189.092	285.931	280.431	361.347	199.238	157.381	245.57	3122.5	1
SRI	252.608	277.903	234.923	208.4	228.457	269.697	245.331	3255.67	1
GHITM	268.391	243.464	204.344	182.791	301.128	270.201	245.053	3264	1
SQSTM1	262.491	252.338	250.333	211.122	218.011	275.18	244.913	3244.67	1
RASGEF1A	239.813	236.422	211.326	232.698	261.159	286.273	244.615	3236.67	1
MAP3K3	273.141	272.269	223.526	177.75	265.095	255.137	244.486	3254.83	1
KIAA2013	247.091	273.818	234.361	197.813	248.593	262.511	244.031	3240.67	1
SNTB2	224.796	220.083	300.014	266.07	261.311	190.975	243.875	3153	1
MBTPS1	270.843	182.475	216.624	225.741	308.016	259.486	243.864	3208.33	1
SNRNP70	163.502	249.028	289.019	419.723	162.449	179.441	243.86	3071.17	1
POLR2E	243.107	218.956	248.969	323.337	201.66	226.775	243.801	3142.17	1
KIF21B	241.268	193.039	253.463	293.494	266.231	212.467	243.327	3141.17	1
PRKCQ	275.057	229.731	319.678	191.764	236.86	206.543	243.272	3190.5	1
PGK1	253.45	282.621	198.966	234.613	245.868	242.658	243.03	3204.17	1
PPP3CC	242.188	258.958	249.932	262.844	218.238	225.829	242.998	3170.83	1
TAPBP	304.631	88.5965	410.373	200.939	221.645	229.8	242.664	3152.33	1
SLC25A3	232.457	273.607	212.049	258.105	231.561	245.935	242.286	3180.33	1
DOK2	231.385	291.143	233.639	203.258	221.796	271.587	242.135	3220	1
RAC1	256.362	267.198	220.717	189.546	236.406	280.222	241.742	3223.17	1
USP5	239.736	225.153	230.027	223.825	249.35	281.168	241.543	3194.5	1
KLRF1	207.633	273.466	229.947	227.455	291.363	218.77	241.439	3172.33	1
LSM14A	252.378	241.915	206.109	208.299	242.235	297.051	241.331	3212.67	1
RASA3	278.887	219.026	225.131	237.436	168.504	318.291	241.213	3197.67	1
FAM134C	283.408	218.111	184.6	181.379	292.271	286.966	241.122	3218.17	1
POLG	263.947	193.321	259.242	208.702	279.327	241.271	240.968	3168	1
PCNT	277.662	152.332	328.667	302.265	229.29	155.049	240.878	3061.5	1
HMGB1	236.212	242.619	258.038	262.743	225.505	219.526	240.774	3135.17	1
RHOG	259.044	283.185	213.413	213.037	232.167	242.91	240.626	3182.5	1
HDLBP	288.388	241.281	187.89	203.56	288.865	233.266	240.542	3177.83	1
DPP7	207.863	175.784	277.622	489.291	141.026	151.015	240.433	2963.33	1
CALCOCO2	260.269	175.362	242.467	312.247	197.118	254.822	240.381	3108.67	1
KIAA1967	286.319	185.644	225.854	219.389	238.828	283.941	239.996	3170.5	1
NAPA	269.693	302.341	233.96	187.328	236.103	210.009	239.906	3172.83	1
PPT1	282.948	232.548	159.317	195.595	298.251	270.705	239.894	3192.5	1
HERC1	277.202	156.135	287.012	267.582	288.789	162.612	239.889	3076.67	1
APOBEC3G	348.073	195.433	138.69	138.53	286.897	331.653	239.879	3245.33	1
PHC2	243.26	325.934	175.209	177.649	272.06	244.485	239.766	3203.5	1
SEPHS2	327.693	220.364	192.866	162.828	226.262	306.379	239.399	3212.33	1
ATRX	277.891	147.896	267.669	313.255	244.581	184.672	239.327	3055	1
PIM1	231.921	215.294	248.086	223.221	234.74	277.449	238.452	3148.67	1
ATP6V0C	195.834	345.723	218.791	179.262	258.207	231.124	238.157	3174.5	1
MARK2	234.143	293.96	207.153	195.797	290.909	205.66	237.937	3143.17	1
KLHDC3	234.373	231.703	231.713	279.479	223.537	226.207	237.835	3091.67	1
RAP1GAP2	239.659	211.561	324.654	223.019	204.385	223.497	237.796	3105.83	1
MCRS1	218.819	231.421	246.721	270.103	218.617	237.804	237.248	3092.67	1
BRD4	242.877	207.899	268.231	223.019	267.745	213.35	237.187	3099.67	1
H2AFZ	267.701	251.211	230.589	206.988	201.736	264.402	237.105	3141.17	1
ACLY	309.458	238.534	186.686	160.812	275.769	250.851	237.018	3161.67	1
PUM1	269.31	223.181	187.409	210.719	265.247	261.881	236.291	3128	1
SLC25A4	265.939	274.029	257.637	200.838	214.832	203.265	236.09	3104.5	1
DOCK11	330.681	125.641	227.218	237.739	271.076	223.875	236.038	3070.33	1
SF1	244.103	230.083	214.135	243.99	217.406	266.482	236.033	3106.83	1
NUMA1	237.974	189.236	260.045	256.996	229.366	241.082	235.783	3072.83	1
FAM107B	208.859	247.056	239.418	218.079	253.514	247.637	235.76	3109.67	1
COX5B	206.101	313.398	252.5	168.172	212.939	260.368	235.58	3149.67	1
TCF25	236.058	199.518	282.839	276.858	223.991	192.487	235.292	3032.83	1
ANKRD44	214.835	209.026	242.949	323.74	237.087	183.096	235.122	3007.83	1
EGLN2	223.416	221.491	241.745	267.683	193.712	261.125	234.862	3071.67	1
HIP1R	242.571	200.363	253.784	261.231	255.255	195.513	234.786	3039.67	1
ATP6V0E1	231.155	267.127	228.743	199.628	230.199	250.662	234.586	3109.67	1
ATF6B	211.617	253.394	275.294	287.142	209.987	169.986	234.57	3018.17	1
MROH1	246.325	185.503	316.949	245.704	208.322	204.463	234.544	3038.5	1
CNN2	200.355	284.664	217.827	242.074	203.477	258.793	234.532	3094.33	1
IGF2R	347.996	175.362	197.522	148.511	294.012	241.712	234.186	3114.17	1
TOP2B	322.789	162.826	182.994	208.904	271.454	254.57	233.923	3083.67	1
ARAF	246.478	275.367	229.305	185.815	228.382	237.174	233.754	3101.17	1
IFI6	177.523	361.499	225.773	169.18	223.386	243.792	233.525	3126.67	1
ITCH	244.18	196.983	222.964	284.621	251.318	200.87	233.489	3015.33	1
NRBP1	256.975	217.829	198.083	209.811	232.999	284.823	233.42	3098.83	1
USP47	255.826	168.601	193.508	286.537	260.326	235.472	233.378	3026.83	1
WDR83OS	216.291	287.34	214.216	219.893	230.577	231.439	233.293	3078.5	1
GZMM	101.671	151.769	299.934	551.195	82.5111	210.387	232.911	2852.33	1
PTK2B	258.277	192.405	257.557	228.967	211.35	246.944	232.583	3048.83	1
LRRFIP1	231.155	152.685	247.845	285.932	250.183	227.279	232.513	3003.33	1
PSMB10	192.693	227.477	288.698	293.292	176.074	216.501	232.456	3002	1
WBSCR22	223.033	278.466	230.669	222.716	246.095	191.353	232.056	3039.17	1
VASP	246.632	287.551	182.754	204.165	219.222	251.608	231.989	3082	1
SLC16A3	228.243	272.128	226.736	248.527	200.903	214.358	231.816	3031.33	1
SMAP2	209.702	260.93	223.927	207.19	252.378	236.67	231.8	3062.67	1
EIF6	245.636	261.141	216.383	178.859	242.462	244.548	231.505	3077.83	1
TRAM1	256.055	217.125	181.79	200.435	241.402	290.559	231.228	3079.5	1
ALKBH5	239.046	272.128	170.875	145.991	300.749	258.352	231.19	3105.5	1
GPS2	238.28	197.898	283.882	252.761	198.481	215.493	231.133	3000.83	1
VPS28	200.125	239.379	256.272	305.996	205.824	178.369	230.994	2964.67	1
MAN1A1	270.536	207.265	202.738	205.98	283.263	216.06	230.974	3035.5	1
WSB1	223.8	259.028	203.3	170.289	259.721	269.255	230.899	3087.33	1
SCAF11	276.972	154.516	236.689	236.327	252.681	227.783	230.828	3009	1
M6PR	224.489	220.294	202.016	285.73	229.063	222.489	230.68	2994.17	1
MLXIP	240.655	203.885	280.11	258.206	260.856	140.111	230.637	2959.33	1
XPO6	230.235	223.181	239.979	226.144	254.044	210.198	230.63	3016.33	1
PCBP1	238.357	228.111	230.91	232.698	194.469	259.234	230.63	3036.17	1
SLC35C2	229.852	263.817	217.266	236.63	218.238	215.493	230.216	3017	1
RAB1B	244.256	289.523	200.331	140.244	255.028	251.229	230.102	3090.17	1
TMEM106C	230.235	213.04	270.398	204.165	252.454	208.812	229.851	3012	1
CD38	281.033	200.434	200.331	162.021	264.641	270.516	229.829	3067.5	1
RNF220	228.55	220.787	214.778	221.204	237.39	253.057	229.294	3023.17	1
STIM1	238.127	267.057	193.589	182.488	274.558	219.526	229.224	3038.67	1
DHX9	279.884	179.235	196.318	196.099	280.538	242.721	229.132	3024.33	1
TMEM147	181.124	280.579	249.049	270.305	206.429	187.256	229.124	2971.67	1
MAST3	275.133	186.208	240.541	191.865	254.044	225.955	228.958	3012.67	1
ABCA7	226.251	174.728	371.125	232.093	200.752	168.348	228.883	2947.17	1
GGA3	207.174	191.208	258.76	258.307	234.816	222.93	228.866	2974	1
ARHGEF2	273.141	201.842	207.875	231.085	199.465	258.541	228.658	3008.33	1
ROCK1	237.821	179.94	230.509	276.959	256.239	190.344	228.635	2947.17	1
SNRK	239.506	177.404	262.212	108.586	269.032	313.816	228.426	3087	1
RPL7A	172.236	283.819	269.194	315.977	175.09	154.04	228.393	2920.5	1
SP110	186.027	155.783	279.147	421.538	170.7	156.561	228.293	2839.67	1
SCAP	253.067	210.927	251.537	162.828	262.446	227.594	228.067	3020.83	1
ELF1	202.806	203.814	213.493	271.716	230.501	244.548	227.813	2970.17	1
GABARAP	225.792	286.354	214.858	209.307	214.378	215.808	227.749	3003.67	1
ARHGEF3	282.872	201.701	203.702	167.063	260.932	244.99	226.876	3014.17	1
ILF3	250.309	208.392	268.552	277.665	203.477	152.843	226.873	2906.5	1
MTA2	267.242	244.873	206.27	165.953	197.724	277.071	226.522	3031.5	1
CD47	209.166	235.788	207.233	259.819	216.27	230.619	226.482	2958.83	1
XBP1	260.499	158.952	229.385	169.18	209.911	329.132	226.177	3031.33	1
ATP5O	215.985	260.367	228.984	184.706	239.737	226.018	225.966	2992.33	1
TRIM28	235.062	218.604	254.025	224.229	214.756	208.623	225.883	2951.33	1
CSK	253.221	242.056	209.561	203.762	204.158	242.469	225.871	2986.33	1
UHMK1	271.072	241.774	175.61	183.698	251.47	231.565	225.865	2996.17	1
CLSTN1	240.349	242.337	177.777	151.334	283.869	257.658	225.554	3022	1
CYHR1	177.369	207.617	292.069	373.345	157.907	144.838	225.524	2831.5	1
MKRN1	189.628	233.393	196.077	231.286	254.8	245.368	225.092	2964.17	1
USP11	241.422	208.251	259.724	177.346	220.888	242.342	224.995	2977.67	1
PLCG2	290.227	123.598	231.713	248.527	185.234	270.453	224.959	2938.83	1
PRPF4B	202.5	167.545	248.005	389.981	202.796	138.346	224.862	2809	1
SYTL2	240.732	195.293	282.357	207.492	228.382	194.819	224.846	2933.17	1
DEDD2	223.876	277.903	221.921	169.583	221.342	229.989	224.102	2981.33	1
YWHAH	243.95	231.773	190.138	205.677	199.011	273.793	224.057	2976.17	1
TRMT2A	185.338	191.489	302.342	305.391	169.337	189.084	223.83	2861.83	1
SLCO3A1	213.533	166.629	296.724	205.476	239.207	219.589	223.526	2922	1
GPR108	207.48	246.493	259.483	243.587	185.309	198.601	223.492	2909.33	1
LITAF	354.432	314.806	175.129	75.1126	294.391	126.245	223.353	2985.83	1
NUCB2	193.536	223.111	250.654	166.861	278.873	226.522	223.259	2958.33	1
MTPN	270.46	168.39	208.758	178.254	232.772	280.916	223.258	2970.33	1
KARS	247.321	221.562	241.424	167.365	231.637	226.775	222.681	2950	1
SPTAN1	310.607	135.5	207.474	196.099	270.621	215.745	222.674	2917.67	1
BDP1	213.073	151.346	264.78	384.234	189.019	131.981	222.405	2771.83	1
TBCC	199.129	212.829	268.632	194.486	246.928	210.387	222.065	2916.17	1
PTPN7	241.498	204.589	234.04	130.968	204.158	316.905	222.026	2999.5	1
GALT	175.76	247.197	247.604	317.993	163.281	180.071	221.984	2842.83	1
SEC61A1	248.624	241.281	177.697	151.233	259.191	252.427	221.742	2969	1
RAB8A	231.921	242.267	208.036	194.789	214.983	238.435	221.738	2935.67	1
NOP56	198.822	185.151	287.735	263.348	204.234	191.038	221.721	2858.33	1
PAIP2	200.201	269.733	185.402	184.505	245.792	244.296	221.655	2951	1
PIK3AP1	295.897	164.375	193.83	157.989	253.968	261.44	221.25	2946.83	1
PRMT2	240.502	200.856	208.919	181.783	224.748	269.697	221.084	2940.83	1
YTHDF2	214.069	216.702	211.487	197.813	255.028	231.124	221.037	2917.33	1
TMBIM1	260.193	227.196	183.636	152.847	234.665	267.175	220.952	2960.83	1
ARHGAP15	211.158	174.728	258.68	309.02	179.102	192.55	220.873	2824.33	1
FOXP1	188.326	168.037	269.836	329.79	231.713	136.897	220.766	2785	1
CTDSP1	234.526	233.816	224.73	167.768	221.418	241.46	220.62	2933.5	1
NCR1	212.077	242.76	301.78	191.865	213.091	161.226	220.466	2875.17	1
GHDC	200.048	205.786	232.836	233.101	232.697	216.69	220.193	2876.33	1
TSC2	244.946	197.405	238.856	192.772	244.96	201.879	220.136	2887.83	1
SKIV2L	232.074	173.742	283.079	224.834	221.947	184.924	220.1	2853.17	1
RPL27	166.183	266.916	230.107	267.381	206.278	181.142	219.668	2846.17	1
GLCCI1	203.879	238.464	220.637	170.087	246.322	238.372	219.627	2919.83	1
RPL30	155.074	286.143	232.355	284.117	190.154	169.545	219.565	2833.67	1
PCYT2	179.055	275.227	225.773	199.931	215.21	221.858	219.509	2900.67	1
TPR	219.815	159.164	250.895	280.588	221.266	183.096	219.137	2811	1
SH3BP5	287.545	164.798	180.667	151.233	286.669	242.847	218.96	2914	1
UPF1	230.006	193.884	220.717	221.607	225.505	221.165	218.814	2865.17	1
RPA1	249.39	229.872	179.543	176.641	225.657	249.906	218.501	2909	1
CALCOCO1	249.313	206.772	192.305	132.884	246.398	283.248	218.487	2942.17	1
MUS81	198.363	172.263	267.589	296.922	176.15	198.16	218.241	2797.5	1
PDGFD	314.438	86.1315	166.862	189.143	235.195	317.094	218.144	2903.33	1
SDHA	212.996	199.025	221.359	251.753	222.326	201.374	218.139	2832.17	1
UBASH3A	229.086	207.758	220.797	186.118	195.075	269.823	218.109	2899.17	1
2019-09-02	247.321	185.785	161.645	197.813	251.47	263.961	217.999	2892	1
G6PD	229.469	224.449	236.689	181.883	227.776	206.984	217.875	2871.33	1
CMTM6	259.963	183.954	172.962	163.534	229.442	297.366	217.87	2921.83	1
RPS4X	171.853	262.691	254.747	278.874	183.19	155.175	217.755	2799.17	1
TMEM248	264.637	226.28	153.539	159.501	258.056	244.359	217.729	2908	1
CBLB	224.029	161.77	239.819	245.401	242.235	192.992	217.708	2817.5	1
RPL10A	169.937	278.677	252.901	304.887	158.512	139.229	217.357	2775.5	1
CXXC1	213.609	177.615	267.509	275.749	183.947	182.655	216.847	2784.33	1
ITK	224.642	193.884	223.285	209.005	239.812	210.135	216.794	2840.33	1
ADCK5	187.023	130.218	298.008	316.884	237.238	131.161	216.756	2726.83	1
PLEC	193.536	147.403	191.502	447.046	180.843	139.544	216.646	2673.67	1
ZNFX1	277.355	182.968	233.398	198.015	202.947	204.778	216.577	2836.67	1
CASP8	182.962	197.335	223.526	295.913	208.927	189.966	216.438	2780.67	1
CTSS	181.813	206.42	215.981	225.338	206.656	257.784	215.666	2841.67	1
STRN4	209.855	194.94	233.157	220.095	223.386	211.963	215.566	2818.17	1
USP19	238.127	161.136	215.981	213.138	233.529	231.439	215.558	2826.33	1
TBRG4	196.83	184.869	243.591	297.527	193.182	174.083	215.014	2749	1
PFDN5	167.639	239.943	243.671	248.729	208.852	180.827	214.943	2787.67	1
FAIM3	269.31	278.396	142.944	277.362	186.899	132.674	214.598	2762.33	1
SLC20A1	178.289	157.403	206.751	256.089	186.672	301.652	214.476	2821.67	1
SPRY2	309.841	269.029	141.5	112.921	201.66	251.671	214.437	2900.67	1
SELL	79.299	184.447	295.52	512.48	109.763	103.933	214.24	2586.33	1
HNRNPA1	186.64	255.578	232.916	223.221	216.346	170.175	214.146	2789.83	1
ABHD12	169.171	269.311	192.064	245.301	205.748	200.744	213.723	2793.5	1
TBC1D9B	201.351	196.771	195.515	193.78	275.618	217.131	213.361	2811	1
STK25	216.521	237.337	205.788	200.636	206.126	211.963	213.062	2806	1
PPP1R18	201.427	225.365	200.25	169.381	206.959	272.533	212.653	2843.67	1
TUFM	210.545	229.308	220.958	204.266	198.557	212.215	212.641	2795.5	1
SERINC1	228.09	147.755	190.539	201.04	252.681	255.704	212.635	2806.33	1
SMCHD1	200.661	151.487	228.743	350.357	202.19	141.246	212.447	2667.83	1
SSR2	201.121	242.056	215.821	201.846	211.804	202.005	212.442	2792.67	1
CLN3	251.305	195.645	228.021	211.928	200.752	186.941	212.432	2769.83	1
ABCB10	218.973	235.295	196.558	167.466	227.322	228.602	212.369	2823.17	1
GABARAPL2	206.944	218.815	213.012	199.023	216.421	217.951	212.028	2792.17	1
MYRF	263.717	49.6506	134.116	216.465	72.2162	535.044	211.868	2901.33	1
SRSF6	198.669	161.065	211.728	312.247	163.963	223.308	211.83	2720.67	1
DNMT1	243.72	169.094	244.795	207.391	186.218	219.715	211.822	2772.5	1
ZGPAT	190.471	184.658	267.75	249.938	180.086	196.521	211.571	2736.67	1
IPO9	213.533	147.191	243.912	258.811	215.816	189.966	211.538	2724.67	1
LTB	93.6265	179.94	200.09	559.261	79.7103	155.049	211.279	2555	1
SLC25A1	203.419	250.436	221.6	199.729	204.007	186.626	210.97	2768.17	1
MTDH	193.842	230.506	226.576	253.366	195.529	164.755	210.762	2722.67	1
PIGS	237.821	249.803	146.074	147.705	248.972	233.708	210.68	2822.17	1
JTB	210.928	260.226	198.244	205.98	182.66	205.723	210.627	2773	1
GIMAP8	186.563	155.713	226.656	231.992	152.759	307.45	210.189	2777.83	1
REST	221.731	179.024	217.747	163.433	230.956	246.88	209.962	2789.67	1
SPRYD3	227.017	182.334	183.717	169.281	214.529	280.222	209.517	2800	1
STK11IP	195.298	155.642	252.741	332.714	189.473	130.531	209.4	2630.33	1
PSMB6	209.702	244.802	219.433	175.229	181.6	221.102	208.645	2765.33	1
C17orf70	183.575	226.069	243.752	223.321	180.54	193.748	208.501	2719.5	1
ARF5	216.521	268.325	185.563	171.902	214.15	193.559	208.337	2758.83	1
SUPT16H	238.817	164.446	203.14	209.307	213.545	220.409	208.277	2729.5	1
FLOT1	198.363	199.941	208.999	257.803	168.58	214.358	208.007	2702.83	1
GNG2	266.246	172.122	134.276	143.369	223.386	307.765	207.861	2808	1
PTPN4	235.675	168.742	239.337	167.97	205.521	229.359	207.767	2745.67	1
MAGED2	245.176	229.942	183.075	140.849	212.409	235.094	207.758	2779.83	1
TMEM123	200.201	182.897	145.031	224.935	217.406	274.55	207.503	2746	1
DUT	161.126	193.321	230.348	321.119	163.433	175.596	207.49	2641.33	1
PHF1	179.515	197.405	238.133	258.508	193.863	175.974	207.233	2671.67	1
MDH2	207.557	254.521	192.305	183.497	189.851	214.61	207.057	2742	1
RBCK1	207.327	173.601	242.387	249.636	173.198	196.143	207.049	2677.83	1
AHNAK	300.647	194.095	174.968	179.363	262.976	129.649	206.95	2695	1
PSTPIP1	154.844	197.124	236.769	277.665	169.261	204.841	206.751	2668.33	1
ASH1L	203.879	126.556	244.394	330.798	206.278	127.19	206.516	2587.83	1
WHSC1L1	198.746	193.25	200.812	274.842	203.78	165.574	206.167	2647.5	1
EHBP1L1	210.698	230.999	173.845	263.953	179.102	178.054	206.108	2667.5	1
DDX23	224.029	146.557	227.78	232.395	183.417	222.426	206.101	2683.33	1
DCAF11	213.993	214.73	182.352	181.077	220.131	223.623	205.984	2727.67	1
TBX21	268.238	147.473	186.767	218.179	196.588	217.951	205.866	2690.17	1
WBP2	202.423	252.127	180.185	151.536	232.242	216.186	205.783	2744.67	1
NDUFS2	218.283	224.801	184.519	172.204	191.138	243.666	205.769	2739.83	1
SELT	243.337	244.38	167.424	136.816	200.903	241.46	205.72	2762.33	1
EFTUD2	226.481	191.489	196.558	154.762	231.713	232.573	205.596	2735	1
PRR5	230.312	256.282	176.333	103.141	220.661	244.864	205.265	2777.5	1
ARRB2	229.469	242.056	164.936	160.509	199.995	232.51	204.912	2735	1
NUDCD3	214.146	220.787	175.851	162.223	258.131	198.223	204.893	2714.17	1
SFPQ	213.38	162.263	186.205	292.99	166.006	208.37	204.869	2635.67	1
PSMA5	221.118	198.321	204.103	161.517	183.72	257.595	204.396	2726.83	1
QARS	202.73	206.349	233.559	205.073	195.529	182.151	204.232	2665.5	1
MAVS	227.017	114.936	282.678	218.986	195.377	185.113	204.018	2634.5	1
ADA	175.76	257.057	177.858	98.3017	235.346	277.89	203.702	2775.5	1
GUSB	191.85	234.097	185.081	205.173	215.362	190.029	203.599	2671.5	1
SND1	253.91	192.828	173.203	152.04	231.485	216.816	203.38	2702.67	1
SCAPER	225.562	117.823	259.804	281.798	207.792	126.938	203.286	2568	1
BRD7	217.594	183.672	194.873	232.698	195.907	194.126	203.145	2642	1
GOLPH3	235.752	207.828	151.693	113.425	263.657	246.439	203.132	2739.33	1
SH3BGRL	205.411	228.252	152.816	166.458	249.047	216.753	203.123	2701	1
PRPF40A	232.304	158.389	227.298	204.367	203.553	192.676	203.098	2647.67	1
ST6GALNAC6	226.941	260.296	171.758	132.682	187.051	238.498	202.871	2728.17	1
RBBP7	239.813	193.602	185.161	134.598	198.481	263.268	202.487	2720	1
VDAC3	227.171	188.672	190.94	157.484	190.987	258.73	202.331	2702.17	1
RNASET2	188.479	244.45	198.003	239.05	153.895	188.895	202.129	2633.17	1
EEF1B2	166.107	255.718	216.784	214.55	199.389	159.461	202.001	2632	1
ITFG2	178.365	201.913	218.47	251.552	178.724	181.016	201.673	2607.5	1
RNF167	158.215	220.012	191.662	237.537	189.927	212.404	201.626	2635.33	1
EFR3A	229.546	149.515	188.372	127.036	298.705	214.547	201.287	2679.33	1
NUDC	200.968	227.055	208.758	191.058	190.533	187.697	201.011	2639.67	1
TPD52L2	226.251	216.702	166.862	169.18	209.684	216.627	200.884	2665.67	1
KLRC1	185.108	220.787	161.966	225.741	99.3919	312.24	200.872	2679.17	1
RBM25	170.014	178.531	242.467	298.736	172.138	143.073	200.827	2547	1
CHD2	173.692	160.572	223.205	317.893	185.007	141.624	200.332	2528.67	1
NCSTN	214.835	205.786	189.495	142.361	233.681	215.43	200.265	2667.33	1
LZTR1	205.871	168.46	247.925	208.803	206.732	161.856	199.941	2589.67	1
SLFN5	227.86	124.584	232.916	171.297	254.498	188.138	199.882	2615.17	1
TNIK	240.655	133.669	218.951	268.086	189.624	147.99	199.829	2546.5	1
PSMA2	200.738	224.379	186.767	159.198	176.301	251.292	199.779	2671.33	1
GZMK	87.5737	187.686	265.743	239.554	224.975	192.929	199.743	2588	1
EIF2B5	203.266	146.135	207.313	250.644	194.847	195.702	199.651	2579.33	1
SLK	231.002	153.952	222.081	218.179	197.573	174.966	199.625	2586.33	1
DIDO1	272.145	189.306	203.541	168.172	198.935	165.322	199.57	2615.83	1
SLA	173.998	192.687	244.474	217.776	156.923	210.955	199.469	2605.5	1
TNIP1	218.053	211.561	180.988	168.172	215.059	201.437	199.212	2635	1
MAN2C1	163.731	171.207	207.073	258.408	230.804	163.999	199.204	2560.33	1
SCYL1	211.158	191.137	189.736	184.706	220.963	196.269	198.995	2616.5	1
PAPOLA	218.59	144.797	178.259	228.06	215.135	207.803	198.774	2588.5	1
HP1BP3	203.802	154.163	193.749	185.715	233.075	222.111	198.769	2618	1
C9orf78	213.303	203.11	202.337	182.69	178.951	209.442	198.305	2614.67	1
EXOC7	212	195.222	194.712	170.289	204.158	213.413	198.299	2622.83	1
SYNRG	193.995	162.333	213.413	285.831	184.477	148.62	198.112	2521	1
CD151	236.595	183.461	168.307	162.727	241.25	195.765	198.017	2616.17	1
MTG1	296.969	151.065	245.598	176.943	138.604	177.865	197.841	2581.5	1
DHX58	142.738	196.842	260.285	235.924	163.811	185.806	197.568	2558.83	1
TMEM214	217.057	182.686	203.942	200.334	186.445	194.819	197.547	2584.83	1
PTPRA	219.509	172.052	201.615	166.357	240.039	185.554	197.521	2597.5	1
AARS	241.575	163.108	177.456	134.396	238.525	229.674	197.456	2634.67	1
DGKA	130.173	119.795	207.795	443.416	132.094	150.952	197.371	2421.17	1
SH3BP2	212.843	195.645	223.285	186.118	184.931	176.982	196.634	2572.5	1
ARAP1	202.653	170.221	199.608	219.793	203.856	183.222	196.559	2554.83	1
SGSM3	207.71	145.853	233.478	245.906	183.266	161.162	196.229	2518	1
ARIH2	188.172	213.181	195.595	189.949	204.234	185.68	196.135	2574.67	1
ISCA1	215.908	193.743	176.734	149.318	222.477	218.392	196.095	2609.33	1
ADRM1	201.044	216.561	211.246	174.423	182.509	188.264	195.675	2576.5	1
TMEM154	280.496	94.5827	109.315	146.192	257.828	285.012	195.571	2624	1
RPS29	130.786	261.846	202.096	265.768	159.496	151.771	195.294	2515.67	1
SMARCE1	196.907	191.349	179.623	209.811	186.521	207.236	195.241	2559.67	1
RABAC1	181.124	260.226	184.519	170.995	191.895	181.962	195.12	2579.33	1
TNFRSF14	138.065	158.6	275.936	289.562	162.146	145.784	195.015	2469.83	1
GTF2I	201.81	146.628	177.376	241.369	203.704	198.727	194.936	2527.33	1
ARID1A	175.147	195.433	234.682	234.613	194.015	134.502	194.732	2501.5	1
WRNIP1	211.234	167.192	222.081	201.342	175.469	189.525	194.474	2536.67	1
ZFC3H1	197.979	133.81	222.804	300.35	190.987	120.699	194.438	2446.17	1
AP5Z1	195.681	128.458	250.895	267.784	168.126	153.914	194.143	2470.5	1
RBM14	198.133	201.631	178.821	152.645	228.912	204.589	194.122	2576.83	1
CCT3	210.698	176.841	194.07	182.287	186.899	212.845	193.94	2555.5	1
DBI	195.911	278.677	181.148	144.68	172.744	189.084	193.707	2581.33	1
CDIPT	198.975	219.308	190.138	172.003	187.353	194.315	193.682	2557.33	1
G3BP1	224.259	134.655	172.56	155.468	232.091	242.09	193.521	2573	1
DPEP2	172.926	228.956	204.263	255.181	171.381	128.199	193.484	2480.33	1
CYTH1	188.326	190.292	167.825	207.492	179.859	227.027	193.47	2547.83	1
LGALS3BP	12.3354	267.902	134.918	200.334	166.99	377.159	193.273	2637.17	1
HMGN2	148.868	270.931	170.795	176.641	199.465	192.172	193.145	2559	1
ARID5A	225.868	166.066	207.073	153.754	167.142	238.813	193.119	2568	1
TKT	191.773	209.8	198.806	193.176	185.309	179.315	193.03	2528	1
CD2	183.039	145.642	211.487	183.093	160.783	273.541	192.931	2562	1
CREBBP	181.507	175.503	219.031	262.945	201.66	114.837	192.58	2447.33	1
FASTK	160.284	196.983	298.489	226.346	129.293	144.019	192.569	2474.33	1
CD244	177.523	231.492	191.261	193.881	165.476	195.261	192.482	2532.33	1
CAB39	230.082	154.023	139.092	130.061	264.036	234.527	191.97	2570.33	1
TAGAP	156.759	193.884	159.879	210.618	186.748	243.099	191.831	2534	1
ITGA4	208.629	144.938	181.79	255.181	199.011	161.099	191.775	2460.33	1
EDC4	187.866	143.036	203.782	249.535	175.847	190.092	191.693	2472.67	1
MLLT6	165.34	186.841	209.882	250.039	187.429	150.133	191.611	2460.67	1
TOB2	201.58	206.209	171.437	174.12	156.62	238.435	191.4	2545.67	1
CCT6A	203.726	161.206	202.578	186.118	182.206	211.648	191.247	2513.83	1
ARHGEF6	196.37	155.572	171.999	129.456	294.466	199.357	191.203	2542	1
ELOVL1	170.857	195.081	201.294	228.967	163.13	187.319	191.108	2484.33	1
RAF1	197.52	148.389	180.426	220.297	194.999	203.895	190.921	2488.17	1
MAMU-DRA	58.076	46.904	106.827	836.22	43.4508	52.8174	190.716	2076.83	1
SCAMP2	243.643	169.798	165.257	140.143	205.067	220.157	190.677	2540.33	1
CCNDBP1	195.145	198.814	192.144	209.005	148.369	200.555	190.672	2496.5	1
DGCR2	199.818	177.475	191.341	148.209	213.469	213.539	190.642	2531.67	1
C22orf32	154.461	234.52	200.17	191.663	183.947	175.785	190.091	2493.33	1
MKNK2	218.743	199.025	160.842	151.233	205.142	205.345	190.055	2525.5	1
EXOC3	212.077	218.956	170.554	164.441	162.297	211.837	190.027	2523	1
RPL37	147.872	224.66	228.903	267.986	138.831	129.207	189.577	2419	1
RPLP2	129.33	235.858	211.808	270.708	146.401	142.002	189.351	2424.67	1
BABAM1	182.12	200.575	228.181	176.54	171.002	177.424	189.307	2482.17	1
PA2G4	176.067	179.094	189.495	187.126	196.74	205.912	189.073	2487.33	1
KIAA0141	252.531	197.898	154.422	142.563	215.892	170.932	189.039	2501.33	1
C12orf75	236.135	217.336	160.04	94.9746	248.669	177.046	189.033	2533	1
OTUD5	179.208	167.685	214.216	204.468	177.664	190.344	188.931	2464	1
TAX1BP1	200.584	155.22	225.372	196.402	182.357	171.877	188.635	2452.33	1
ARCN1	232.687	161.629	152.094	143.873	194.469	246.944	188.616	2523.5	1
RNF31	161.05	170.995	223.205	256.996	159.345	159.146	188.456	2415	1
C16orf54	141.895	219.026	178.339	178.153	192.425	220.724	188.427	2499.17	1
LRRC8C	164.574	172.193	185.563	186.118	228.533	192.992	188.329	2472	1
NDST2	185.491	184.658	199.849	184.404	201.585	173.957	188.324	2464.17	1
RER1	192.923	173.108	187.328	186.925	174.182	215.43	188.316	2480.5	1
CCNI	181.047	204.096	201.535	189.848	180.768	172.444	188.29	2463.17	1
SLC25A5	184.418	221.491	167.183	190.554	174.03	191.92	188.266	2478.17	1
RAN	233.53	161.629	181.469	161.215	172.214	219.022	188.18	2492.17	1
PPP1CC	196.754	162.544	160.602	187.529	190.23	230.43	188.015	2484.33	1
MINK1	214.759	164.657	201.214	160.106	206.354	178.306	187.566	2465.17	1
CCDC12	206.561	194.518	224.89	172.305	168.05	159.02	187.557	2452	1
FNBP4	155.074	163.178	207.153	306.701	169.867	123.22	187.532	2360.5	1
STMN3	151.396	134.022	170.153	352.374	74.6385	241.901	187.414	2386.33	1
TUBGCP6	220.965	127.683	201.133	278.068	161.464	133.808	187.187	2369.5	1
NEMF	153.924	148.67	214.216	298.736	186.369	120.636	187.092	2354.67	1
FBXO7	186.717	268.254	141.259	128.347	206.354	191.29	187.037	2506.67	1
ITGB1	190.854	120.57	132.751	208.198	248.139	221.669	187.03	2452.83	1
ADAM10	202.5	201.631	110.278	113.324	286.367	208.055	187.026	2514.67	1
PSMD4	182.579	192.828	201.454	174.12	161.994	208.686	186.944	2468.17	1
ATP6V0D1	199.972	227.477	188.532	109.191	185.234	209.568	186.662	2507.33	1
PIK3IP1	159.901	163.53	213.333	199.326	158.134	225.703	186.654	2452.33	1
SLC3A2	186.563	260.719	168.708	153.25	172.289	177.865	186.566	2476.17	1
PNPLA7	213.916	204.518	173.925	253.366	129.898	143.389	186.502	2394.5	1
HUWE1	222.727	138.811	207.554	216.062	196.059	137.779	186.499	2397.17	1
2019-09-09	182.886	214.519	172.56	141.655	184.78	222.426	186.471	2493	1
IL12RB2	128.028	145.924	296.964	223.725	190.987	131.728	186.226	2379.17	1
CLK3	178.136	160.713	225.211	228.161	163.281	161.289	186.132	2398.67	1
E4F1	184.954	133.951	236.528	219.591	166.763	174.272	186.01	2401.5	1
POR	177.982	188.32	198.806	175.733	203.326	171.436	185.934	2437.17	1
DGKD	204.952	150.853	212.45	197.914	181.979	166.205	185.725	2411.33	1
STK40	237.591	192.828	160.04	90.8409	211.728	221.228	185.709	2506.83	1
ABR	214.605	142.895	204.986	155.77	211.35	183.537	185.524	2438.83	1
ATF7IP	186.487	128.669	214.537	247.216	186.369	149.187	185.411	2369.17	1
RPL14	134.847	237.901	189.174	269.8	145.492	134.502	185.286	2371.17	1
SMARCA5	205.258	142.684	157.712	167.063	226.414	212.278	185.235	2447.67	1
MARK3	227.094	164.939	191.502	189.546	171.23	167.024	185.222	2414	1
H1FX	107.035	228.956	205.146	219.389	200.449	149.187	185.027	2399.17	1
BUB3	208.706	101.766	158.033	215.054	167.066	259.171	184.966	2431.67	1
SAFB	236.518	56.975	193.107	249.636	149.656	221.606	184.583	2378.5	1
NEK8	168.482	134.022	212.611	283.008	159.648	148.305	184.346	2336.67	1
CHD3	172.619	164.727	190.218	370.018	119.301	89.0585	184.324	2270.17	1
PHRF1	169.861	132.754	203.3	254.475	177.437	166.835	184.11	2358.33	1
CHFR	185.261	185.715	192.626	199.628	182.887	158.515	184.105	2394.33	1
PARP4	228.243	115.499	158.675	192.671	210.441	198.16	183.948	2405.17	1
CAST	220.352	134.022	182.834	178.556	199.011	188.58	183.892	2408.17	1
ZC3H11A	179.668	113.598	175.53	257.097	203.856	172.823	183.762	2355	1
JUNB	130.02	167.404	185.563	309.524	129.444	180.449	183.734	2338.17	1
PCIF1	206.484	186.701	187.73	133.085	189.927	195.576	183.25	2436.17	1
RPS12	127.951	234.027	206.029	236.731	166.461	128.199	183.233	2356.83	1
CHKB	167.256	168.46	217.908	220.398	166.763	158.452	183.206	2365.5	1
SMARCC1	211.234	147.543	171.517	189.949	198.632	179.188	183.011	2390	1
H2AFY	166.336	205.364	192.465	206.887	142.994	183.916	182.994	2390.67	1
TAF7	179.361	155.642	154.341	156.879	225.884	224.821	182.822	2430.17	1
PVRIG	113.317	247.408	218.791	178.657	163.508	174.398	182.68	2402.83	1
CUEDC2	140.899	219.378	202.658	232.395	139.133	161.036	182.584	2362.83	1
WNK1	198.209	146.91	220.396	205.073	199.238	125.615	182.573	2346.33	1
BRD9	150.936	186.701	224.81	217.574	177.967	136.834	182.47	2350.33	1
NR3C1	194.072	166.77	196.398	195.999	199.616	141.813	182.445	2363.17	1
VPS51	156.606	166.629	233.639	245.603	151.851	140.048	182.396	2330.83	1
LRMP	176.833	170.643	202.337	150.326	201.585	192.487	182.369	2410	1
GOLGA4	191.39	125.289	238.454	225.842	186.748	126.371	182.349	2326.67	1
SEC16A	223.493	148.177	207.875	172.507	191.971	149.313	182.223	2371.17	1
TGOLN2	192.003	175.925	172.881	147.301	231.41	172.255	181.963	2401.5	1
RNF216	172.696	168.53	193.91	223.926	195.075	136.645	181.797	2338.17	1
SETD2	183.805	144.938	189.816	236.529	209.911	125.11	181.685	2321	1
CEP350	197.979	115.499	209.561	240.26	199.465	127.001	181.628	2311.33	1
VWA5A	166.26	138.458	177.697	200.536	206.354	200.429	181.622	2374.17	1
BCL7B	195.451	222.125	141.018	168.676	169.867	191.353	181.415	2402.5	1
NECAP2	211.234	183.25	174.246	132.783	202.72	182.529	181.127	2403.5	1
RABL6	159.364	246.07	146.395	171.095	170.321	193.181	181.071	2401.67	1
CSNK1D	195.528	191.912	169.992	163.332	153.365	211.837	180.994	2400.33	1
HELZ2	184.954	180.221	184.76	228.867	150.034	155.301	180.69	2331.83	1
HERPUD2	209.166	182.616	166.461	139.941	206.883	178.432	180.583	2391.5	1
FOXO1	185.414	215.505	171.999	172.003	183.19	153.851	180.327	2365	1
NPLOC4	221.807	159.727	158.675	149.419	186.066	206.227	180.32	2392	1
STAT1	192.693	157.896	149.124	145.991	159.118	277.071	180.315	2426.83	1
RAD23A	162.582	198.039	176.975	179.363	195.907	167.906	180.129	2361.67	1
UNC45A	223.416	148.741	187.73	120.281	170.321	230.115	180.101	2410.17	1
KDM4B	214.146	150.501	200.812	156.073	181.752	176.667	179.992	2364.33	1
RELA	209.779	193.814	161.806	133.085	177.21	204.085	179.963	2400.83	1
MLF2	170.627	210.505	161.244	179.161	172.971	185.113	179.937	2370.67	1
ATXN10	202.577	185.01	151.933	147.402	185.158	207.047	179.855	2392.83	1
RPL12	124.657	222.9	181.55	258.609	161.086	127.947	179.458	2296.17	1
GBA2	164.115	145.924	204.986	195.696	183.493	182.151	179.394	2337.17	1
GPBP1	180.894	168.319	169.591	203.863	183.417	169.293	179.229	2332.5	1
ITFG3	174.381	152.825	218.71	169.079	198.33	161.541	179.144	2338.5	1
BAZ2A	214.146	177.193	137.487	244.595	169.943	130.72	179.014	2294.83	1
VAV1	214.605	144.938	212.049	161.719	155.939	183.222	178.745	2345.33	1
TAP2	194.915	167.122	135.56	145.083	229.517	199.673	178.645	2374.17	1
PBRM1	202.423	107.33	208.116	198.418	192.047	163.368	178.617	2309.33	1
BOP1	169.937	190.222	206.19	163.231	171.154	169.986	178.453	2344.17	1
DHX30	188.709	143.952	208.036	190.957	161.313	177.676	178.44	2323.83	1
SNRNP25	136.762	247.972	174.647	128.448	188.413	189.903	177.691	2376.33	1
SGSM2	166.183	125.782	210.042	210.719	192.198	160.028	177.492	2290	1
CHTF8	217.67	177.827	143.747	101.125	195.453	228.161	177.33	2393.67	1
FAM134A	171.317	190.785	171.517	166.357	172.592	190.597	177.194	2339.33	1
C14orf2	154.001	215.505	165.738	155.569	175.544	196.71	177.178	2353	1
NTAN1	164.191	160.502	149.285	253.064	170.473	164.566	177.013	2275.83	1
PARP8	130.25	129.796	228.984	233.404	180.919	157.507	176.81	2266.67	1
COL11A1	253.297	171.488	185.563	95.5795	205.748	148.872	176.758	2346.83	1
DVL3	163.425	153.459	212.45	216.163	162.221	152.591	176.718	2277.83	1
DOCK10	154.614	130.993	208.678	262.138	147.914	155.427	176.627	2249.67	1
TM6SF1	202.577	176.348	153.86	113.627	208.397	203.958	176.461	2363.5	1
ATP1B3	168.022	164.868	165.337	133.085	261.235	166.079	176.438	2333.33	1
ATG13	176.45	159.798	188.934	161.618	190.987	180.386	176.362	2319	1
GDI1	164.191	157.685	180.265	228.967	158.134	168.852	176.349	2277.83	1
TMEM127	184.188	199.307	154.823	136.917	184.401	198.286	176.32	2350.5	1
HNRNPH3	165.57	179.165	166.621	169.785	180.011	196.08	176.205	2325.67	1
CCT4	180.664	153.459	175.049	178.859	167.823	200.996	176.142	2316.33	1
PNKP	178.365	170.291	192.706	245.301	150.413	119.249	176.054	2243.17	1
PDE3B	168.482	135.5	170.313	213.037	245.641	123.22	176.032	2259.67	1
LUC7L3	168.099	130.5	171.999	332.613	138.831	114.081	176.02	2188.83	1
CTC1	179.361	129.162	232.194	208.299	168.883	137.527	175.904	2257.83	1
ARID5B	144.5	150.36	247.123	185.614	214.529	113.261	175.898	2262	1
CASC3	207.633	138.529	153.699	169.381	189.246	196.017	175.751	2313.67	1
SGPL1	135.689	184.447	135.48	190.655	231.561	176.289	175.687	2304.17	1
AKAP9	166.26	116.485	205.307	297.527	154.727	113.765	175.679	2197	1
RPS26	108.95	214.942	175.931	200.737	181.373	171.814	175.625	2296.5	1
APRT	102.208	191.912	207.795	234.21	165.855	151.456	175.573	2260.83	1
BRAT1	156.683	155.642	206.109	202.25	178.799	153.158	175.44	2270.17	1
MAN2B2	218.206	197.969	155.064	119.071	179.481	182.655	175.408	2340.17	1
VRK3	190.241	168.671	174.406	169.583	162.373	187.13	175.401	2307.83	1
CGGBP1	175.837	138.951	184.359	188.638	178.345	185.617	175.291	2289.5	1
AIP	174.151	172.474	203.381	216.365	124.07	161.162	175.267	2266.33	1
TARDBP	172.389	148.177	176.895	244.393	153.289	156.183	175.221	2247.5	1
PSMC4	190.854	160.361	194.953	163.937	165.931	174.84	175.146	2298.17	1
SERINC3	194.455	134.585	161.083	130.867	207.111	222.426	175.088	2336.5	1
SF3B3	224.029	123.105	146.957	149.419	196.361	208.559	174.739	2314.67	1
RPS15A	75.0851	249.943	114.291	278.37	175.544	154.86	174.682	2248.33	1
EIF3A	209.625	111.696	191.903	196.503	166.461	170.554	174.457	2261.17	1
GSTK1	158.828	227.97	196.879	151.637	166.461	144.586	174.394	2293.33	1
LMBR1L	181.047	146.98	204.745	176.338	156.998	179.188	174.216	2277.83	1
SNX3	185.338	190.292	133.072	164.139	176.074	195.891	174.134	2306.83	1
ATP6AP1	151.932	222.195	171.918	153.653	171.078	173.831	174.101	2303.67	1
C19orf43	152.239	178.108	190.218	194.285	151.397	177.55	173.966	2271.67	1
DHX38	205.258	119.725	202.498	186.32	165.552	164.314	173.944	2257.33	1
PWP2	149.251	172.826	177.135	222.716	158.437	162.99	173.893	2249.5	1
NBR1	204.798	117.753	160.521	160.106	184.931	214.862	173.829	2297.5	1
KANSL1	176.603	167.192	163.33	177.851	205.294	151.645	173.653	2266	1
ATP1A1	182.656	219.238	131.387	125.826	208.019	174.713	173.64	2317	1
NSUN5	155.61	159.727	248.005	197.713	125.508	154.482	173.507	2243.17	1
FLI1	189.935	136.064	157.471	146.797	186.294	224.38	173.49	2308.33	1
SSU72	145.42	235.788	162.688	145.184	161.01	189.462	173.259	2307.67	1
TM9SF3	173.232	143.952	146.877	169.18	184.704	221.606	173.258	2294.83	1
RNF126	169.631	191.63	168.066	189.042	173.576	147.485	173.238	2256.17	1
AP5B1	174.151	150.994	207.715	169.18	173.576	162.486	173.017	2259	1
ITPR3	200.968	108.598	197.923	232.395	163.054	134.376	172.886	2203.67	1
RPS3A	140.057	191.137	206.912	232.799	145.341	120.32	172.761	2209.67	1
SAP30BP	157.525	137.825	199.287	221.708	164.795	155.112	172.709	2222.17	1
IFI35	129.407	171.7	154.983	219.793	213.923	146.162	172.661	2230.5	1
TWF2	185.874	175.714	178.901	163.735	153.138	178.558	172.653	2271.67	1
PHKG2	148.178	169.657	192.385	251.047	145.719	127.316	172.384	2195.83	1
PTPRJ	266.246	121.979	118.063	119.777	221.947	186.122	172.356	2291.83	1
PARP14	146.263	118.669	224.248	259.214	154.273	129.838	172.084	2176.17	1
RPS21	104.583	233.957	177.135	217.272	143.373	155.112	171.905	2234	1
RPL34	116.612	211.42	181.148	233.807	150.942	136.456	171.731	2209.83	1
ZNF207	197.596	126.768	167.825	158.19	171.154	208.559	171.682	2268.17	1
USP4	176.986	162.967	173.524	175.632	161.01	179.441	171.593	2250.33	1
NT5C2	189.092	148.882	132.43	141.454	205.824	211.837	171.586	2285.83	1
SH2D1B	153.924	210.505	141.339	146.696	186.975	189.714	171.526	2282.33	1
ATXN2L	184.954	154.797	171.437	149.419	197.648	170.869	171.521	2258.67	1
RARRES3	112.091	186.912	261.81	157.283	129.974	180.386	171.409	2253	1
JAKMIP1	170.78	193.532	186.044	92.7565	170.775	213.35	171.206	2309.33	1
CEP250	201.58	129.021	181.148	154.661	181.222	178.81	171.074	2247.5	1
SLC38A1	175.224	144.445	142.463	248.325	173.425	141.939	170.97	2186.5	1
SRRT	186.947	133.317	169.511	213.138	161.843	160.847	170.934	2208.17	1
IFI27L2	155.61	216.35	164.454	148.41	152.381	188.391	170.933	2271	1
EPB41	209.472	147.403	154.502	178.657	160.48	174.65	170.861	2235.83	1
SSB	151.013	171.7	168.628	207.896	162.07	162.675	170.664	2215.67	1
BAX	169.554	160.361	202.337	194.587	139.663	157.444	170.658	2214	1
ARRDC1	156.836	179.235	186.285	206.988	146.855	147.485	170.614	2207.67	1
NUCB1	179.591	232.266	149.205	111.409	165.552	184.861	170.481	2287.67	1
LRPAP1	168.635	193.673	167.183	166.256	181.449	144.649	170.307	2229.17	1
SSR1	185.874	165.291	111.803	150.124	203.856	204.778	170.288	2266.17	1
CAPN10	165.111	153.389	180.587	204.568	147.612	170.175	170.24	2210.33	1
TMBIM4	160.897	168.53	161.324	164.643	175.393	190.597	170.231	2246.17	1
PPM1M	149.327	175.573	159.478	176.036	133.305	227.594	170.219	2257.83	1
BAP1	177.216	157.403	166.942	144.176	188.716	186.689	170.19	2252.17	1
APBA3	207.71	153.952	187.97	152.342	162.146	156.561	170.114	2229.33	1
IDH3B	170.627	174.869	165.819	195.192	158.058	155.553	170.02	2211.33	1
PLP2	184.418	172.756	151.291	175.834	168.656	166.016	169.829	2225.17	1
PTBP3	185.567	192.335	130.985	151.233	186.748	171.31	169.696	2245	1
NIPBL	173.002	140.712	187.73	220.498	173.728	121.959	169.605	2168.67	1
HMOX2	192.999	165.291	169.029	150.024	147.687	192.487	169.586	2244.17	1
ACTN1	168.941	124.021	211.166	119.575	161.01	232.447	169.527	2266.33	1
ARL2BP	192.693	194.659	121.354	112.719	184.174	210.955	169.426	2281.5	1
REXO2	175.684	164.798	183.717	185.815	118.544	187.823	169.397	2218.5	1
KIF5B	157.679	153.882	170.072	225.237	156.771	150.511	169.025	2175.83	1
RPS8	117.761	188.672	197.2	275.446	131.185	103.24	168.918	2129.33	1
SH3KBP1	185.644	137.543	174.808	118.265	199.995	197.025	168.88	2249.17	1
ATP6AP2	181.813	200.222	114.933	134.497	204.158	177.55	168.862	2249.33	1
CCNL1	106.422	179.376	168.387	276.455	145.265	137.149	168.842	2145.17	1
PLA2G16	142.815	215.434	99.5232	174.725	172.138	208.055	168.782	2245.17	1
WARS	167.639	187.616	136.604	126.935	196.21	197.404	168.735	2256.17	1
SET	114.543	260.86	133.554	129.758	158.512	215.114	168.724	2276.17	1
SLTM	161.51	140.289	187.81	239.352	152.911	130.027	168.65	2149.5	1
EIF4A1	175.914	193.884	167.263	170.188	145.492	158.452	168.532	2209.5	1
TRABD	148.331	132.895	185.482	284.016	127.325	131.918	168.328	2121	1
SLC39A7	157.909	179.658	168.387	176.741	161.843	164.755	168.215	2202.5	1
LPXN	174.918	154.093	169.671	149.721	133.456	227.153	168.169	2239.5	1
SLC37A1	163.502	166.629	121.113	94.168	281.825	181.773	168.168	2258.33	1
ERGIC3	171.7	193.532	172.801	157.081	165.855	147.296	168.044	2204.67	1
CD46	170.857	134.655	140.617	186.622	197.421	177.424	167.933	2194.67	1
MOGS	174.075	143.952	191.422	133.892	174.636	189.588	167.927	2224	1
SF3A1	157.525	184.376	164.615	146.596	184.552	169.86	167.921	2218.67	1
TP53I13	148.102	139.444	214.135	269.901	128.233	107.589	167.901	2109.83	1
LYPLA2	176.986	162.896	158.836	146.596	169.564	191.92	167.8	2223.5	1
PSMD8	174.151	198.603	158.756	142.159	157.755	174.966	167.732	2223.5	1
PIP4K2C	182.733	120.007	146.556	179.464	197.497	179.756	167.669	2192.67	1
RBM33	159.824	154.516	192.385	224.33	160.329	114.207	167.598	2138.67	1
RAB24	129.177	159.375	187.569	272.926	117.938	138.031	167.503	2123.5	1
RCC2	218.666	120.359	141.419	164.34	147.612	211.27	167.278	2209.5	1
TRA2B	154.844	143.881	160.361	212.13	144.584	185.743	166.924	2170.5	1
RGS19	174.688	193.884	146.717	147.1	164.492	174.65	166.922	2210.67	1
ABCF1	182.043	137.965	180.105	175.33	157.982	167.087	166.752	2176	1
RBMS1	147.489	186.56	158.114	171.297	162.297	173.075	166.472	2188.83	1
LBR	185.951	121.415	139.654	111.409	180.843	259.234	166.418	2249.67	1
DPF2	181.124	149.445	152.014	152.242	151.926	211.081	166.305	2207.67	1
TAOK3	183.575	136.134	181.068	174.019	166.233	156.372	166.234	2164.67	1
CS	198.516	154.797	149.606	148.108	163.13	183.159	166.219	2197.17	1
DNAJC1	127.108	120.5	175.851	266.07	210.063	97.6933	166.214	2087.5	1
RNF166	186.18	212.406	163.25	122.701	149.807	162.423	166.128	2208.83	1
TRAFD1	163.655	154.445	176.493	163.735	137.998	200.051	166.063	2191.5	1
NDUFS7	148.408	208.603	165.658	171.398	155.409	146.729	166.034	2174	1
CACYBP	171.546	170.291	169.591	143.974	158.891	181.142	165.906	2195.17	1
RNF114	190.471	134.303	147.84	137.522	152.154	232.888	165.863	2217.33	1
C4orf3	160.514	204.237	151.372	148.814	160.556	169.041	165.755	2193.33	1
NF2	184.571	171.348	147.198	124.516	200.222	166.457	165.719	2199.5	1
PAK2	199.052	147.191	147.038	140.042	178.27	182.529	165.687	2193.33	1
GLRX	169.095	136.416	143.827	125.02	223.007	196.206	165.595	2205.83	1
SMC1A	208.629	119.373	164.695	152.342	193.788	153.977	165.467	2164	1
PSME3	205.948	151.769	137.888	100.117	185.158	211.522	165.4	2226	1
ANAPC2	147.642	162.615	199.849	157.182	174.939	149.439	165.278	2161.17	1
ADAMTS10	148.255	174.235	186.606	236.932	120.587	124.732	165.225	2109.33	1
KCNAB2	138.294	191.56	123.28	155.165	183.947	197.467	164.952	2193.83	1
KDM5C	166.796	118.457	184.68	223.926	142.767	153.032	164.943	2115.83	1
POLRMT	166.566	152.755	189.897	145.184	170.548	164.692	164.94	2169.17	1
HEMK1	145.037	219.308	181.71	170.289	153.289	119.942	164.929	2148	1
FIS1	154.997	197.053	170.072	136.614	157.074	173.516	164.888	2187.17	1
ZNF148	176.68	137.754	148.884	166.659	185.385	173.831	164.865	2162.83	1
GIMAP4	128.104	88.3852	189.335	204.77	90.3081	287.092	164.666	2177.5	1
TBC1D10A	152.699	220.223	185.723	178.355	122.934	127.506	164.573	2141.67	1
BIRC6	184.725	107.4	171.357	207.996	187.126	128.703	164.551	2108	1
MAU2	167.945	118.669	191.02	171.297	183.114	155.049	164.516	2139.17	1
GNB2	151.549	204.096	137.326	153.552	163.66	176.541	164.454	2178.83	1
TSC22D4	156.3	184.94	139.734	164.139	153.44	188.138	164.448	2174.5	1
TCERG1	149.94	148.952	174.166	261.735	134.667	116.413	164.312	2077.33	1
HBB	59.685	1.19725	157.712	396.332	1.51397	368.777	164.203	2093.83	1
KANSL2	155.993	136.627	181.63	213.542	147.309	150.07	164.195	2114	1
GNA13	195.298	111.696	122.237	153.351	196.664	205.786	164.172	2173.67	1
MAT2A	153.005	117.542	158.836	203.056	153.138	198.349	163.988	2138.17	1
CCT5	167.562	143.247	149.044	171.297	148.142	202.95	163.707	2159	1
SIRT7	164.651	130.359	197.361	220.398	134.213	135.006	163.665	2093.33	1
LPIN1	135.536	143.811	181.389	231.891	178.799	108.471	163.316	2075.67	1
FAM53B	270.919	162.263	85.0763	74.8101	202.114	184.672	163.309	2207	1
UBL5	120.596	218.463	164.294	165.853	150.867	159.713	163.297	2149.17	1
ZFR	187.253	136.416	173.042	148.41	171.002	163.053	163.196	2142.5	1
MCM3AP	171.01	113.034	206.27	189.445	155.484	143.767	163.168	2103.5	1
ABI3	180.587	164.446	180.988	121.289	133.078	198.412	163.133	2176	1
EIF3D	167.945	153.53	182.111	195.898	147.687	131.161	163.055	2102.67	1
PI4KB	185.414	150.079	157.231	147.604	174.409	163.558	163.049	2145.5	1
SSR4	126.036	210.716	169.109	169.583	150.64	152.149	163.039	2138.33	1
WAPAL	193.229	106.485	163.491	185.009	172.365	157.57	163.025	2113.83	1
TCF7	75.698	122.683	154.903	288.957	66.993	268.121	162.892	2110.83	1
CTNNB1	196.83	134.092	126.571	131.876	182.811	204.652	162.805	2170	1
CNTRL	166.413	102.682	204.665	211.626	172.516	118.808	162.785	2073.83	1
SPINT2	167.103	228.886	135.48	136.917	158.815	147.927	162.521	2153.67	1
DMTF1	131.246	145.571	177.938	218.482	158.966	142.821	162.504	2088.33	1
GLE1	185.491	113.457	194.552	186.521	133.305	161.541	162.478	2105	1
ZER1	180.664	184.799	135.801	110.098	202.114	160.658	162.356	2164.17	1
TAPBPL	153.388	156.558	172.881	184.908	144.659	159.146	161.923	2108.17	1
COPG1	194.072	117.894	143.827	138.429	154.652	221.669	161.757	2155.33	1
LGALS1	350.372	231.069	35.2344	167.869	62.4511	123.157	161.692	2122.83	1
HM13	155.84	177.404	174.888	164.24	145.568	151.078	161.503	2113.5	1
SPPL2B	150.4	131.134	171.517	205.476	159.042	151.393	161.494	2083.83	1
UBQLN1	162.122	170.784	177.055	173.314	143.448	141.246	161.328	2100.33	1
ATP5G2	110.099	206.772	195.194	186.521	134.137	134.754	161.246	2094.17	1
HNRNPAB	193.076	130.711	160.2	184.706	138.679	160.091	161.244	2096	1
STT3A	183.499	173.531	128.658	111.711	180.162	189.399	161.16	2159.17	1
RAB27A	143.964	134.867	146.717	128.145	209.911	203.265	161.145	2148.5	1
ATP10A	184.878	146.064	165.498	187.933	129.671	152.149	161.032	2090	1
AAMP	167.945	160.784	169.511	135.203	165.249	167.087	160.963	2127	1
PTPN18	169.325	145.501	169.992	146.091	154.349	180.386	160.941	2124	1
COX6A1	136.073	195.363	162.367	150.83	153.062	167.402	160.85	2124.5	1
NUP85	181.813	124.232	162.849	198.519	140.042	156.498	160.659	2078	1
TRAPPC10	177.293	150.783	137.487	154.863	186.218	156.372	160.503	2107.5	1
CHD9	159.594	107.682	199.046	207.391	169.186	119.942	160.474	2047.83	1
ATP5L	120.289	207.969	162.608	162.929	148.369	160.595	160.46	2112.17	1
AHSA1	168.941	158.53	170.393	149.419	150.64	163.873	160.299	2108.5	1
SERPINA1	68.2661	57.6088	99.3627	162.929	122.404	450.902	160.245	2222.33	1
POM121C	185.184	135.641	188.853	91.0425	213.999	146.099	160.137	2124	1
GNG5	129.637	175.291	146.717	146.898	161.767	198.664	159.829	2125.83	1
SAFB2	151.166	132.261	201.775	217.574	136.711	119.312	159.8	2037	1
PDCD6IP	188.479	113.739	141.018	146.696	180.616	188.138	159.781	2109.67	1
EDF1	133.927	197.969	189.816	178.153	133.986	124.669	159.753	2073.17	1
NUBP2	128.181	148.107	196.558	219.49	132.169	133.43	159.656	2044.17	1
ACAP2	151.166	117.964	185.643	205.073	176.226	121.392	159.577	2041.5	1
RPL36	115.922	187.264	146.957	230.681	139.058	136.582	159.411	2049.17	1
SMEK1	182.273	121.274	147.84	162.223	171.608	171.058	159.379	2088.83	1
GLTSCR2	149.71	184.658	178.098	201.443	125.129	116.98	159.337	2050.33	1
PPP2R5B	174.381	150.642	169.19	160.61	159.118	142.002	159.324	2078.5	1
CPD	222.957	94.6531	147.68	65.9378	287.578	135.951	159.126	2117.33	1
FAM21C	196.524	146.135	137.246	106.67	195.983	171.94	159.083	2120.83	1
NOSIP	192.54	159.586	159.799	147.604	118.316	176.604	159.075	2099.83	1
HPCAL1	155.304	173.531	172.962	181.077	110.292	160.595	158.96	2074.5	1
NDUFV1	146.033	196.349	164.775	158.089	150.488	137.59	158.887	2081	1
GPCPD1	171.93	128.669	128.979	157.384	203.78	162.486	158.871	2084.83	1
CHID1	141.206	244.732	146.797	153.653	168.429	96.7479	158.594	2071.83	1
ATP6V0B	136.149	171.488	167.022	205.073	143.297	128.199	158.538	2042.33	1
PPIL2	153.235	132.754	178.58	182.287	148.066	155.553	158.412	2057	1
RAB10	192.233	115.077	115.575	119.777	187.353	220.346	158.394	2123.67	1
BRD8	150.86	103.738	164.775	199.023	163.357	168.285	158.34	2049.5	1
CD59	154.231	146.064	125.447	88.2195	262.446	171.499	157.985	2118.83	1
PLEKHM2	158.828	154.586	170.393	194.083	141.934	128.073	157.983	2037.17	1
DAXX	179.055	129.726	163.892	146.797	130.428	197.656	157.926	2089.33	1
BTN3A3	140.363	132.683	186.526	186.32	166.536	134.123	157.759	2036	1
ANXA6	212.996	183.531	108.432	107.477	159.194	174.272	157.65	2111.83	1
PNMA1	170.091	164.164	140.697	90.2359	184.023	195.891	157.517	2123	1
AHSA2	156.3	131.204	180.587	173.112	129.293	174.461	157.493	2057.67	1
GLIPR1	170.014	164.094	165.899	127.137	171.835	145.469	157.408	2075.83	1
ARL6IP4	170.244	174.094	158.515	198.317	121.95	121.266	157.398	2028.5	1
C11orf31	132.625	162.403	182.513	149.923	147.839	168.474	157.296	2070.67	1
EIF4B	161.663	148.107	157.873	170.894	164.417	139.733	157.114	2044	1
INTS1	192.386	187.264	133.072	158.493	146.249	124.606	157.012	2051.5	1
BANF1	135.996	186.841	155.064	157.888	150.64	155.616	157.007	2064.17	1
ARL6IP1	198.516	130.078	129.621	111.106	166.158	205.408	156.814	2101.5	1
HSPA9	156.836	155.854	137.005	160.005	167.823	163.305	156.805	2060.33	1
ODF2	177.369	125.5	148.884	138.53	177.588	172.823	156.782	2069	1
SBNO1	180.587	124.937	173.122	131.674	178.497	151.771	156.765	2060	1
EIF3H	144.347	186.348	155.064	173.011	137.165	144.649	156.764	2047.5	1
ADORA2A	184.954	141.205	137.005	84.8924	125.432	266.923	156.735	2143.33	1
UBR4	186.793	114.725	183.155	185.715	153.44	115.089	156.486	2007.33	1
ELMO2	219.739	119.232	130.985	99.0075	171.684	197.404	156.342	2095.83	1
TMEM120A	139.214	112.894	216.945	178.657	171.381	118.871	156.327	2007.5	1
PTGES3	161.203	115.57	146.717	182.589	147.612	184.168	156.31	2042.67	1
SSNA1	145.726	176.982	175.45	178.758	137.922	122.968	156.301	2024.5	1
G3BP2	149.634	148.036	135.079	135.908	190.684	177.991	156.222	2071.5	1
SNX1	186.563	121.204	144.068	152.746	149.656	181.584	155.97	2054	1
ZC3H13	154.767	98.3153	202.417	169.583	140.496	168.915	155.749	2026	1
UBAC2	142.585	161.277	117.983	146.696	179.026	186.878	155.741	2067.67	1
ALDH9A1	199.129	125.007	136.042	101.831	180.011	191.038	155.509	2081.33	1
COTL1	45.4341	86.202	122.317	431.519	70.0966	177.487	155.509	1893.83	1
IST1	144.577	150.853	145.111	176.943	149.353	166.079	155.486	2033.33	1
NCOR2	159.747	135.078	175.37	152.342	162.827	147.548	155.485	2031.83	1
FRMD8	133.314	71.9758	141.58	172.608	211.35	201.185	155.335	2037	1
SMARCC2	147.948	93.4559	183.877	209.509	163.887	132.863	155.257	1983.33	1
RHBDF2	210.085	109.231	190.86	115.744	155.939	148.998	155.143	2040.5	1
RBM10	173.538	126.486	189.656	139.034	135.803	164.062	154.763	2033.33	1
UNC93B1	145.803	178.32	143.025	173.818	130.731	155.994	154.615	2023.83	1
AMPD2	159.058	135.993	174.888	175.027	152.986	127.758	154.285	1995	1
NKTR	146.263	109.724	178.66	245.2	137.392	108.471	154.285	1943.5	1
CTCF	149.021	144.515	181.229	164.542	140.345	144.271	153.987	2005	1
CASP10	131.399	130.5	178.419	237.033	139.512	106.832	153.949	1946.67	1
SETD5	137.605	150.783	162.127	212.937	143.751	116.413	153.936	1969.17	1
BRK1	157.755	164.798	149.766	112.518	157.907	180.323	153.844	2054.67	1
UBP1	146.799	125.57	125.287	131.674	209.684	183.474	153.748	2041.17	1
NSD1	161.433	132.331	181.068	183.295	164.19	100.151	153.745	1969.67	1
PYHIN1	206.79	117.33	129.3	155.972	133.305	179.315	153.669	2021.5	1
PDCD6	147.182	193.109	136.844	126.33	153.365	164.692	153.587	2043.33	1
TNIP2	175.377	167.615	162.769	119.474	141.934	154.292	153.577	2034.17	1
THAP11	167.103	195.574	134.116	127.54	154.954	141.75	153.506	2031.67	1
RNF123	163.731	130.078	200.331	142.26	142.54	142.065	153.501	2004.67	1
PTPRCAP	96.9211	204.871	141.66	113.223	222.553	141.624	153.475	2041.5	1
VGLL4	139.674	166.981	157.311	191.865	147.914	116.791	153.423	1977.33	1
FBXO34	125.27	119.232	161.725	159.703	185.839	167.717	153.248	2007.17	1
SMG1	153.311	94.7236	163.652	233.404	179.632	94.731	153.242	1929.33	1
KIAA2026	152.315	115.711	170.955	237.033	135.197	107.652	153.144	1934.33	1
APBB1	155.457	141.768	142.222	186.723	132.548	159.713	153.072	1991.83	1
HADHA	171.776	131.064	146.797	123.406	178.799	166.583	153.071	2026.83	1
PIAS1	159.288	148.67	145.432	122.701	182.206	159.965	153.044	2027.33	1
NEK9	173.079	111.133	127.936	156.678	186.218	162.927	152.995	2005	1
RPS13	112.704	192.757	166.14	199.124	136.106	109.543	152.729	1964.83	1
AKR1B1	157.449	173.249	182.352	134.094	122.253	146.603	152.667	2009.67	1
CAT	174.458	158.741	132.751	103.444	167.672	178.621	152.614	2043.33	1
HADHB	199.895	131.697	145.673	122.499	160.178	155.364	152.551	2015	1
NARS	169.478	134.726	133.313	133.59	153.97	189.651	152.455	2025.67	1
ACTR1A	174.458	139.796	138.851	118.769	140.572	201.563	152.335	2037.5	1
VPS39	164.421	132.472	136.202	156.073	159.951	164.503	152.27	1999.17	1
SARS	173.692	139.656	184.359	148.612	120.814	146.162	152.216	1989.33	1
ZBTB38	170.244	112.753	136.604	133.388	170.17	189.462	152.103	2017	1
UBTF	185.261	155.431	141.419	111.005	157.225	162.234	152.096	2023.17	1
SPOP	142.892	159.234	154.903	151.536	150.867	153.095	152.088	1996.83	1
ATP6V1G1	140.44	207.969	126.009	154.964	154.803	128.325	152.085	1995.67	1
CLK1	84.9687	213.392	126.491	209.71	151.699	125.615	151.979	1965.33	1
ABHD2	173.309	138.67	147.278	145.789	148.899	157.066	151.835	1995.17	1
ST3GAL2	163.655	154.656	142.382	110.3	170.321	169.041	151.726	2022	1
DYRK2	93.1668	122.965	139.493	281.798	125.508	145.595	151.421	1910.5	1
XRN2	169.478	126.275	136.283	165.248	155.182	155.742	151.368	1977.17	1
MBD1	168.175	128.035	156.508	161.013	136.863	156.751	151.224	1975.83	1
TPRG1L	172.006	147.262	136.202	109.896	185.915	155.994	151.213	2009	1
APOBEC3F	204.492	102.611	152.094	132.682	185.385	129.333	151.1	1973	1
IGFLR1	128.564	118.598	156.107	210.819	116.197	175.848	151.022	1953.83	1
DDX24	155.61	132.05	144.549	185.815	122.177	165.637	150.973	1965.33	1
MDH1	159.901	157.403	137.246	136.11	150.11	164.755	150.921	1996.5	1
TBL3	160.897	130.289	186.526	157.081	137.392	132.863	150.841	1959.17	1
MRPL37	134.54	171.418	142.703	142.664	139.588	174.02	150.822	1998	1
PHF15	155.227	152.896	134.998	146.596	147.99	167.15	150.81	1990	1
SRM	127.415	229.238	151.773	150.83	122.48	122.463	150.7	1977.67	1
ILF2	156.453	159.938	137.246	138.429	144.205	167.843	150.686	1994	1
USP9X	165.724	110.851	140.777	195.797	160.329	130.531	150.668	1937	1
LRRC45	128.028	109.654	213.975	213.542	115.818	122.526	150.591	1914.33	1
ATP5C1	164.804	148.67	143.265	122.297	143.297	180.953	150.548	2004	1
SLU7	138.524	149.727	158.033	143.067	154.273	159.65	150.546	1982.17	1
SLC39A13	150.86	180.714	159.558	112.316	151.17	148.242	150.477	1997.67	1
CRTC3	180.434	132.402	124.163	131.876	170.094	163.81	150.463	1989.33	1
OGDH	183.729	142.543	126.571	84.7915	195.15	169.797	150.43	2018.67	1
S100A6	121.668	155.572	154.903	209.71	96.2882	163.368	150.252	1945.17	1
CMTM3	149.404	183.672	132.671	128.448	135.954	170.112	150.044	1996.67	1
CALM3	142.508	187.475	124.404	107.678	157.68	179.378	149.854	2011.5	1
ZNF292	150.477	95.9912	172.159	186.723	174.03	119.627	149.835	1920.17	1
PSMD11	178.136	147.684	141.66	140.748	141.632	148.557	149.736	1968.5	1
CAPZA2	170.55	164.446	112.847	101.125	127.325	221.354	149.608	2027.33	1
CHST6	150.4	150.22	188.693	107.88	176.15	124.228	149.595	1969.17	1
TSPAN3	156.989	159.445	139.894	119.777	138.755	182.655	149.586	1995.83	1
STAT5A	160.437	113.527	164.053	133.388	150.64	175.155	149.533	1973.67	1
FHOD1	150.477	117.964	184.439	158.291	159.269	126.686	149.521	1936.83	1
CC2D1B	154.154	118.105	178.339	145.285	160.556	140.363	149.467	1950	1
TADA3	156.529	173.953	158.114	124.415	149.883	133.745	149.44	1969.83	1
RIPK3	156.989	122.824	172.721	139.437	148.823	155.49	149.381	1960.17	1
SLC25A11	129.254	170.221	161.404	150.427	136.181	148.116	149.267	1959.33	1
SLC35A4	166.413	150.642	121.675	96.8902	184.325	175.533	149.246	2001.33	1
MAP3K1	147.335	133.176	154.903	193.176	139.89	126.434	149.152	1919	1
DCAF8	147.565	128.599	153.699	160.711	147.309	157.003	149.148	1949.67	1
DAD1	131.246	168.53	131.788	168.272	142.767	151.708	149.052	1951.67	1
RPS6KB2	133.851	182.757	150.409	161.618	145.265	119.816	148.953	1939.83	1
SH2B3	158.751	132.613	139.654	181.581	132.094	148.809	148.917	1933.67	1
PPM1G	168.252	139.867	166.862	122.902	141.404	153.977	148.877	1965.17	1
EIF4A3	156.07	141.909	149.847	124.314	147.99	173.075	148.867	1975.5	1
USP28	190.777	116.344	148.723	123.81	134.062	178.873	148.765	1972	1
KLHDC2	136.073	143.952	150.168	201.443	124.145	136.519	148.716	1915.83	1
TRIOBP	175.914	139.374	140.697	134.799	152.608	148.305	148.616	1955.67	1
RGL2	118.067	112.541	193.669	209.912	138.452	118.934	148.596	1891.67	1
RBM38	159.441	188.25	119.749	87.3121	173.198	163.116	148.511	1998	1
CBX3	134.31	138.318	125.929	163.03	146.93	181.773	148.382	1954.67	1
PPIG	130.173	130.711	165.578	215.155	128.46	119.123	148.2	1889.83	1
C14orf80	137.758	148.036	161.725	139.841	152.759	148.116	148.039	1945	1
YPEL5	108.567	185.855	143.025	164.744	153.138	132.863	148.032	1933.83	1
TES	170.474	131.416	128.337	108.888	142.01	206.101	147.871	1986	1
FBXO9	134.923	105.64	160.441	205.173	127.476	149.754	147.235	1892.5	1
TSTA3	113.47	157.826	168.868	190.151	136.863	115.782	147.16	1892.83	1
COX8A	116.842	215.153	126.33	115.442	155.636	153.41	147.135	1964.83	1
UBR1	151.779	93.8784	168.226	193.276	173.349	102.168	147.113	1873	1
MED23	156.453	109.02	158.515	150.528	181.676	126.308	147.083	1910.33	1
2019-09-15	145.497	145.149	152.897	126.734	150.413	161.541	147.038	1945.33	1
KLC1	164.498	132.683	136.122	159.703	146.098	142.884	146.998	1918	1
NME3	103.357	137.332	185.563	245.704	116.273	93.5965	146.971	1844.83	1
FTSJD2	132.701	139.585	122.478	162.727	156.544	167.654	146.948	1930.33	1
RBM4	134.004	115.077	175.37	182.186	125.583	148.557	146.796	1898.5	1
PLEKHO2	203.419	108.809	130.825	116.954	122.783	197.908	146.783	1958.67	1
UBAP2L	193.153	115.077	128.658	100.621	172.138	170.743	146.731	1956.5	1
VPS52	134.004	110.781	148.964	206.484	144.584	135.258	146.679	1880.33	1
BLCAP	160.667	173.953	115.816	87.6146	168.429	173.579	146.676	1976.33	1
SMIM3	197.673	167.333	136.764	44.4626	223.083	110.047	146.56	1965.67	1
FCHSD1	109.946	120.852	163.09	210.013	141.404	133.871	146.529	1876.33	1
DDX39B	130.096	125.641	149.445	205.778	142.161	125.237	146.393	1875	1
SRRM1	144.96	122.542	153.298	156.779	155.106	145.658	146.39	1909.5	1
CUL7	143.581	120.288	184.76	162.425	149.58	117.61	146.374	1889.5	1
DUS2L	183.652	146.205	143.907	102.133	132.321	169.86	146.346	1953.67	1
EIF4G1	163.578	132.19	138.369	145.487	146.325	150.889	146.14	1917.67	1
RAD21	145.65	133.599	124.083	165.55	143.297	164.251	146.072	1914.17	1
P4HTM	120.213	122.26	173.764	216.667	137.771	105.698	146.062	1852.67	1
SART1	158.675	139.726	159.317	147.402	131.488	138.977	145.931	1907.33	1
FUS	107.648	152.192	146.717	201.14	124.826	141.246	145.628	1879.83	1
BRPF1	174.688	126.768	135.079	129.859	135.349	171.94	145.614	1927.83	1
WDR82	180.664	98.4562	120.23	121.289	148.671	203.769	145.513	1942.33	1
UQCR11	117.684	190.292	131.788	181.984	99.6947	151.582	145.504	1901.17	1
ERCC3	153.235	140.078	86.2	165.953	156.923	170.302	145.448	1914	1
TANGO2	154.767	135.219	131.628	121.592	175.469	152.78	145.242	1921.33	1
BAZ1A	126.189	119.584	175.771	221.305	126.568	101.916	145.222	1836.5	1
SPIN3	146.263	137.754	156.428	162.929	144.735	122.022	145.022	1879.67	1
RABGAP1L	130.633	120.993	122.076	183.597	154.576	158.137	145.002	1886	1
MTCH1	145.726	157.685	126.892	140.546	144.13	154.292	144.879	1911.33	1
STX10	146.876	165.784	148.322	149.419	126.265	132.548	144.869	1895.33	1
BTN2A1	134.31	114.584	148.081	192.974	125.508	153.536	144.832	1872.17	1
SPNS1	142.815	140.994	145.432	179.766	144.659	114.963	144.772	1866	1
PSMA1	129.33	173.742	134.116	142.26	140.118	148.998	144.761	1908.67	1
AACS	156.913	130.571	134.437	100.621	206.354	139.103	144.666	1918	1
ERP44	138.524	150.149	140.617	161.114	146.401	131.161	144.661	1884.17	1
SF3A3	166.949	121.133	133.313	130.767	153.062	162.612	144.639	1909.83	1
BIN1	180.204	154.375	145.031	129.96	133.305	124.921	144.633	1897.17	1
TTC17	150.4	115.429	125.528	142.664	177.815	154.292	144.355	1896.33	1
SMPD4	158.598	132.543	128.497	146.898	164.795	133.367	144.116	1883.83	1
RAB5B	182.656	145.571	93.8247	72.9953	189.7	178.432	143.863	1946.83	1
PSMB3	133.851	191.067	142.463	117.155	137.468	140.678	143.78	1907.5	1
FAM151A	197.596	105.076	131.547	88.4211	130.807	209.127	143.762	1938.83	1
ERAP1	135.689	107.964	102.011	187.933	184.628	144.271	143.749	1861.17	1
BOD1L1	139.214	100.569	176.333	235.723	117.711	92.462	143.668	1800.33	1
RNF187	146.263	142.966	125.528	126.028	143.524	177.235	143.59	1910.17	1
RPL6	112.704	163.178	173.845	210.315	107.037	94.4159	143.583	1825.33	1
DERL1	149.098	140.289	135.48	105.561	163.584	167.15	143.527	1914.33	1
GOLIM4	157.142	95.5687	159.077	133.287	172.971	142.38	143.404	1876	1
BTBD6	152.928	146.135	122.638	175.532	123.994	138.725	143.325	1863.17	1
KAT6A	141.283	107.259	148.081	206.686	158.361	97.4412	143.185	1816.67	1
LBH	130.786	124.444	164.855	176.842	108.703	152.78	143.068	1857	1
TCOF1	152.775	111.908	159.799	133.791	159.194	140.678	143.024	1872.67	1
CLK2	111.325	121.063	153.86	209.105	126.946	135.636	142.989	1832	1
STAT4	160.667	114.513	148.803	117.76	158.134	158.011	142.981	1890.17	1
EIF3E	134.157	157.685	151.853	150.931	132.321	130.783	142.955	1867	1
SOD1	157.219	145.431	123.361	132.682	151.926	146.729	142.891	1884.17	1
COX6C	112.781	191.208	146.395	146.797	123.918	136.14	142.873	1877.33	1
GIMAP1	141.436	80.7791	200.571	156.174	85.3877	192.613	142.827	1870.83	1
DENND2D	82.3637	132.402	136.122	195.898	104.994	204.967	142.791	1872.17	1
LYN	175.071	137.261	115.656	124.516	143.675	160.343	142.754	1892	1
KHDRBS1	154.614	136.064	135.881	109.191	144.357	176.037	142.691	1904.33	1
GBP1	153.695	135.43	152.335	174.624	121.496	118.366	142.658	1840.33	1
CTNNBL1	172.006	160.15	123.922	94.0672	140.799	164.062	142.501	1909.83	1
OLFM1	260.576	185.433	15.2495	81.5652	51.8533	259.99	142.445	1973.83	1
H2AFV	125.806	166.559	149.606	148.612	128.157	135.384	142.354	1864.33	1
MRFAP1	140.057	148.741	141.018	145.688	145.189	132.926	142.27	1861.5	1
SYNGR2	131.322	161.065	147.519	133.489	161.389	118.303	142.181	1862	1
PLCG1	118.144	156.84	162.127	260.928	82.9653	72.041	142.174	1769.33	1
ANXA5	129.024	123.035	125.207	173.616	121.95	180.008	142.14	1863.33	1
MAPRE1	164.344	122.401	133.875	116.147	152.911	162.297	141.996	1883	1
BBX	142.738	108.386	163.33	168.373	146.325	122.211	141.894	1829.83	1
MTOR	147.029	101.414	172.159	192.369	133.078	104.879	141.821	1805.67	1
ATF4	107.111	195.504	152.014	178.758	123.464	94.0377	141.815	1827.33	1
IKBKE	109.563	127.824	185.482	172.809	123.313	130.972	141.661	1829.5	1
CHD4	178.442	126.275	152.335	140.748	136.106	115.215	141.52	1840.33	1
SERBP1	125.27	131.979	146.476	199.426	115.818	129.901	141.478	1817.17	1
KAT6B	146.033	127.19	157.953	157.081	147.006	113.45	141.452	1830	1
LARP1	109.869	144.515	150.73	205.375	132.472	105.383	141.391	1803.83	1
TMEM179B	108.107	187.264	154.823	135.606	124.372	137.968	141.357	1862.67	1
GNS	188.096	117.612	103.456	66.1394	202.19	170.554	141.341	1907.83	1
RBM3	131.322	172.404	129.059	149.923	129.444	135.888	141.34	1853.83	1
DYNLL1	127.951	105.006	154.181	150.83	122.48	187.571	141.336	1862	1
LSM4	126.419	181.137	139.011	153.351	126.568	121.329	141.302	1845.33	1
RAB4B	115.922	147.966	181.309	171.801	120.436	108.786	141.037	1815.67	1
TSPYL1	194.455	94.5123	123.361	95.1762	157.452	181.079	141.006	1885.67	1
AAK1	131.859	107.259	172.48	211.928	116.802	105.635	140.994	1785.67	1
PPP1R16B	132.088	144.867	141.419	168.777	121.647	136.96	140.96	1832.83	1
GFI1	183.422	122.401	115.415	91.4458	130.807	201.942	140.905	1901.5	1
RBM8A	113.547	150.008	145.513	173.011	135.727	127.506	140.885	1826.17	1
STK24	135.919	169.094	124.886	132.783	149.353	133.052	140.848	1855.33	1
ADRB2	165.264	128.74	118.706	86.9088	234.513	110.614	140.791	1863.17	1
SURF1	115.692	183.179	123.682	147.301	134.137	140.741	140.789	1853	1
DEF8	140.976	113.034	178.5	154.46	157.377	99.7102	140.676	1810.33	1
KAT2A	97.7639	102.4	155.304	258.408	126.87	102.673	140.57	1755.5	1
TXLNA	142.585	122.965	142.463	153.25	136.181	145.847	140.548	1835.83	1
RBBP6	127.798	126.627	131.226	202.653	145.719	108.534	140.426	1793	1
GALNT1	147.642	164.023	118.706	121.188	153.668	137.149	140.396	1857.17	1
PARP6	133.238	127.472	148.241	180.27	127.4	125.3	140.32	1809.17	1
PCM1	122.741	87.6105	144.228	222.918	146.628	117.421	140.258	1775.67	1
LRRC33	176.45	103.527	125.287	127.943	145.644	162.486	140.223	1850.83	1
ABCF3	149.787	102.259	159.398	180.976	123.237	125.489	140.191	1801.17	1
HELZ	132.855	109.091	155.385	184.001	152.683	107.084	140.183	1793.33	1
IKBKB	153.541	104.442	133.795	179.363	125.281	144.46	140.147	1813.33	1
CDK13	158.368	107.189	167.745	136.715	148.747	121.959	140.121	1822.5	1
UBE2G2	137.758	163.953	132.751	107.981	158.512	138.725	139.947	1857.67	1
WIPI2	148.408	138.67	138.851	154.762	133.153	124.165	139.668	1816.67	1
NEIL1	80.908	136.134	158.354	268.792	113.775	79.7934	139.626	1732.83	1
RBM23	135.689	101.344	132.912	120.483	174.182	172.949	139.593	1851	1
CNST	109.027	140.571	188.292	128.548	156.393	114.522	139.559	1820.5	1
ADAM15	178.748	101.696	180.105	119.474	136.711	120.383	139.52	1820.33	1
GTF3C2	158.521	118.739	136.523	110.4	151.548	161.352	139.514	1852.17	1
LRRC41	159.441	113.387	143.988	148.108	131.715	140.3	139.49	1820	1
FGFBP2	199.512	115.359	117.1	45.1684	145.416	214.295	139.475	1911.67	1
COPS8	156.913	140.712	127.534	94.9746	151.321	165.007	139.41	1865.67	1
OGFR	158.905	140.008	150.649	133.388	110.065	143.389	139.401	1831.83	1
SHC1	168.788	128.387	120.632	95.4787	143.827	178.18	139.215	1867.17	1
SOAT1	166.26	140.289	146.877	91.345	138.225	151.897	139.149	1855.67	1
MAT2B	80.0652	162.051	100.246	103.544	80.6187	307.513	139.006	1927.67	1
DDX46	141.053	98.0336	143.426	206.585	133.683	110.236	138.836	1764	1
ASCC2	128.717	127.894	160.762	156.174	127.703	130.909	138.693	1802	1
ATP5D	121.592	151.206	160.281	155.77	127.854	115.089	138.632	1798.5	1
LAX1	109.64	112.119	176.975	133.186	158.739	140.552	138.535	1812.67	1
HINT1	117.761	173.742	133.634	146.192	128.687	131.161	138.53	1816.67	1
SUB1	135.689	115.851	119.99	164.24	131.412	163.873	138.509	1812.67	1
PRKDC	149.634	98.597	152.816	183.194	149.731	95.8655	138.306	1762.17	1
PNRC2	134.464	126.908	114.612	131.876	134.213	187.76	138.306	1840.83	1
MFSD10	107.111	145.853	140.296	199.83	135.727	100.404	138.203	1764.17	1
UBXN4	136.532	91.4135	150.328	202.25	116.878	130.216	137.936	1761.5	1
EML3	110.636	151.065	146.717	140.042	142.161	136.708	137.888	1808.83	1
TAF1C	124.044	112.753	178.098	149.519	146.855	114.144	137.569	1778.83	1
TMEM173	125.806	140.078	162.769	151.435	95.6827	149.439	137.535	1799.33	1
BECN1	136.839	146.628	137.246	114.635	138.225	150.763	137.389	1822.17	1
MYD88	211.158	98.6674	149.044	103.544	119.603	142.317	137.389	1813.17	1
CCAR1	149.251	98.0336	144.71	166.861	138.528	126.497	137.313	1772.5	1
ANKFY1	140.823	89.4416	140.777	150.326	157.301	144.964	137.272	1788.5	1
XAB2	168.329	100.146	147.118	131.271	131.185	145.532	137.263	1799.33	1
PRMT1	119.447	152.825	144.148	143.067	112.336	151.204	137.171	1804.5	1
PLCL2	167.716	93.8784	110.198	100.621	173.576	176.919	137.151	1832.17	1
ABTB1	106.881	110.499	145.914	213.642	124.826	120.888	137.108	1744.67	1
DCXR	116.229	165.643	136.443	142.059	131.564	128.514	136.742	1792.5	1
VAC14	141.895	145.642	159.879	109.291	137.695	125.93	136.722	1802.17	1
TFIP11	142.432	146.557	130.745	111.913	124.372	164.314	136.722	1821.5	1
USP8	136.456	103.668	158.274	166.962	144.659	110.299	136.72	1757	1
GNL3L	133.621	69.7926	228.502	150.729	146.249	90.8233	136.62	1741.67	1
RPA2	121.592	136.979	129.701	131.976	142.01	157.444	136.617	1805.17	1
RSU1	172.466	124.796	115.896	130.363	130.201	145.027	136.458	1796.83	1
C17orf62	126.878	123.81	166.14	151.233	100.83	149.817	136.451	1782.17	1
PLEKHA1	162.276	135.148	105.784	99.7132	167.672	147.296	136.315	1816	1
DAZAP1	116.535	170.502	108.111	168.877	129.368	124.228	136.27	1774	1
FTSJ3	141.512	95.5687	144.63	177.044	128.309	130.09	136.192	1753.5	1
SUCLG1	142.892	143.952	129.3	146.091	125.962	128.955	136.192	1779.83	1
PLEKHM1	163.578	126.063	137.326	114.131	139.89	135.888	136.146	1795.33	1
RAB14	140.21	128.74	118.465	118.769	148.823	161.667	136.112	1807.17	1
ASL	133.084	127.754	166.22	176.54	114.456	98.1976	136.042	1740.5	1
SFT2D1	126.112	151.276	136.202	117.962	120.285	164.377	136.036	1809.67	1
PHF20	112.091	112.753	154.983	201.846	126.265	107.589	135.921	1728.67	1
N4BP2L2	132.088	106.274	138.369	181.883	127.854	128.703	135.862	1748.67	1
LDLRAP1	93.0136	130.078	137.005	223.019	117.862	114.018	135.832	1724.33	1
CSNK2B	130.096	132.331	150.489	155.569	121.269	124.669	135.737	1762.5	1
MTIF2	130.633	112.823	139.092	161.013	137.317	133.241	135.686	1760.83	1
TNRC6B	116.459	109.443	157.471	212.231	131.791	86.6634	135.676	1709.5	1
BID	126.036	121.767	162.127	176.842	103.177	122.589	135.423	1742.67	1
MAP4K4	133.161	133.317	144.63	181.077	147.309	72.2931	135.298	1720.33	1
MKRN2	148.178	118.457	116.458	116.046	141.934	170.428	135.25	1799.5	1
STMN1	154.001	122.19	142.703	107.678	118.846	165.764	135.197	1798.5	1
ZBP1	156.759	108.316	178.741	107.174	130.277	129.775	135.174	1775.67	1
CCPG1	154.001	93.3855	147.76	135.707	147.082	132.863	135.133	1762.33	1
SLC12A7	98.6066	112.823	143.025	121.894	142.161	191.794	135.051	1800.17	1
BAZ1B	149.098	116.697	148.964	155.871	133.608	105.761	135	1741.33	1
ABCD4	131.935	100.076	156.348	204.669	112.261	104.374	134.944	1710	1
TBC1D10B	153.388	125.782	135.881	101.73	140.042	152.78	134.934	1794	1
ATG16L2	135.996	108.809	142.623	191.663	119.073	110.992	134.859	1722	1
CCNY	159.594	137.261	106.185	88.9253	177.361	139.544	134.812	1799	1
BSDC1	130.786	106.203	147.038	157.081	134.289	133.304	134.783	1749	1
DRG2	133.391	128.247	123.521	140.849	131.488	149.691	134.531	1768.33	1
PHC3	137.911	92.7516	147.439	155.972	161.313	111.686	134.512	1734	1
PRKCSH	167.716	158.741	132.189	127.843	123.388	97.1261	134.501	1754.83	1
DCTN2	175.224	136.416	125.126	88.6228	130.201	151.141	134.455	1796.67	1
TMED4	124.58	136.839	146.556	137.925	144.962	115.719	134.43	1752.33	1
GPBP1L1	140.593	103.949	115.977	131.674	138.982	175.218	134.399	1779.67	1
DDX60L	153.541	120.57	115.816	163.937	88.1128	163.368	134.224	1756.83	1
PSMB2	144.577	171.136	117.903	104.553	118.998	147.99	134.193	1790.5	1
NMT1	139.061	93.3855	158.033	136.816	134.516	142.632	134.074	1751.17	1
EIF3G	118.374	156.91	160.361	128.448	125.432	114.585	134.018	1753.33	1
COPZ1	134.387	141.346	118.144	101.125	144.357	164.44	133.966	1792	1
POLDIP2	146.646	146.628	122.076	99.0075	140.496	148.935	133.965	1786.33	1
FLNB	235.675	85.3568	157.632	73.2978	128.687	122.652	133.884	1770.83	1
CIZ1	159.594	151.558	119.187	86.6063	148.066	136.96	133.662	1784.67	1
HAX1	106.881	147.896	146.636	134.094	122.177	144.145	133.638	1758.83	1
GGNBP2	113.47	131.979	139.172	158.19	134.062	124.921	133.632	1735.17	1
HNRNPA3	127.951	124.655	146.315	145.285	146.022	111.433	133.61	1733.5	1
GBF1	157.679	93.1742	159.317	117.559	156.62	117.295	133.607	1743.67	1
PDIA6	146.109	121.063	131.547	137.421	137.241	128.136	133.586	1745.67	1
TM9SF2	152.699	103.456	105.141	117.76	156.998	164.755	133.468	1771.33	1
FAM43A	110.099	139.163	150.168	91.2442	175.923	133.934	133.422	1773	1
ENTHD2	106.958	128.88	149.124	178.556	129.444	107.148	133.352	1710.83	1
CPSF3L	129.79	123.458	130.745	162.324	117.408	136.14	133.311	1732.83	1
TM9SF4	149.787	126.204	116.137	94.0672	166.915	146.351	133.244	1775.67	1
ZFAND2B	107.264	136.205	159.237	156.779	109.006	129.712	133.034	1728.5	1
SRSF1	126.495	105.428	129.782	181.783	116.878	137.59	132.993	1715.83	1
CDV3	129.943	138.74	120.311	130.363	132.018	146.288	132.944	1753.83	1
ELOVL5	175.377	99.0196	115.094	84.7915	118.089	205.093	132.911	1797.33	1
GLTP	129.024	152.755	118.786	112.114	142.389	142.38	132.908	1764.17	1
SPCS1	114.62	171.207	113.569	129.758	140.95	127.253	132.893	1751.67	1
AP3D1	150.783	99.583	151.532	167.264	117.105	110.866	132.856	1705.83	1
MAMU-DRB1	67.5	54.3692	134.356	468.622	28.5383	43.2372	132.77	1506.33	1
POLDIP3	165.57	99.7238	132.109	112.618	129.066	157.192	132.713	1756.5	1
MLX	134.847	102.963	154.1	165.651	100.527	138.157	132.708	1717.5	1
TRIP12	136.839	110.358	127.053	151.838	136.181	132.926	132.533	1725	1
GMPR2	148.255	131.557	120.712	109.392	130.731	154.545	132.532	1761.83	1
CRLF3	146.339	94.5123	130.905	119.878	127.93	174.713	132.38	1755.67	1
RBM17	125.116	126.204	128.016	180.169	120.739	113.955	132.366	1701.67	1
ICAM2	118.527	137.825	133.634	169.886	130.504	103.681	132.343	1703.83	1
RFX5	130.939	110.006	140.536	150.83	101.057	160.469	132.306	1733.17	1
PRPF38B	96.0017	109.654	166.541	203.258	100.83	117.484	132.295	1682.83	1
VDAC2	144.347	150.29	119.027	125.625	108.93	145.532	132.292	1749.17	1
YME1L1	149.174	106.062	115.174	111.913	137.922	173.39	132.273	1761.83	1
PANK4	99.3728	215.998	165.498	141.252	82.8139	87.2937	132.038	1717.67	1
ELF4	166.566	124.373	109.716	98.1001	126.795	166.331	131.98	1765.67	1
ZBTB7A	139.674	140.501	133.393	119.676	127.325	130.216	131.797	1735.83	1
KDM2A	123.89	112.753	153.218	167.264	114.304	119.186	131.769	1697.83	1
STRIP1	163.425	131.486	139.493	127.339	111.277	117.169	131.698	1721.67	1
ANKRD13A	136.226	131.345	118.706	127.137	138.225	138.346	131.664	1734	1
ZNF384	137.682	120.359	126.25	117.861	143.675	144.145	131.662	1738.83	1
GPATCH8	139.137	89.4416	154.743	137.421	165.098	104.059	131.65	1701.5	1
ZCCHC6	119.6	97.1885	128.417	222.515	118.165	103.618	131.584	1658.83	1
SPG21	193.689	144.374	105.703	74.1044	136.408	135.006	131.547	1762.33	1
SLAMF7	186.41	102.33	68.5426	126.23	122.858	182.844	131.536	1752.67	1
MEF2D	121.209	140.782	148.241	136.312	122.858	119.753	131.526	1717.17	1
DOK1	112.934	143.74	126.812	166.155	115.516	123.409	131.428	1704.5	1
THOC5	152.622	132.895	110.84	104.855	140.496	146.792	131.417	1747.5	1
PARP1	155.687	102.823	128.417	118.97	120.89	160.973	131.293	1737.17	1
STOML2	102.361	146.417	157.953	139.034	119.906	121.77	131.24	1713	1
ECHS1	177.599	120.57	132.27	116.853	108.097	131.602	131.165	1725.5	1
USP34	123.354	99.4421	154.582	174.019	132.623	102.105	131.021	1674.33	1
VPS4A	150.63	130.923	95.3497	138.933	145.568	123.976	130.897	1713.5	1
TMED9	111.478	206.842	97.4365	157.585	110.822	100.656	130.803	1705	1
ZFAND6	139.291	134.726	108.593	116.349	116.954	168.285	130.699	1742.17	1
PSMC3	141.206	128.81	160.281	107.174	110.671	135.951	130.682	1725.17	1
RASSF3	155.074	124.655	107.469	148.007	118.619	130.216	130.673	1705.67	1
BRMS1	128.794	127.19	148.643	150.024	112.715	116.097	130.577	1693	1
TMEM43	144.271	99.3717	106.345	129.254	161.086	142.821	130.525	1715.83	1
PTDSS1	150.86	138.318	96.072	94.5713	147.914	155.364	130.516	1747.83	1
TUBGCP2	144.117	115.288	130.825	145.083	122.556	124.102	130.329	1695.83	1
TAF6	139.214	124.655	135.801	116.349	138.074	127.758	130.308	1714	1
MRPL49	139.98	154.163	112.445	78.3389	145.189	151.33	130.241	1752.17	1
TPCN2	61.6004	112.401	203.461	185.211	110.52	108.219	130.235	1658.17	1
YBX1	104.2	149.093	131.066	141.554	123.54	131.918	130.228	1706.5	1
TMEM222	138.907	150.572	118.946	121.188	126.946	124.417	130.163	1714.33	1
DDX51	151.013	79.5819	185.643	158.19	110.141	96.2437	130.135	1660.83	1
THOC2	132.931	92.3995	138.369	154.258	140.875	121.833	130.111	1682.5	1
BAG6	125.116	118.528	117.742	130.968	150.337	137.905	130.099	1709.33	1
SRSF4	151.626	100.358	143.907	134.194	104.085	145.847	130.003	1702.83	1
TMEM181	131.169	82.8215	142.142	141.958	133.456	147.99	129.923	1696.33	1
COX5A	113.777	188.039	107.389	111.61	125.205	133.052	129.845	1727.5	1
LGALS3	155.993	143.459	82.9895	118.668	116.5	161.415	129.837	1730.67	1
SERPINB6	151.932	148.529	124.404	81.5652	153.516	118.808	129.792	1727.33	1
ATG16L1	128.028	112.823	138.771	139.034	143.373	116.097	129.688	1686.17	1
ATG9A	124.273	104.161	156.91	161.013	122.026	109.669	129.675	1667.5	1
RASGRP1	145.42	106.344	100.888	120.079	144.887	159.839	129.576	1717.67	1
TNFAIP3	77.0771	117.19	101.048	138.328	237.314	106.328	129.548	1687.17	1
DNAJB6	116.305	133.388	126.411	138.832	126.492	135.573	129.5	1697.67	1
CMC1	72.097	180.785	171.758	137.421	88.7941	125.11	129.327	1694.83	1
ATM	94.929	97.8928	138.851	285.428	102.42	56.284	129.301	1572.67	1
EHMT2	143.275	114.091	123.2	141.655	126.87	126.56	129.275	1685.67	1
FAM63B	132.548	114.936	132.831	146.797	139.058	107.967	129.023	1670.5	1
CTR9	148.638	86.4837	121.274	88.8244	165.779	162.99	128.998	1722.67	1
DLGAP4	141.819	126.486	119.829	112.316	135.197	138.283	128.988	1705.67	1
VOPP1	152.622	49.1577	97.7575	117.357	116.045	240.83	128.962	1737.67	1
SMG5	132.625	113.809	140.135	112.518	138.831	135.825	128.957	1699.67	1
WDR55	132.625	121.063	130.985	122.701	134.667	131.035	128.846	1692.83	1
NINJ1	131.246	150.008	154.582	90.0343	125.659	121.455	128.831	1708.17	1
PLEKHJ1	108.107	139.515	136.604	179.665	104.237	103.996	128.687	1650.5	1
TSSC1	127.338	152.966	134.918	123.507	111.655	120.825	128.535	1688.67	1
KLF12	123.661	130.923	142.623	136.816	131.791	105.32	128.522	1669.83	1
AP1G2	90.4852	98.8083	163.411	210.013	94.1687	113.955	128.473	1625.83	1
CSNK1A1	144.884	99.6534	130.343	115.542	127.022	153.095	128.423	1697.17	1
LPIN2	138.371	128.669	152.897	132.077	107.719	110.551	128.381	1670.83	1
COPB2	174.611	81.5538	113.087	99.1083	116.424	185.491	128.379	1718.33	1
PPP6R2	135.536	106.274	142.463	152.242	123.994	109.038	128.258	1655.17	1
RTF1	114.773	125.218	135.4	184.404	111.428	98.1345	128.226	1636.83	1
MED16	141.589	127.754	144.79	108.888	137.62	108.534	128.196	1681	1
HDAC5	137.835	120.781	119.588	109.09	138.452	143.389	128.189	1698.33	1
NUP188	174.535	78.1734	103.295	100.721	157.301	155.049	128.179	1702	1
NDUFB4	105.655	159.093	122.076	128.851	125.886	127.253	128.136	1686.5	1
RAB11A	125.653	94.5827	117.582	125.423	128.839	176.541	128.103	1699.17	1
CD3G	185.031	90.0754	92.059	39.724	231.334	130.342	128.094	1726.5	1
GLUD1	110.712	124.091	102.814	108.485	178.421	143.83	128.059	1700.5	1
PCED1B	121.822	92.8221	161.886	131.371	117.787	142.254	127.99	1673.5	1
SUMO3	119.447	175.291	117.823	87.1105	124.826	142.884	127.897	1716	1
SELO	145.956	126.345	119.909	119.575	118.014	137.149	127.825	1685.67	1
GAPVD1	149.021	90.2163	136.925	104.855	146.249	139.418	127.781	1686	1
SNX6	151.243	113.95	118.465	128.347	137.165	117.043	127.702	1668.33	1
SAE1	170.167	124.303	102.413	74.2052	135.424	159.524	127.673	1719.67	1
CLTC	175.224	78.2438	97.1154	102.839	145.795	166.394	127.602	1699	1
ANXA7	158.521	133.881	105.222	90.8409	137.998	138.409	127.479	1700.17	1
DCAF7	131.476	139.304	106.105	107.981	131.791	147.927	127.43	1695.83	1
TMEM183A	123.201	140.712	111.482	119.979	124.448	144.46	127.38	1686.83	1
GOLGB1	147.259	69.7926	151.051	172.406	137.014	86.2853	127.301	1614	1
AMT	121.439	109.443	177.617	194.99	67.9771	92.2729	127.29	1608	1
ITPR2	102.591	80.1453	139.975	249.938	125.281	65.297	127.204	1565.17	1
TCEA1	128.871	110.077	117.341	123.003	129.368	154.545	127.201	1681.33	1
ACOT7	144.347	202.758	86.7618	79.1455	122.858	127.127	127.166	1711.5	1
DEXI	120.289	158.952	113.89	102.839	134.289	132.422	127.114	1690.17	1
SMC5	121.515	92.4699	134.356	219.49	114.986	79.4152	127.039	1588.17	1
ANKRD27	133.238	85.9203	127.374	174.927	125.054	115.278	126.965	1627	1
PTCD3	142.125	78.8072	153.218	103.746	125.129	158.704	126.955	1680.5	1
HSPH1	120.519	76.131	137.406	164.945	149.807	112.631	126.907	1628	1
CCNJL	140.516	134.303	103.295	120.583	80.6187	181.773	126.848	1695.5	1
MYO5A	176.91	65.7783	151.612	128.548	143.751	93.9747	126.762	1632.83	1
NHP2L1	164.498	136.275	112.285	102.738	97.7265	146.981	126.751	1687.17	1
VARS	123.507	131.697	134.196	133.69	121.647	115.593	126.722	1653.5	1
CNOT1	154.384	90.3571	120.632	124.213	149.883	120.825	126.716	1655	1
ASNA1	137.911	147.896	116.298	87.5137	129.671	140.552	126.64	1693.33	1
BLOC1S2	106.039	134.937	118.866	170.995	116.045	112.631	126.585	1632.83	1
PSMD1	154.384	110.71	117.502	82.5735	144.13	149.628	126.488	1691.33	1
MAMU-G	69.6453	215.787	110.198	101.528	168.202	93.4705	126.472	1676.33	1
LNPEP	137.069	123.669	111.241	164.643	129.823	92.336	126.463	1624	1
BRF1	111.402	104.302	142.623	175.128	115.289	109.669	126.402	1618.67	1
HTATSF1	142.662	116.626	101.289	110.905	139.209	147.674	126.394	1677	1
GPR153	153.235	123.246	138.369	50.3103	88.2642	204.526	126.325	1730.67	1
RAB2A	119.447	120.148	125.207	99.1083	135.954	157.633	126.249	1684.17	1
PTPN9	147.412	152.896	98.0785	78.0364	141.404	138.851	126.113	1693.67	1
FBXL5	184.418	86.9767	89.8117	83.38	130.731	181.142	126.077	1698.17	1
NCOA1	165.8	86.3428	110.439	79.9521	168.58	145.153	126.045	1681.5	1
PSMB7	117.455	146.417	134.276	124.717	116.273	115.908	125.841	1649.5	1
ZNF276	111.861	105.921	125.046	204.468	99.5433	108.03	125.812	1596.5	1
ISYNA1	99.0663	123.458	143.988	166.256	116.273	105.824	125.811	1617.33	1
MFN2	142.662	89.0895	123.2	95.5795	156.62	147.548	125.783	1670	1
QRICH1	114.696	113.105	144.951	151.738	114.607	115.278	125.729	1626.17	1
ORAI3	153.848	164.094	95.3497	74.8101	127.022	139.166	125.715	1692.33	1
UBE2I	112.321	134.303	122.638	121.995	122.328	140.174	125.627	1658.5	1
SH2D2A	101.212	143.67	140.055	138.429	131.034	99.269	125.611	1630.83	1
MAN1B1	124.81	126.275	119.508	119.878	129.823	133.304	125.599	1655	1
BCKDK	123.737	111.133	144.549	136.614	120.966	116.287	125.548	1632	1
PDXDC1	134.54	90.3571	147.84	73.9027	158.361	148.053	125.509	1675.83	1
FAM32A	106.268	138.458	105.864	125.826	127.022	149.313	125.459	1661.17	1
FBXO18	138.831	134.726	113.649	91.8491	145.946	127.506	125.418	1667.17	1
FKBP5	50.261	39.4388	144.469	224.027	189.549	104.563	125.385	1566.83	1
TOX4	141.283	102.33	119.99	100.721	125.054	162.738	125.353	1670.83	1
ITM2A	148.255	154.656	97.918	138.429	97.1209	115.593	125.329	1640.17	1
UBR5	135.613	89.1599	125.367	170.289	132.472	98.5757	125.246	1600.17	1
METTL9	146.722	138.106	102.653	89.9335	134.44	139.607	125.244	1673	1
SREK1	114.466	97.1181	144.148	197.208	109.838	88.2391	125.17	1579.33	1
SUPT20H	121.439	90.9205	113.087	148.511	132.548	143.83	125.056	1631.83	1
METTL3	105.272	105.71	136.844	193.276	100.906	107.967	124.996	1590.5	1
MAX	115.233	114.866	119.027	105.258	108.854	186.248	124.914	1675.83	1
ATG4B	126.189	122.612	139.894	134.497	112.261	113.513	124.828	1624.83	1
CTAGE5	123.967	101.625	142.463	138.832	126.416	115.593	124.816	1619.5	1
SNX14	136.532	112.541	100.165	135.707	119.452	144.397	124.799	1640.5	1
C17orf72	86.5777	109.372	169.912	145.487	132.396	104.879	124.771	1609.33	1
ECH1	101.671	122.472	153.458	140.647	105.599	124.732	124.763	1624.5	1
TH1L	115.999	123.317	121.515	143.369	117.484	126.686	124.728	1627.17	1
HMGN4	134.464	143.952	111.402	87.1105	129.141	142.002	124.678	1668.33	1
NAA10	119.676	134.444	130.825	143.672	111.806	107.021	124.574	1616.83	1
TRIM27	146.263	97.1885	135.641	106.67	106.508	154.166	124.406	1648.33	1
KAT7	154.767	125.218	110.198	89.631	126.719	139.355	124.315	1657.5	1
EIF3I	118.68	127.12	132.831	112.316	118.544	136.392	124.314	1642.17	1
RFTN1	115.692	158.107	115.656	98.4026	131.488	126.308	124.276	1652.17	1
EDEM1	131.246	105.358	112.044	124.516	148.747	122.652	124.094	1625.17	1
ATP5F1	125.806	129.444	115.816	124.717	115.818	130.72	123.72	1627.33	1
C12orf57	128.947	174.305	94.9484	125.524	121.799	96.6849	123.701	1621.5	1
YWHAQ	145.65	126.275	91.8182	88.6228	139.436	150.07	123.645	1656.67	1
USP39	149.021	95.1461	121.916	110.3	122.934	142.254	123.595	1631.67	1
LMF2	82.0573	101.414	182.111	147.201	121.799	106.454	123.506	1589.67	1
TXNDC11	147.795	92.1178	121.354	97.4952	146.249	135.195	123.368	1632.17	1
TBC1D22A	131.629	129.726	164.936	117.357	91.822	104.689	123.36	1608.83	1
POLR2A	173.462	87.8922	101.289	57.2671	184.098	136.14	123.358	1655.67	1
VEZF1	128.028	101.907	122.879	101.226	149.731	136.203	123.329	1632	1
FAM212A	139.674	128.247	130.985	97.8984	93.2603	149.628	123.282	1642.17	1
NOP10	108.26	143.107	107.87	147.805	100.679	131.791	123.252	1612.67	1
LPAR2	153.695	115.57	143.586	122.902	119.149	84.3314	123.206	1594.5	1
RPS6KA3	119.37	102.47	114.05	127.238	116.727	157.822	122.946	1623.67	1
FAM179B	99.6793	109.865	150.89	149.318	153.062	74.8142	122.938	1571.83	1
ZMYND11	148.255	92.0474	104.58	94.2688	155.863	142.506	122.92	1633.33	1
RBX1	127.951	103.175	116.137	121.491	114.532	153.599	122.814	1622.83	1
TRAPPC1	116.612	170.291	114.933	91.345	116.273	125.3	122.459	1633.67	1
LRPPRC	132.548	101.555	100.246	115.24	158.891	125.993	122.412	1610.33	1
SAMD3	142.355	124.232	110.519	120.382	139.133	97.5042	122.354	1596.33	1
CTSC	161.739	115.711	87.4841	94.0672	129.671	144.964	122.273	1631.67	1
BNIP3L	136.379	134.162	117.1	92.0507	122.631	131.287	122.268	1626.67	1
ACADS	106.881	109.654	153.539	103.444	141.783	117.736	122.173	1605.33	1
WDR45	125.729	132.12	136.844	110.3	108.021	120.005	122.17	1607.83	1
ABCC1	137.145	119.936	138.931	108.888	109.308	118.177	122.064	1603.83	1
COPS5	121.592	107.048	120.953	126.633	106.886	148.368	121.913	1606	1
UBASH3B	182.809	83.0328	118.304	72.592	110.217	164.503	121.91	1637.5	1
CAPNS1	104.889	126.768	103.617	100.822	166.763	128.388	121.874	1616.67	1
RNF111	115.156	109.302	134.517	116.45	147.914	107.904	121.874	1592	1
TMEM9B	124.657	136.416	97.7575	93.3614	134.364	144.586	121.857	1629.5	1
UBE2D2	114.237	141.135	96.2325	113.526	120.587	145.342	121.843	1619.83	1
IMPDH1	130.786	123.035	111.723	114.332	129.066	121.833	121.796	1603	1
WTAP	131.322	140.43	93.3432	100.217	138.528	126.875	121.786	1618	1
ST13	132.088	136.486	106.586	113.425	121.496	120.068	121.692	1604.17	1
HEXA	103.28	140.078	112.606	140.143	118.846	115.089	121.674	1587.67	1
NAAA	130.326	160.431	108.352	97.3943	127.627	105.635	121.628	1609.5	1
ACIN1	95.8484	103.245	127.614	225.338	93.0332	84.5835	121.61	1518.83	1
POLR3E	153.388	117.612	117.823	168.978	81.2243	90.3821	121.568	1553.83	1
GNAI3	167.869	74.8633	98.3193	82.6743	125.356	179.693	121.462	1634.33	1
FBXO21	117.608	98.9492	109.556	96.7894	170.018	135.447	121.395	1610	1
MOB1A	147.795	89.1599	90.2933	99.8141	132.699	168.285	121.341	1622.17	1
SLC38A5	104.506	126.275	139.573	124.112	114.607	118.934	121.335	1588	1
TMEM243	64.4353	143.881	159.96	146.091	95.1528	117.673	121.199	1575	1
RPL11	95.5419	141.346	136.925	149.721	111.504	92.0838	121.187	1563.17	1
FCHO1	125.959	99.7238	135.159	148.814	82.8896	134.502	121.174	1574.83	1
TAOK1	123.277	105.358	131.868	164.34	112.412	88.8064	121.01	1545.33	1
ARFRP1	99.2196	106.414	133.152	172.608	91.822	122.589	120.968	1555.83	1
NSMAF	113.011	82.1877	121.996	125.02	145.568	137.527	120.885	1584.5	1
USP15	96.0017	104.654	102.734	216.163	114.38	90.7603	120.782	1519	1
AIM2	90.4086	96.4138	141.018	194.285	87.8857	114.396	120.734	1534.83	1
XRN1	115.692	88.1739	134.677	151.133	134.894	99.0169	120.598	1548.67	1
EID1	118.527	141.557	114.532	116.752	116.121	115.404	120.482	1584.5	1
BET1L	129.177	130.5	109.235	100.621	128.006	124.732	120.378	1594.67	1
TMEM30A	128.487	112.682	80.0199	86.5055	156.09	158.011	120.299	1616.83	1
SF3B5	97.8405	164.587	126.491	148.814	88.567	95.4873	120.298	1558.5	1
SAP18	131.322	121.556	114.131	94.7729	117.787	142.191	120.293	1602.33	1
MAN2A2	137.375	89.019	142.382	131.573	119.679	101.475	120.251	1554.5	1
LAMTOR4	93.8564	143.318	126.09	162.727	97.4237	97.8194	120.206	1547.33	1
FLAD1	110.712	104.231	122.076	177.346	95.9854	110.425	120.129	1537.5	1
TTC1	132.625	105.64	148.803	109.493	92.2005	131.728	120.082	1579.83	1
CTSB	124.81	117.823	102.413	117.357	111.655	146.162	120.037	1589.33	1
FBXW2	136.226	127.824	102.011	99.1083	136.257	118.43	119.976	1587.67	1
ULK2	159.058	102.189	89.7314	112.417	127.022	129.396	119.969	1581.83	1
IPCEF1	89.7956	110.851	123.361	140.143	142.389	113.198	119.956	1558.33	1
VPS13C	136.762	65.567	149.205	174.423	116.727	76.9571	119.94	1511.33	1
TMEM71	94.0862	100.78	128.176	168.172	125.432	102.42	119.844	1534.33	1
ATP6V1E1	117.914	130.571	113.649	103.242	122.026	131.476	119.813	1588.5	1
STARD3	113.241	109.091	135.48	145.083	111.958	103.681	119.756	1546.33	1
KLF8	120.443	103.316	116.298	180.674	107.34	90.256	119.721	1521.67	1
SZT2	104.659	90.2867	186.526	169.381	83.041	84.1423	119.673	1514	1
SRSF10	112.781	93.0333	122.076	132.077	111.958	145.847	119.629	1569.5	1
FIBP	120.596	156.417	92.059	76.9274	156.393	114.963	119.559	1599.17	1
TRAF7	117.914	112.753	120.15	134.799	116.197	115.53	119.557	1557	1
EBP	118.297	141.839	137.487	105.561	95.9097	118.051	119.524	1576.33	1
MAP3K11	130.479	108.175	118.625	134.094	107.416	118.114	119.484	1556.67	1
NDUFA9	131.016	137.191	104.018	93.8655	121.571	128.892	119.426	1589.33	1
SKAP2	127.108	88.6669	98.3193	116.752	143.902	141.435	119.364	1574.33	1
MRPS16	116.152	130.148	118.304	112.618	119.603	119.249	119.346	1571.17	1
HDGF	118.451	133.81	101.289	124.717	115.213	122.589	119.345	1568.67	1
CTU2	72.8632	113.527	151.773	192.571	109.611	75.3814	119.288	1501.33	1
APBB2	115.692	125.711	154.422	39.2199	147.157	133.493	119.283	1611.67	1
RBM27	132.548	102.893	106.827	115.038	150.715	106.643	119.111	1557.67	1
AIM1	92.4006	78.5959	142.543	186.219	115.213	99.6472	119.103	1508	1
UROD	111.938	126.979	127.053	133.892	113.32	101.16	119.057	1546.17	1
RDBP	110.712	134.022	132.671	124.112	101.739	110.992	119.041	1556.17	1
DDX54	100.139	128.599	134.196	128.952	101.89	119.879	118.942	1555.33	1
[truncated: 3,629 more rows]
