# Supplementary material for: Delineation and Modulation of the Natural Killer Cell Transcriptome in Rhesus Macaques During ZIKV and SIV Infections
Source: Front Cell Infect Microbiol. 2020 Apr 29;10:194. doi: 10.3389/fcimb.2020.00194 (PMC7201019; doi:10.3389/fcimb.2020.00194)
Supplement: Supplementary file 3 [file Table_2.XLSX]

## Sheet: LowDesiR
Table 2: Supplementary genes enriched in NK cells identified in rhesus monkeys
Gene	Rh1	Rh2	Rh3	Rh4	Rh5	Rh6	Average cpm count	Average raw count	Desirability score
ZMIZ1	42.2928	32.4666	25.7637	41.438	29.8251	28.2996	33.3476	431.333	0.699916
WWC3	24.441	34.0864	38.8462	37.8084	33.383	31.2619	33.3045	433.167	0.699594
ADCK1	38.9217	47.2561	22.3125	38.01	24.7533	28.4886	33.2904	435.5	0.699488
SCO2	37.6192	23.3816	40.2909	34.8845	30.4307	33.0897	33.2828	433	0.699432
MIPEP	40.6072	33.6638	26.0847	21.7776	36.7137	40.8421	33.2815	447	0.699422
XPA	25.2838	30.4242	35.0739	50.4111	29.3709	29.0559	33.27	424.667	0.699336
SIL1	37.2361	45.918	30.3385	34.6829	28.4626	22.8791	33.2529	433.167	0.699208
SETD8	29.3445	27.1846	31.0609	50.6128	29.5223	31.7661	33.2485	425.333	0.699176
ORMDL2	29.8808	30.0721	37.0002	26.6171	32.1718	43.6784	33.2367	443.333	0.699087
MYC	13.5613	24.0154	42.3776	83.2792	14.5341	21.6186	33.231	401.167	0.699045
ASUN	29.9574	23.6633	33.6292	45.37	26.7972	39.8967	33.219	430.5	0.698954
GTF3C3	30.8002	21.1279	34.9134	44.1602	33.383	34.9175	33.217	428.333	0.69894
C15orf61	22.9086	42.5376	28.2518	38.3125	31.112	36.178	33.2167	436.667	0.698938
RELL2	19.5374	34.016	37.6423	59.9893	23.7693	24.3288	33.2138	417	0.698916
HAUS8	35.7803	34.016	46.3907	33.3722	23.9207	25.7784	33.2097	430.667	0.698885
TXNL1	33.8649	32.3962	31.2214	38.01	24.9804	38.7622	33.2059	435.5	0.698856
CHST2	33.5584	23.6633	22.794	26.5163	7.79693	84.8987	33.2046	461.833	0.698847
EIF4E	33.7117	29.1565	15.0087	31.0533	32.7017	57.2924	33.1541	448.333	0.698468
ERICH1	31.4131	27.6776	33.1477	55.8555	25.8131	24.9591	33.1444	417.833	0.698395
TMEM167B	38.3087	32.6779	25.2019	27.222	33.9885	41.4094	33.1347	442.333	0.698323
MPP7	44.2083	30.0721	9.47076	41.3371	60.3315	13.1098	33.0883	422.833	0.697974
CIRH1A	44.3615	29.3678	34.5924	19.6603	30.1279	40.3379	33.0746	443.333	0.697871
EXOC1	33.252	24.7197	29.7767	40.6314	33.383	36.6823	33.0742	430.333	0.697868
OSGIN2	33.0221	36.4105	23.3559	31.4566	31.4905	42.6069	33.0571	440.5	0.697739
KIF7	51.7168	24.5084	26.0847	30.3475	30.8092	34.8545	33.0535	434.833	0.697712
GTDC1	37.3127	33.1004	25.9242	28.3311	36.7894	36.8083	33.0443	438.5	0.697643
MCM4	36.5465	24.6493	40.7724	18.3497	34.0642	43.8675	33.0416	443.833	0.697623
OSBPL3	40.8371	26.1986	33.3082	45.37	29.5223	22.8791	33.0192	420.5	0.697454
METTL23	25.5902	28.1002	32.3451	48.1931	29.4466	34.4133	33.0147	424.833	0.69742
THOC1	29.2679	22.7477	32.5858	51.8227	26.2673	35.2957	32.9978	422	0.697293
UNKL	21.9126	29.227	46.4709	44.3618	27.857	28.1105	32.99	422.333	0.697234
INVS	33.0221	26.4099	31.3017	47.2857	31.0363	28.8038	32.9766	422	0.697133
ZNF564	38.845	20.7758	40.6119	40.4297	30.355	26.7869	32.9674	422.5	0.697063
SLC9A8	32.1027	25.7057	42.2171	43.1519	30.2036	24.3288	32.9516	420.5	0.696945
EEF2K	33.252	15.6347	56.7443	38.3125	23.9964	29.7492	32.9482	422	0.696918
ING2	22.2191	36.9739	32.6661	43.1519	32.7774	29.8122	32.9334	426	0.696807
BAG4	35.4739	25.3535	28.9741	41.9421	29.6737	35.989	32.901	427.167	0.696562
RBFA	27.3524	43.8757	27.4492	30.2467	32.3989	35.7999	32.8538	436.333	0.696205
TFAM	27.7355	31.6215	35.1542	43.5552	25.9645	32.8376	32.8114	424.167	0.695884
SMAD5	27.5057	27.4663	24.7203	47.4873	39.3631	30.2534	32.7993	421.333	0.695792
ALG5	32.0261	38.1711	34.191	29.6418	28.614	34.0981	32.7904	433.167	0.695724
WDR59	29.4211	25.4944	35.0739	48.8988	31.1877	26.6608	32.7895	417.167	0.695717
MIOS	30.647	19.0151	30.3385	39.4215	34.8212	42.4808	32.7874	428.833	0.695701
TLN2	3.37117	11.5499	64.2085	56.6621	52.2318	8.69786	32.7869	399.667	0.695698
TRIM24	25.9733	34.5794	25.2821	42.3454	35.9567	32.5224	32.7765	426	0.695619
FDXR	30.1873	39.5092	38.4449	19.2571	30.6578	38.5101	32.7611	440.167	0.695502
YTHDC2	28.9614	22.8886	31.703	57.2671	28.4626	27.2281	32.7518	412.333	0.695431
ALDH4A1	40.8371	33.1709	39.408	21.0719	34.367	27.6062	32.7435	432.667	0.695368
DEDD	31.4898	35.7766	25.5229	33.0697	35.4268	35.1066	32.7321	431.667	0.695281
CASP4	30.647	29.9312	43.1802	22.3825	25.7374	44.4347	32.7189	438.333	0.695181
RELB	45.7406	37.7486	29.9372	34.3804	20.4385	28.0474	32.7155	427	0.695155
TTC39C	34.9376	30.2129	44.946	35.2878	22.1796	28.6147	32.6964	423.667	0.695011
SNRPE	27.3524	35.0019	26.8071	34.582	35.8053	36.6192	32.6947	430.833	0.694997
DHX34	32.1027	33.1709	35.1542	24.399	35.6539	35.6108	32.6819	434.333	0.6949
PPM1D	35.0908	26.1986	31.4622	27.5245	35.3511	40.4639	32.6819	434	0.6949
FAM102A	24.3643	35.9175	36.2778	51.1169	18.319	30.0013	32.6661	417.5	0.69478
SH2B1	21.7594	27.255	32.3451	53.8391	28.4626	32.3333	32.6657	416.167	0.694777
DNAAF2	30.1873	26.6916	44.0631	32.6664	29.9765	32.3964	32.6636	426	0.69476
DFFB	27.429	33.2413	35.1542	35.3886	32.0961	32.6485	32.6596	426.833	0.69473
DAGLB	41.6799	26.3395	37.0002	30.7508	28.0841	31.9552	32.6349	427	0.694542
MED19	25.5902	32.2553	36.5186	42.0429	33.383	25.9675	32.6263	419.5	0.694476
KIF1C	40.6072	34.4385	24.5598	20.4669	41.7098	33.909	32.6152	436.167	0.694392
IREB2	35.244	21.4096	29.0544	44.1602	32.3989	33.1527	32.57	419.667	0.694047
FBXL8	31.4898	31.551	34.1108	34.9853	34.8969	28.3626	32.5661	423.667	0.694017
DNMT3A	28.6549	26.6212	44.7855	55.8555	20.2114	19.1605	32.5482	405.833	0.69388
CACUL1	28.2718	36.1288	32.9069	29.9442	34.7455	33.2788	32.546	429.333	0.693863
SEPN1	49.265	28.3819	23.1151	20.5677	43.2994	30.5686	32.5329	432.5	0.693764
MRPS30	26.1265	35.2132	36.037	37.3042	25.1318	35.3587	32.5286	425.5	0.69373
GBP2	33.5584	24.438	26.4058	31.759	22.7852	56.2209	32.5279	437	0.693725
KLHL5	34.8609	27.255	23.1151	40.5306	27.2514	42.1027	32.5193	426.667	0.693659
MRPL55	28.9614	29.6495	34.191	30.3475	31.9447	39.9597	32.509	430.333	0.69358
HELB	35.0142	17.3953	44.7052	25.6089	45.3433	26.976	32.5071	423.667	0.693566
SOD2	32.5624	29.72	31.8635	34.3804	31.7176	34.7914	32.5059	426	0.693557
MTERFD2	31.643	23.7337	28.1715	39.9256	38.6061	32.6485	32.4547	420.833	0.693165
ATG2B	30.4171	20.0011	34.1108	50.0079	30.2793	29.8753	32.4486	412.667	0.693118
SP1	35.0142	24.1563	34.5924	42.1437	33.1559	25.5893	32.442	415.5	0.693067
MAP3K12	31.2599	27.255	41.1737	42.8495	29.5223	22.564	32.4374	413.5	0.693032
MED31	25.1305	28.3819	35.9568	34.7837	33.2316	37.1235	32.4346	425.333	0.693011
RING1	22.2191	34.509	29.2149	41.8412	31.7933	34.9805	32.4263	422.333	0.692947
GGCX	23.9813	22.959	37.3212	36.901	36.9408	36.4302	32.4222	422.667	0.692916
SCFD2	32.7923	29.3678	34.5924	30.8516	33.383	33.5309	32.4196	425.833	0.692896
WHAMM	26.5096	31.4806	40.6119	38.9174	31.7933	25.1482	32.4102	417.333	0.692823
NR2C1	31.9495	26.4099	32.5858	37.0018	33.9885	32.5224	32.4097	421.667	0.692819
MTO1	35.6271	16.6206	31.4622	37.3042	34.9726	38.4471	32.4056	422.5	0.692788
TMEM204	34.5545	17.4658	37.562	29.3393	21.9525	53.5107	32.3975	432.833	0.692726
SACS	40.3008	17.8883	25.6834	41.9421	43.5265	24.9591	32.3834	414.5	0.692617
PRPS1	30.647	38.2416	26.7268	23.8949	36.2595	38.5101	32.38	433.833	0.692591
PIGK	33.9415	40.6361	26.4058	21.4751	36.2595	35.5478	32.3776	434.167	0.692573
FAM108C1	33.4052	20.8462	34.5924	9.77976	38.0005	57.6075	32.3719	446	0.69253
TMEM99	27.5823	20.3532	37.7225	33.8763	39.5902	34.9805	32.3508	422.167	0.692367
RAB28	32.639	40.0726	22.7138	21.0719	37.9248	39.6446	32.3445	436.167	0.692318
TMEM101	27.8887	30.3538	36.4383	32.1623	32.1718	35.0435	32.3431	424.833	0.692308
FTSJD1	39.8411	16.9023	39.8896	20.7694	35.9567	40.59	32.3248	430.333	0.692167
BPHL	32.9455	35.4949	25.4426	39.0182	29.9008	31.1358	32.323	421.167	0.692153
MAPK3	36.3933	18.4517	29.2149	44.7651	24.829	40.2749	32.3215	418.667	0.692142
MRP63	38.9217	29.7904	36.5989	27.827	24.7533	35.989	32.3134	426.833	0.692079
ITGA6	19.3842	16.3389	28.2518	75.7175	30.6578	23.5094	32.3099	394.333	0.692053
THTPA	35.3206	32.9596	22.8743	26.0121	39.6659	36.8083	32.2735	430	0.691772
VAMP1	29.6509	30.7764	37.0804	34.7837	34.2913	26.9129	32.2493	418.5	0.691585
GALNS	29.7276	35.0724	29.3754	52.4276	18.6975	28.1105	32.2351	410.833	0.691476
NPC1	35.1674	20.7758	29.6162	46.5799	30.2036	30.9467	32.2149	412.5	0.69132
BBS4	24.3643	36.5513	25.0413	25.1047	54.4271	27.7953	32.214	426.333	0.691313
UFM1	32.639	23.8041	32.1043	38.1108	27.7056	38.7622	32.1877	420.5	0.69111
ZNF518B	40.5306	23.452	30.4188	36.1952	32.8531	29.5601	32.1683	417.167	0.69096
SBDS	23.5216	37.819	26.9676	44.7651	30.0522	29.8753	32.1668	415.833	0.690948
RABL2B	21.9892	44.7912	26.6465	34.4812	32.5503	32.5224	32.1635	423.833	0.690923
ZFYVE16	28.3485	22.3252	32.9069	51.2177	34.2913	23.8876	32.1629	406.167	0.690918
HACL1	42.4461	26.6916	35.9568	25.2056	25.7374	36.9344	32.162	426.167	0.690911
ASAP1	29.4977	20.7758	32.3451	54.444	28.0841	27.6693	32.136	405.5	0.69071
CCDC41	28.042	26.6916	36.037	54.9481	26.1159	20.9253	32.1267	402.667	0.690638
SPTBN1	7.73836	20.5645	19.3428	125.12	11.7332	8.19363	32.1155	360	0.690551
LNX2	32.9455	30.5651	34.6726	30.9524	34.367	29.1189	32.1036	419.833	0.690459
SEC24D	48.3456	16.9023	23.5966	22.9875	40.8014	39.9597	32.0989	427.667	0.690422
TRMT1L	27.8887	19.5786	28.7333	49.5037	24.2992	42.5439	32.0912	414.5	0.690363
PIBF1	28.1186	23.1703	28.0912	53.8391	33.2316	26.0305	32.0802	405.333	0.690278
NDUFS4	28.042	35.7062	31.2214	34.582	28.9168	33.9721	32.0734	421	0.690225
ARMCX5	25.7435	25.4944	30.8201	39.3207	36.1838	34.8545	32.0695	417.167	0.690195
CHSY1	19.9972	18.9447	17.8179	28.7344	30.5821	76.3269	32.0672	442	0.690177
GATAD2B	28.9614	26.8325	27.8505	57.2671	28.1598	23.3203	32.0652	402.667	0.690162
TUBG1	24.824	30.8468	40.6119	50.9153	23.6936	21.4925	32.064	404.5	0.690152
C5orf63	25.9733	34.6498	33.0674	29.7426	29.6737	39.2664	32.0622	425.5	0.690138
TSR3	33.252	28.3114	36.3581	33.2714	28.2355	32.9006	32.0548	419	0.690081
ZFYVE21	30.4937	37.0443	25.9242	27.3228	27.4028	44.1196	32.0512	430	0.690053
RFT1	29.5743	32.3257	27.6899	31.3557	40.7257	30.6316	32.0505	420.833	0.690047
SPTLC1	29.5743	21.5505	32.5056	33.7755	33.9128	40.8421	32.0268	421.333	0.689863
HMGCR	35.1674	19.9307	27.6097	24.399	38.3033	46.7037	32.019	429.167	0.689803
MKI67IP	22.7554	36.0583	28.8136	44.4626	23.5422	36.2411	31.9789	415.833	0.689491
PPTC7	27.1992	30.9876	33.549	47.084	32.7774	20.232	31.9715	405.667	0.689434
PCMTD1	33.252	19.5786	28.5728	49.2013	22.9366	38.0689	31.935	410.5	0.689149
WDFY2	30.2639	22.7477	35.9568	57.4687	26.9486	18.2151	31.9335	396.833	0.689137
C8orf82	18.8479	27.4663	38.0436	43.2528	25.8131	38.1319	31.9259	414.167	0.689079
WDR37	32.3326	21.1984	40.4514	50.3103	21.6497	25.5893	31.9219	403	0.689048
REPIN1	11.7225	31.2693	21.1086	62.8123	34.1399	30.3795	31.9053	402.667	0.688918
BBC3	28.4251	41.8333	25.9242	25.3064	27.3271	42.6069	31.9038	429.333	0.688906
AVEN	37.5425	33.1709	29.3754	26.3146	31.7933	33.1527	31.8916	422.333	0.688811
AHI1	31.1833	16.9728	29.857	63.6189	35.6539	14.0552	31.8902	390.833	0.6888
FAM184A	41.3734	19.649	45.1065	17.7447	42.3154	25.1482	31.8895	419.167	0.688795
SLC25A23	23.9046	32.4666	23.8374	41.6396	38.5304	30.9467	31.8876	413.833	0.68878
FBXL3	36.1634	21.6209	26.0847	24.399	32.0961	50.8005	31.8608	429.333	0.688571
TUBGCP5	33.0221	20.2828	33.2279	38.9174	31.0363	34.6654	31.8587	413.167	0.688554
PIGA	29.7276	33.523	28.1715	22.685	45.0405	31.8921	31.8399	423.5	0.688408
PGAP2	31.643	36.9035	30.4991	33.1705	28.9924	29.8122	31.8368	417	0.688383
CHRAC1	23.9046	35.6358	31.3017	30.65	34.2156	35.2326	31.8234	420.5	0.688279
GSTM4	36.0868	32.1849	24.1585	28.6335	39.3631	30.3795	31.801	419.167	0.688104
PFAS	39.3814	25.2127	27.6899	29.5409	29.0681	39.7076	31.7668	420.667	0.687836
ZNF426	36.24	23.3112	36.3581	19.7612	34.2156	40.59	31.746	424.833	0.687673
RNF44	23.1385	31.4806	31.9437	50.0079	25.2832	28.6147	31.7448	405.167	0.687663
EMD	30.4171	34.2977	32.7464	29.7426	30.6578	32.5224	31.7307	418	0.687553
ENDOD1	38.1555	20.142	35.0739	26.4154	33.3073	37.2495	31.7239	419	0.6875
ELK3	37.0828	20.6349	27.7702	21.7776	49.3553	33.6569	31.713	420.833	0.687414
GRPEL1	30.2639	39.9318	37.0002	28.4319	22.9366	31.7031	31.7112	418.5	0.6874
ALAS1	37.3893	17.0432	31.3819	49.1005	18.6975	36.5562	31.6948	405.833	0.687271
PURB	37.6958	31.4806	30.178	38.1108	32.4746	20.1689	31.6848	407	0.687193
ERCC2	28.7315	29.9312	26.9676	33.2714	33.61	37.5647	31.6794	417.667	0.687151
HAAO	41.7565	29.1565	25.6032	44.3618	14.1556	34.9175	31.6585	409.833	0.686986
FAM129A	21.223	26.6916	36.4383	56.9646	25.1318	23.4464	31.6493	396.5	0.686914
SMIM14	32.9455	32.6779	22.794	28.2302	39.5902	33.5939	31.6386	419	0.68683
KLHDC8B	24.1345	30.1425	38.3646	48.2939	23.1637	25.7154	31.6358	402.333	0.686808
CINP	23.828	34.6498	33.4687	30.7508	28.9168	38.1319	31.6243	418.667	0.686718
R3HDM1	30.9534	29.227	28.8938	35.8927	36.0324	28.7407	31.6234	411.167	0.68671
POLA2	38.2321	28.5931	40.7724	25.6089	25.2832	31.1988	31.6148	416	0.686643
SLC25A40	25.8201	26.6212	33.87	40.5306	33.5343	29.308	31.614	407.833	0.686637
RPS6KC1	31.4131	33.6638	27.2886	42.1437	28.2355	26.9129	31.6096	407.667	0.686602
ZBTB14	30.034	31.4806	26.0847	24.0965	37.0922	40.653	31.5735	423	0.686318
PBX4	34.8609	23.8746	40.8527	39.6232	26.1159	24.0137	31.5568	403.667	0.686186
RNF185	35.857	25.1422	23.1151	25.9113	37.5464	41.7245	31.5494	421.333	0.686128
CTDSPL2	30.4937	26.6212	31.7832	37.9092	35.7296	26.6608	31.533	407.167	0.685998
SREBF1	21.223	27.1846	49.8419	26.9196	32.0961	31.7031	31.4947	413	0.685696
STRN3	28.5783	26.1986	30.0175	36.296	33.9885	33.783	31.477	410.667	0.685556
RAB1A	31.8729	32.4666	25.0413	32.7672	32.1718	34.0351	31.3925	413.167	0.684887
TATDN2	31.9495	30.7059	37.7225	32.0615	30.5821	25.2742	31.3826	407.667	0.684809
NOB1	24.0579	20.142	50.5642	32.6664	23.7693	37.0604	31.3767	409.333	0.684762
DNAJC17	29.2679	33.8047	38.0436	36.1952	21.1955	29.7492	31.376	407.833	0.684757
RAB11FIP2	23.9046	27.6776	28.5728	61.5016	26.7215	19.7908	31.3615	389.667	0.684642
INTS7	37.1595	24.1563	28.4123	23.7941	37.0165	37.5647	31.3505	417.167	0.684555
HAUS6	21.9126	28.1002	30.3385	48.9996	32.8531	25.8415	31.3409	398.833	0.684478
GALNT7	29.8808	23.3816	29.857	43.1519	30.4307	31.3249	31.3378	403.5	0.684454
SRXN1	40.0709	30.5651	18.5402	20.4669	42.6938	35.6108	31.3246	420	0.684349
BCL11B	35.244	19.7898	35.7963	51.2177	20.5142	25.2742	31.306	394.5	0.684202
HSD17B7	31.4898	26.4803	33.3082	30.1459	24.0721	42.2918	31.298	415	0.684138
MTERFD1	21.836	37.1852	34.9134	32.6664	23.9964	37.1865	31.2973	413.167	0.684132
ZBTB20	25.0539	27.9593	29.6162	43.3536	31.2634	30.5055	31.292	403.333	0.68409
GID8	36.0102	29.8608	28.8136	28.5327	30.7335	33.783	31.289	413	0.684066
C1GALT1	31.1833	29.72	34.6726	27.827	34.5941	29.6862	31.2805	410.833	0.683999
ING3	25.437	22.3252	32.024	40.3289	31.7933	35.7368	31.2742	405.833	0.683949
HAUS7	26.0499	24.7901	40.2106	39.9256	28.0084	28.6147	31.2666	402.167	0.683888
LRRC59	32.1027	22.2548	26.165	30.2467	29.6737	47.1449	31.2646	416.833	0.683872
SRRD	35.0908	30.5651	31.7832	28.5327	27.0243	34.5393	31.2559	412.667	0.683803
NOL10	28.4251	29.1565	28.4925	42.9503	26.1159	32.2703	31.2351	403.833	0.683637
ACOX3	32.4092	28.5227	34.6726	39.5223	26.6458	25.5893	31.227	401.667	0.683573
BAD	30.9534	33.523	34.9134	30.65	25.2832	32.0182	31.2235	410.167	0.683545
ZNHIT6	27.8887	22.6069	35.395	53.6375	25.2075	22.564	31.2166	391.5	0.68349
TRPT1	21.5295	29.4383	41.6553	54.1416	16.1237	24.3918	31.2134	392.5	0.683464
FAM114A2	29.1912	25.6352	37.1607	39.3207	26.7215	29.1189	31.1914	402.167	0.683289
MFAP1	31.9495	21.2688	32.9069	40.0264	21.8011	39.1404	31.1822	405.833	0.683215
GFER	30.647	32.1145	36.3581	26.113	31.7933	30.0643	31.1817	410.833	0.683212
RBMXL1	32.5624	30.1425	33.1477	29.7426	30.5064	30.8837	31.1642	409	0.683072
ZSCAN25	32.9455	25.9169	27.8505	29.3393	30.2793	40.653	31.1641	413.5	0.683071
NUP155	33.0221	24.7197	27.9307	27.827	35.2754	38.1949	31.1616	413	0.683052
GOPC	24.9773	20.7758	29.6162	50.7136	26.6458	34.2242	31.1588	398	0.683029
TMEM14A	34.4012	31.4806	26.3255	24.7015	36.5623	33.4678	31.1565	413.833	0.68301
C2CD5	32.4858	20.142	23.9979	36.8001	32.7774	40.7161	31.1532	408.833	0.682984
CGRRF1	32.8689	41.2699	30.3385	29.5409	22.8609	30.0013	31.1467	410.667	0.682933
PSMG4	22.3723	28.3819	26.8071	42.9503	37.6221	28.7407	31.1457	401.333	0.682924
PGRMC2	25.437	20.4941	27.2084	38.01	33.9885	41.7245	31.1437	408.333	0.682909
DOCK5	81.7508	15.7755	30.6596	27.3228	14.307	17.0175	31.1389	400.5	0.68287
DNAJC21	30.8768	28.241	30.9004	31.1541	27.4028	38.1319	31.1178	410.833	0.682702
CSTF2T	40.0709	21.5505	30.5793	14.1151	33.1559	47.2079	31.1133	422.833	0.682665
ERGIC1	25.437	36.4809	23.0348	42.3454	36.0324	23.2573	31.098	400.333	0.682543
TXNDC9	42.7525	20.6349	33.1477	33.1705	28.3869	28.4886	31.0969	403.333	0.682534
RRP8	23.3683	20.6349	40.6119	44.4626	30.4307	27.039	31.0913	396	0.682489
FBXO8	30.5704	23.6633	33.9503	32.1623	23.2394	42.796	31.0636	410.5	0.682268
MYSM1	27.6589	19.9307	37.8028	44.9667	27.6299	28.3626	31.0586	396	0.682228
DHODH	24.7474	34.2273	30.3385	48.4955	23.7693	24.77	31.058	395.833	0.682223
ADAMTS7	31.643	33.4526	29.6162	30.4483	15.2911	45.7583	31.0349	414.5	0.682038
LSM6	27.429	31.3398	25.8439	29.4401	30.7335	41.4094	31.0326	413.333	0.68202
SAR1B	24.7474	22.3956	33.1477	43.2528	26.343	36.3041	31.0318	401.167	0.682013
UTP18	28.6549	28.1002	32.1845	31.3557	25.4346	40.4009	31.0218	410.333	0.681933
MCPH1	26.9693	24.2267	29.1346	51.3185	34.367	20.1059	31.0204	390.167	0.681921
THUMPD3	27.429	25.9874	33.4687	31.8598	34.7455	32.5224	31.0021	405.833	0.681775
CRTAP	35.7803	20.2828	34.2713	36.5985	29.5223	29.4971	30.9921	400.5	0.681694
PRNP	33.6351	19.5081	17.1758	42.6478	36.1838	36.6192	30.9616	402	0.68145
TCEB1	26.1265	29.3678	26.8071	44.1602	24.9804	33.909	30.8918	399.667	0.680889
ANP32A	19.9205	49.5802	23.1151	61.0983	19.1517	12.4795	30.8909	384.833	0.680881
MRPS23	27.429	35.2836	29.2951	24.399	26.6458	42.2918	30.8907	414.833	0.68088
SAT2	18.4648	37.6781	37.0002	33.5738	24.9804	33.5939	30.8819	405.5	0.680808
NCDN	28.3485	27.8184	25.9242	27.3228	39.5145	36.3041	30.8721	409.5	0.68073
ACSL4	37.0828	19.3673	22.2322	35.0862	33.7614	37.6907	30.8701	404.667	0.680714
ZFP90	25.0539	30.0721	33.0674	38.5141	30.7335	27.6693	30.8517	398.833	0.680565
ZNF528	30.5704	23.8746	27.1281	33.0697	33.3073	37.0604	30.8351	405.333	0.680431
NXT1	28.1186	33.8047	28.332	37.9092	25.5103	31.3249	30.8333	401.667	0.680417
RRP9	25.437	31.551	37.0002	46.5799	22.7852	21.5556	30.8181	391	0.680294
CCDC91	25.3604	26.762	33.549	57.4687	19.833	21.9337	30.8178	384.833	0.680292
METTL22	26.3564	34.8611	35.2344	26.9196	30.9606	30.5686	30.8168	406.5	0.680283
NFIC	36.6231	34.509	32.2648	30.2467	22.7852	28.3626	30.7986	403.5	0.680136
GLT25D1	31.1833	26.0578	32.1043	34.2796	33.3073	27.7323	30.7774	399.5	0.679966
C19orf12	32.639	25.2127	27.3689	31.759	35.3511	32.2703	30.7668	403.167	0.67988
C16orf80	28.1952	26.1986	36.037	27.827	26.7972	39.4555	30.7518	407.5	0.679758
LRRFIP2	32.8689	24.0858	30.2583	33.2714	33.3073	30.6946	30.7477	400.833	0.679725
PDE12	33.9415	26.4803	30.6596	36.3968	26.7215	30.2534	30.7422	399.167	0.679681
PHF6	28.8082	24.5084	30.0175	42.4462	29.9008	28.7407	30.737	395	0.679638
C16orf72	28.042	28.1002	29.6964	32.0615	30.355	36.115	30.7284	404.5	0.679569
C15orf48	38.6152	24.7901	26.0045	25.508	21.574	47.8382	30.7217	412.833	0.679515
ETNK1	25.5902	19.2968	41.4948	37.4051	30.0522	30.4425	30.7136	396	0.679449
NOP16	21.3763	23.1703	38.3646	46.2774	22.2553	32.7745	30.7031	393.167	0.679364
TMEM184B	34.9376	23.0999	34.1108	31.759	34.0642	26.2196	30.6985	398.333	0.679327
ZDHHC8	29.1146	28.5931	30.4188	37.1026	35.5782	23.3834	30.6985	395.667	0.679327
CEP85	37.3893	24.7901	29.7767	26.2138	33.8371	32.1443	30.6919	404.667	0.679273
RNF14	38.0789	24.0858	24.7203	17.6439	28.4626	51.0526	30.674	418	0.679128
COMMD1	29.9574	38.8754	34.9134	26.113	24.0721	30.0643	30.6659	405.333	0.679063
KIR2DL5A	3.21793	14.0853	42.3776	21.0719	70.248	32.9006	30.6502	404.833	0.678935
WDR90	28.9614	27.1142	36.9199	32.4648	33.5343	24.833	30.6379	397	0.678836
FNIP1	23.2151	30.0017	30.4991	42.547	35.8053	21.7446	30.6355	391.5	0.678816
MED26	27.2758	22.8886	34.8331	30.4483	19.0003	49.3509	30.6328	408.5	0.678794
DPCD	25.5902	35.1428	36.8396	29.2385	31.1877	25.7784	30.6295	400.5	0.678768
BANK1	19.9972	14.9304	24.2387	43.9585	12.4145	68.1332	30.6121	409.333	0.678626
UBE2W	28.9614	22.6773	27.4492	38.7158	29.4466	36.3671	30.6029	398.667	0.678551
GRAP2	46.0471	24.0154	27.1281	22.9875	34.6698	28.5517	30.5666	403.167	0.678256
NR2F6	25.1305	34.8611	28.011	50.8144	21.8011	22.7531	30.5619	387.5	0.678217
TMEM128	24.2111	28.3114	27.9307	37.7075	23.9207	41.2833	30.5608	401.833	0.678209
TIMM44	31.5664	25.4239	34.2713	41.7404	25.8131	24.4548	30.545	390.5	0.67808
KLHL3	9.04086	25.3535	24.64	51.2177	27.1757	45.8213	30.5415	396.5	0.678052
B9D2	26.1265	31.6215	34.2713	34.2796	29.598	27.2281	30.5208	396.667	0.677883
SH3PXD2B	34.4012	32.6074	37.8028	25.2056	36.4866	16.5764	30.5133	396.333	0.677822
SCYL3	32.7156	29.0861	23.6769	33.2714	31.2634	33.0266	30.5067	400.333	0.677768
STRC	25.6668	30.4242	39.1672	58.1745	12.6416	16.7654	30.4733	377.5	0.677495
HEATR3	29.5743	24.931	36.1173	39.9256	25.9645	26.2196	30.4554	390.833	0.677349
UCK1	25.2838	23.7337	33.1477	46.0758	24.5262	29.7492	30.4194	388.833	0.677055
INTS2	31.0301	18.2404	34.5121	40.833	30.4307	27.2911	30.3896	389	0.676811
RSG1	22.5255	26.5508	34.0305	35.2878	28.1598	35.7368	30.3819	397.333	0.676748
DNAJC5	33.7883	24.6493	29.6964	31.4566	29.5223	33.1527	30.3776	398.167	0.676713
BTRC	29.1912	26.762	32.1043	31.759	35.9567	26.4717	30.3742	395.167	0.676685
ENOPH1	31.9495	28.3819	24.1585	31.1541	25.2832	41.2833	30.3684	403.167	0.676638
DZIP3	22.1424	27.6776	31.2214	39.6232	28.9924	32.3964	30.3422	393.5	0.676423
KCTD11	40.2242	22.1139	32.5056	19.3579	25.6617	42.0396	30.3171	407	0.676218
RPIA	23.4449	37.326	27.6899	37.7075	27.1757	28.4256	30.295	394.167	0.676035
C17orf89	19.8439	33.2413	35.2344	39.5223	25.7374	28.1735	30.2921	391.5	0.676012
RSAD1	25.9733	31.7623	34.7529	31.5574	30.8849	26.7239	30.2758	394.667	0.675878
CA1	31.4898	31.9032	34.3516	19.1562	44.8134	19.9168	30.2718	398.333	0.675846
TBCK	29.9574	21.0575	29.5359	44.4626	30.7335	25.8415	30.2647	385.833	0.675787
YIF1B	30.3405	38.9458	23.4361	31.6582	31.4905	25.6524	30.2539	396.333	0.675698
OTUD3	31.0301	30.0721	42.6987	32.2631	26.7215	18.7193	30.2508	389	0.675673
FEM1B	29.1146	32.2553	26.8873	26.7179	44.8891	21.6186	30.2471	395.667	0.675643
TGFBR1	29.8808	20.0011	26.0847	32.364	30.0522	42.6699	30.1755	399	0.675052
NIT2	24.0579	39.9318	27.2084	32.364	30.8092	26.4717	30.1405	394.667	0.674764
GEMIN4	29.1146	20.9871	34.5121	26.3146	37.395	32.4594	30.1305	396.333	0.674681
UBFD1	33.3286	27.9593	29.2951	24.9031	27.2514	38.0059	30.1239	401.167	0.674627
CSNK1G3	28.2718	23.6633	27.2084	40.9338	33.1559	27.3541	30.0979	387	0.674412
ABCG2	30.1873	20.8462	22.0717	34.4812	39.6659	33.0266	30.0465	392.5	0.673987
VPS33B	27.1226	24.931	30.0978	42.2445	23.088	32.7745	30.0431	387.833	0.673959
BAG5	27.1992	22.1843	30.5793	38.6149	35.7296	25.9045	30.0353	386.167	0.673894
EIF2C2	28.5017	25.4239	34.0305	39.4215	33.61	19.2235	30.0352	382.833	0.673894
FAM214B	34.0181	20.0011	23.2756	41.0347	26.5701	35.2326	30.022	389.167	0.673785
PPP1R21	24.6708	18.17	31.3017	40.9338	26.4944	38.5101	30.0135	389.5	0.673714
PTCD1	28.2718	24.0858	43.6618	27.0204	23.3908	33.5939	30.0041	394.167	0.673636
NDOR1	23.2917	24.438	32.5858	50.8144	22.4067	26.4717	30.0014	379.5	0.673613
BRCA1	28.2718	20.9871	36.5989	45.1684	25.7374	23.1943	29.993	379.833	0.673544
KIAA1731	25.5136	22.6069	34.8331	47.3865	25.3589	24.2027	29.9836	379.5	0.673466
PMS1	24.824	20.5645	32.1043	47.3865	24.2992	30.5686	29.9578	382	0.673252
SLC35B3	29.1912	29.1565	25.5229	24.8023	31.0363	40.0228	29.9553	400.667	0.673231
INIP	28.4251	25.2127	29.6964	31.6582	28.9924	35.6738	29.9431	393.667	0.67313
DCTN4	25.7435	25.5648	29.2149	36.5985	29.598	32.9006	29.9367	389.833	0.673077
USP32	26.5863	18.5222	28.4123	49.7054	32.2475	24.1397	29.9355	377.667	0.673067
WDR4	28.9614	27.1142	33.3082	30.65	28.6897	30.8837	29.9345	391.833	0.673058
STX6	33.0987	26.5508	27.6899	38.5141	25.2832	28.3626	29.9166	386.667	0.672909
HACE1	36.1634	27.748	22.473	18.6521	35.6539	38.6361	29.8878	402.5	0.67267
ATG14	17.6986	19.0151	44.0631	48.798	30.9606	18.7823	29.8863	373.5	0.672657
FASTKD2	29.2679	20.142	28.0912	35.8927	31.7933	34.0981	29.8809	389.167	0.672612
PRPF18	33.252	28.6636	23.7572	26.0121	28.1598	39.3294	29.8623	398.5	0.672458
PI4K2A	34.248	24.2267	27.5294	29.0368	31.9447	32.1443	29.855	392.333	0.672396
EXOG	21.3763	25.8465	34.4318	39.2199	26.9486	31.2619	29.8475	386	0.672334
ARL14EP	33.7117	29.227	31.9437	31.9607	16.1237	36.115	29.847	392.667	0.67233
C8orf33	22.0658	27.1142	28.1715	44.0593	25.9645	31.514	29.8149	384	0.672062
SNUPN	38.845	25.0014	30.2583	25.6089	24.5262	34.6023	29.807	394.333	0.671997
C16orf58	24.9007	25.8465	34.5924	37.7075	26.2673	29.4971	29.8019	385.333	0.671954
PPP1R14B	18.5414	34.3681	35.9568	59.586	18.4704	11.8493	29.7953	366.833	0.671899
LRIG2	30.1873	27.255	35.8765	28.8352	33.1559	23.3203	29.7717	387	0.671702
C6orf70	31.643	33.3821	23.9177	24.4998	26.8729	38.258	29.7622	398.333	0.671623
FAM102B	22.832	29.1565	25.5229	31.2549	43.2994	26.4087	29.7457	388.5	0.671485
CSRP2BP	36.24	24.2971	25.0413	29.0368	28.7654	34.9175	29.7164	392	0.671239
CDYL	28.7315	25.4944	34.6726	30.4483	30.2036	28.7407	29.7152	387.667	0.671229
ZNF557	25.8201	25.7057	32.9069	22.685	34.2913	36.8714	29.7134	395.833	0.671214
SLC12A2	25.8967	26.4099	23.5966	37.8084	36.1838	28.3626	29.7097	385	0.671183
PDXK	24.9007	17.1136	35.395	32.5656	33.4586	34.6023	29.6726	387.167	0.670873
CRTC1	29.1146	22.0435	36.4383	36.4977	24.829	29.0559	29.6632	383	0.670793
ENGASE	29.3445	22.7477	31.7832	35.0862	33.2316	25.7154	29.6514	382.833	0.670695
ETS2	21.836	22.466	22.5532	39.2199	36.3352	35.4847	29.6492	386.167	0.670676
CDR2	24.1345	39.298	27.3689	33.5738	23.9207	29.5601	29.6427	388.667	0.670621
DDX52	24.1345	23.0999	27.2886	45.2692	25.586	32.3964	29.6291	380.667	0.670507
ZFYVE1	33.5584	21.6209	27.2886	25.9113	38.6818	30.5055	29.5944	389.5	0.670216
CLCC1	30.8002	26.9733	27.6097	39.2199	23.088	29.8753	29.5944	382.833	0.670216
FAM206A	21.6827	41.4107	26.7268	30.1459	27.3271	30.2534	29.5911	390.667	0.670188
ADI1	25.2071	33.5934	30.8201	28.8352	24.5262	34.4133	29.5659	391	0.669976
ARL11	25.1305	39.0162	34.9937	22.0801	25.6617	30.5055	29.5646	393.333	0.669966
MX2	15.9364	12.3951	38.0436	50.4111	26.7215	33.846	29.5589	374.667	0.669918
RANBP6	31.3365	21.6209	26.0847	31.5574	40.1958	26.4717	29.5445	384.167	0.669796
HCCS	32.9455	27.255	24.319	26.113	25.6617	40.9682	29.5437	394.667	0.66979
OLA1	28.7315	29.5791	26.7268	42.6478	26.4187	23.1313	29.5392	377.833	0.669752
MPI	25.2071	26.0578	32.1845	38.2116	23.6936	31.8291	29.5306	382.833	0.669679
YARS2	29.1146	29.5791	35.1542	31.3557	23.4665	28.4256	29.516	385	0.669556
ATL3	39.8411	18.4517	24.1585	18.4505	41.9369	34.1612	29.5	393.667	0.669421
SUMO1	25.5136	34.2977	26.8071	29.8434	27.7056	32.7745	29.4903	389.333	0.669339
C1orf50	31.1833	38.1007	29.2149	30.9524	20.7413	26.6608	29.4756	386	0.669215
TXNDC12	21.7594	44.0165	24.319	30.1459	28.9168	27.6693	29.4711	388.667	0.669178
DPEP1	15.7832	19.2264	77.291	7.76332	43.0723	13.6771	29.4689	384.167	0.669159
SEL1L3	16.7026	21.8322	28.011	60.2917	20.2871	29.6862	29.4685	369	0.669155
DSCR3	22.6788	15.7755	16.1324	9.37647	38.9089	73.9318	29.4673	416.833	0.669145
IFFO2	17.7752	25.2127	28.332	53.7383	23.2394	28.4886	29.4644	372.5	0.669121
ZDHHC20	29.2679	19.0151	25.8439	24.9031	44.662	33.0266	29.4531	389.167	0.669026
C10orf76	32.5624	23.8041	32.4253	21.6768	34.5941	31.64	29.4505	390.167	0.669003
ESRRA	24.5176	25.6352	29.9372	37.0018	29.5223	30.0643	29.4464	381.833	0.668969
TTL	41.1436	27.8184	25.6834	12.7036	42.0883	27.102	29.4232	394	0.668773
CERS6	23.9046	26.0578	32.4253	44.0593	25.5103	24.5809	29.4231	375	0.668772
ITGAE	26.2798	35.4245	26.3255	32.8681	29.598	25.9675	29.4106	383.833	0.668666
KIN	27.3524	18.5222	31.2214	54.2424	18.7732	26.3457	29.4095	368.833	0.668657
LMNA	7.66174	13.0289	20.948	114.736	13.0201	7.05913	29.4089	328	0.668652
TDP1	26.8161	27.8184	30.2583	29.0368	29.9008	32.5855	29.4027	387	0.668599
PLIN3	34.3246	20.4237	35.716	21.0719	24.1478	40.7161	29.4	392.833	0.668577
CSRNP2	36.6231	23.3816	33.3082	26.2138	27.3271	29.371	29.3708	385.333	0.668329
RANBP3	25.437	27.9593	29.857	40.5306	26.7215	25.7154	29.3701	377.333	0.668324
SLC29A3	33.4818	22.1843	27.2886	31.4566	31.6419	30.0643	29.3529	383.167	0.668178
C1orf86	19.9205	36.9739	35.9568	33.7755	25.1318	24.2658	29.3374	380.833	0.668046
PDLIM5	39.5346	27.1142	28.9741	16.0307	31.3391	33.0266	29.3366	393.167	0.668039
ZNF32	24.824	31.1989	26.8071	31.759	27.2514	34.1612	29.3336	386.333	0.668014
ZSCAN18	11.4926	32.3257	27.2084	63.7197	18.2433	22.9422	29.322	364.167	0.667916
MRPL24	24.824	25.4944	34.6726	31.9607	25.4346	33.4678	29.309	383.667	0.667806
VHL	35.7803	30.8468	21.3493	25.2056	35.0483	27.6062	29.3061	387	0.667781
LYRM4	29.9574	28.734	27.7702	38.1108	27.4785	23.7615	29.3021	377.167	0.667747
C5orf44	30.8002	24.2971	28.332	25.7097	33.3073	33.3418	29.298	387.333	0.667712
SP4	32.1793	14.4374	29.6964	25.6089	36.4866	37.3756	29.2974	387.333	0.667707
NHLRC3	28.8082	26.1282	27.1281	34.7837	28.1598	30.6946	29.2838	381.5	0.667591
AUH	27.046	24.0154	39.0067	38.4133	22.4824	24.707	29.2785	375	0.667546
SLFN13	41.3734	23.0999	61.2389	45.8741	2.72514	1.32359	29.2725	357.167	0.667496
OAS1	41.45	30.7764	23.1953	20.971	19.9087	39.2034	29.2508	393.333	0.667311
MKL2	23.9046	31.8328	26.8873	41.6396	30.5821	20.6101	29.2428	373.833	0.667243
ANKRA2	27.3524	24.0154	23.1953	31.8598	30.2036	38.8252	29.242	386.333	0.667236
ZNF184	29.2679	20.4237	27.7702	33.3722	30.0522	34.5393	29.2376	382.333	0.667199
EPG5	30.8768	24.8605	34.2713	24.8023	32.8531	27.7323	29.2327	383.833	0.667157
GEMIN8	31.1833	24.0154	28.0912	34.4812	25.6617	31.9552	29.2313	381	0.667146
ZNF251	23.9046	27.8889	38.6856	40.0264	22.1796	22.501	29.1977	372.833	0.666859
PRKAR2A	29.4211	32.6074	29.1346	22.685	31.2634	30.0643	29.196	387.5	0.666844
PDCD5	26.0499	35.4949	32.024	28.3311	20.4385	32.7115	29.175	385.5	0.666666
THUMPD2	20.7633	25.1422	32.8266	39.0182	26.0402	31.1988	29.1649	377.167	0.66658
PLEKHM3	23.4449	20.2828	37.0804	42.9503	26.5701	24.6439	29.1621	370.667	0.666556
OSTC	26.8927	24.0858	26.6465	36.8001	27.0243	33.4678	29.1529	379.667	0.666477
KPNA2	35.7803	23.945	23.8374	30.045	17.7891	43.4893	29.1477	387.833	0.666433
GPD1L	32.639	29.5087	20.0652	15.2242	37.1679	40.2749	29.1466	396	0.666424
DHX40	28.6549	22.5365	27.3689	29.6418	27.2514	39.3294	29.1305	385.5	0.666286
CTNNA1	74.9319	10.1414	37.8028	29.0368	12.7173	10.1475	29.1296	368.333	0.666278
DDX55	34.3246	23.3816	34.2713	37.7075	25.9645	19.0975	29.1245	371.167	0.666235
MCTS1	28.1952	29.72	26.9676	30.9524	26.5701	32.3333	29.1231	382.833	0.666223
MNAT1	19.4608	24.1563	33.4687	47.9914	23.1637	26.2827	29.0873	368.833	0.665916
PRPS2	38.2321	20.0011	27.2084	13.7118	33.9128	41.4094	29.0793	393.833	0.665848
XCL2	14.3275	23.0999	28.9741	48.798	14.2313	44.9389	29.0616	376.833	0.665697
KATNA1	30.8768	27.5367	30.4188	29.4401	21.2712	34.6654	29.0348	382.667	0.665468
MTAP	29.5743	28.3114	31.7832	33.1705	22.9366	28.4256	29.0336	377.833	0.665457
TUBGCP4	36.24	28.3819	28.8136	18.8538	30.8849	31.0098	29.0307	387	0.665432
ZNF841	31.643	15.0008	28.9741	33.8763	29.9008	34.6654	29.0101	378	0.665256
MANBAL	22.832	24.1563	28.1715	44.3618	22.7852	31.7031	29.0016	372.667	0.665183
C11orf75	19.9972	35.2132	21.0283	42.547	19.6816	35.3587	28.971	377.667	0.66492
COMTD1	27.5057	25.0014	34.3516	41.8412	22.7852	22.3119	28.9662	368.667	0.664879
ABCA3	33.1754	25.3535	23.4361	37.2034	23.9964	30.5686	28.9556	376	0.664788
CRELD2	32.1027	35.1428	28.5728	36.5985	19.833	21.4295	28.9465	373.167	0.66471
TAB1	19.231	32.537	21.9914	24.8023	33.61	41.4094	28.9302	389	0.66457
TMEM87B	24.1345	22.2548	28.4925	39.8248	28.9924	29.8122	28.9185	372.833	0.664469
ATP1A3	33.5584	37.0443	26.165	14.8209	30.5821	31.1988	28.8949	389.333	0.664266
HELLS	23.9813	16.8319	41.8961	42.8495	22.5581	25.2112	28.888	366.167	0.664207
GALM	26.2032	25.9169	29.2951	39.2199	27.2514	25.3372	28.8706	371	0.664057
ASF1A	28.2718	18.0996	26.0045	33.9771	21.8011	45.065	28.8698	381.667	0.66405
CCDC88A	24.441	13.0993	28.8938	62.7115	25.8888	18.089	28.8539	352.667	0.663913
GTDC2	21.223	32.7483	23.9177	31.1541	32.7774	31.2619	28.8471	379.667	0.663854
IKZF2	26.5863	15.9164	46.792	44.6643	22.8609	16.1982	28.8363	359.667	0.663761
RRM2	41.1436	15.7051	27.0478	37.9092	12.9444	38.258	28.8347	375.167	0.663747
ARMC10	29.7276	27.8889	19.6639	26.5163	33.1559	36.052	28.8341	383.667	0.663742
SLC25A12	36.9296	12.4655	30.0175	35.4894	23.3908	34.6654	28.8264	374	0.663675
XPR1	32.1027	26.1282	24.4795	22.3825	38.8332	28.9298	28.8093	381.5	0.663528
USF2	16.9325	30.9876	33.0674	55.9564	20.3628	15.3788	28.7809	356.833	0.663283
NFKBIL1	26.8927	28.5931	31.2214	27.222	30.5064	28.2365	28.7787	377.833	0.663264
DTD1	29.038	40.5656	27.2886	16.1316	29.4466	30.1904	28.7768	387.167	0.663247
FLYWCH2	25.5136	36.833	25.2821	35.187	20.9684	28.7407	28.7542	375.5	0.663051
USP40	30.4171	18.17	37.8028	40.3289	22.4824	23.1943	28.7326	365.167	0.662865
MYO19	26.3564	21.6913	30.7398	47.4873	25.0561	20.9883	28.7199	361.667	0.662755
STRBP	21.7594	24.5084	20.306	43.7569	29.9008	32.0812	28.7188	370.5	0.662745
CYB5D2	29.9574	29.4383	27.7702	32.6664	24.9804	27.4802	28.7155	374.167	0.662717
NRBF2	25.2071	16.3389	35.8765	35.0862	22.331	37.4386	28.7131	374.167	0.662696
MICALL1	31.4898	20.8462	30.0175	27.6253	31.7176	30.5686	28.7108	376.5	0.662676
EFCAB2	15.0936	35.4949	33.3884	40.4297	27.7813	20.0429	28.7052	367.167	0.662627
CRADD	30.034	32.8891	26.9676	17.8455	34.367	30.0643	28.6946	383.833	0.662536
POLH	40.0709	17.0432	33.87	25.508	28.1598	27.4802	28.6887	374.667	0.662484
MEX3C	22.0658	30.9172	22.5532	24.4998	30.8849	41.0942	28.6692	385.167	0.662316
PPDPF	13.4847	41.9742	34.6726	29.1376	28.5383	24.1397	28.6578	375.5	0.662217
FAM188A	16.7026	22.6069	27.6899	44.7651	28.8411	31.3249	28.6551	367.667	0.662193
DDX28	29.1912	20.2124	30.3385	24.9031	35.7296	31.4509	28.6376	377.333	0.662041
HNRNPUL2	29.3445	26.3395	32.2648	34.2796	27.4785	21.8707	28.5963	368.167	0.661682
PROS1	35.7037	16.7615	18.2192	14.8209	33.0802	52.9435	28.5882	392.5	0.661611
TMEM206	24.2111	24.0154	33.4687	23.5924	31.7176	34.3502	28.5592	378.667	0.66136
CATSPER2	27.1992	22.3956	39.8896	47.8906	17.3349	16.6394	28.5582	356.333	0.661351
LMTK2	26.8927	21.4096	34.8331	47.6889	22.331	18.1521	28.5512	357.5	0.66129
PFDN2	26.1265	32.1849	30.0978	40.0264	20.2114	22.627	28.5457	366	0.661242
SAMD4B	29.1146	23.2407	26.3255	29.8434	33.2316	29.245	28.5001	372.833	0.660844
ARMC1	28.5017	19.0151	23.1953	36.4977	22.331	41.3463	28.4812	374	0.660679
MEI1	29.1912	34.8611	29.7767	21.576	25.2832	30.1904	28.4798	379	0.660667
CNPY4	22.7554	24.0154	35.4752	38.3125	23.5422	26.7239	28.4708	365.833	0.660588
TACO1	28.5017	25.9874	26.0847	32.0615	26.343	31.8291	28.4679	372.833	0.660563
PCBP4	26.2032	22.959	26.486	48.2939	18.7732	28.0474	28.4605	361.667	0.660498
USP12	28.5783	28.3114	21.0283	26.8187	35.2754	30.6316	28.4406	375.833	0.660324
PHACTR2	32.7156	18.3109	33.9503	38.2116	24.5262	22.8161	28.4218	362.5	0.66016
CDK5	24.5176	30.2129	34.7529	28.6335	24.6776	27.7323	28.4211	372	0.660154
DHX32	31.1833	24.8605	29.1346	30.4483	25.8131	29.0559	28.416	371.167	0.660109
HS1BP3	28.1952	32.1849	33.7095	26.3146	30.7335	19.1605	28.383	369.333	0.65982
TADA1	24.3643	26.9029	25.3624	30.2467	27.1	36.2411	28.3696	374.833	0.659702
RHBDD3	22.3723	37.2556	34.191	28.7344	19.1517	28.4886	28.3656	372.833	0.659667
IFRD1	25.2071	22.6773	26.3255	43.1519	22.8609	29.9383	28.3602	364	0.65962
CRAMP1L	23.6748	24.5084	28.6531	47.084	23.5422	22.627	28.3482	358.5	0.659515
GALNT12	25.1305	19.7898	22.8743	28.8352	28.9924	44.1826	28.3008	377.333	0.659099
DUS3L	26.1265	31.0581	34.7529	30.7508	25.0561	21.9968	28.2902	366.667	0.659005
SPATS2	33.5584	25.6352	25.5229	28.5327	27.9327	28.5517	28.2889	370.833	0.658994
L3MBTL1	26.7395	22.3252	34.5121	35.3886	26.4944	24.2658	28.2876	363.667	0.658982
ALKBH3	32.5624	27.5367	24.64	24.7015	29.3709	30.8837	28.2825	374.333	0.658938
ZNF322	34.6311	16.6206	23.5164	41.2363	24.0721	29.5601	28.2728	362.833	0.658852
FAM76A	34.0948	25.7057	18.781	21.3743	31.7933	37.8168	28.261	379.333	0.658748
ICMT	28.1186	29.1565	23.4361	21.576	35.8053	31.4509	28.2572	376.5	0.658715
C14orf101	28.9614	24.2267	28.5728	26.9196	29.0681	31.7031	28.2419	372	0.658581
MLL4	22.3723	19.7194	34.1108	53.5366	22.0282	17.6478	28.2359	349.833	0.658527
SEC61A2	22.7554	21.4801	39.2475	41.1355	22.8609	21.9337	28.2355	358.167	0.658524
C14orf1	30.1107	30.6355	24.3992	23.0883	31.112	29.8753	28.2035	374.333	0.658242
AGAP2	23.9046	26.3395	27.6899	36.296	33.6857	21.3034	28.2032	362.333	0.658239
TMEM18	23.0618	25.0718	30.0978	43.8577	17.4863	29.6231	28.1998	361.333	0.658209
TWF1	19.7673	39.5092	21.7506	34.0779	31.7933	22.1228	28.1702	366.5	0.657948
ZDHHC4	25.5902	33.03	25.8439	21.8784	31.6419	31.0098	28.1657	375.333	0.657908
BTD	40.2242	35.9175	21.8309	8.77154	37.8492	24.2027	28.1327	379.667	0.657616
PDK1	18.9245	22.6069	27.1281	58.7794	22.6338	18.7193	28.132	347.5	0.65761
UCHL3	25.6668	29.0861	28.9741	30.65	23.7693	30.6316	28.1296	368.833	0.65759
FUT8	29.4977	25.6352	22.794	25.6089	26.7215	38.5101	28.1279	375.167	0.657574
PDPR	32.4092	25.7761	31.6227	21.1727	29.2952	28.4256	28.1169	371.833	0.657477
PIGV	32.1027	20.0715	37.883	15.5266	32.4746	30.6316	28.115	374.167	0.65746
SNX25	24.2111	20.5645	27.2084	43.1519	30.6578	22.8791	28.1121	357.167	0.657435
SENP1	28.4251	22.8182	28.8136	30.65	30.355	27.6062	28.1113	366.167	0.657428
RNF121	30.9534	22.2548	30.3385	29.2385	23.3908	32.2073	28.0639	368	0.657007
MAN1C1	25.2071	23.1703	15.41	56.5613	22.9366	24.9591	28.0407	351.667	0.656802
ZNF346	26.7395	24.8605	32.3451	38.4133	16.7293	29.0559	28.0239	361.333	0.656653
MCCC1	23.2151	19.2968	39.729	26.113	25.4346	34.3502	28.0231	368.667	0.656646
IER5	29.038	32.6074	23.9177	32.0615	28.0084	22.501	28.0223	364.167	0.656639
CTNS	29.3445	18.0996	28.011	37.9092	29.598	25.0221	27.9974	358.833	0.656417
DNAL4	24.824	28.1002	24.0782	30.4483	29.9008	30.6316	27.9972	367.667	0.656416
MFN1	21.9892	15.353	30.4991	49.5037	22.331	28.2996	27.9959	353.333	0.656404
WIPI1	37.0062	30.2129	32.1043	14.8209	22.5581	31.2619	27.994	375.5	0.656388
MMP25	15.7066	12.3246	39.0067	53.1333	21.8768	25.9045	27.9921	348.833	0.65637
VIPAS39	28.1952	20.2828	28.0912	33.2714	29.6737	28.4256	27.99	363.167	0.656352
KLF4	13.2548	13.5923	36.7594	53.4358	26.7215	24.1397	27.9839	348.333	0.656298
FEZ2	26.1265	28.1706	26.5663	33.9771	25.0561	27.9844	27.9802	364	0.656264
TOR1AIP2	24.5176	19.2968	29.857	34.7837	25.4346	33.909	27.9665	364.167	0.656142
BDH2	9.96027	47.1153	13.3233	29.8434	33.2316	34.2872	27.9602	374	0.656086
SIKE1	25.8967	25.0718	27.3689	36.901	22.4067	30.0643	27.9516	362.333	0.65601
GALNT6	19.3842	24.5084	38.6054	38.1108	29.7494	17.3327	27.9485	354.667	0.655982
VTI1B	25.0539	22.1843	30.8201	28.7344	28.614	32.2073	27.9357	366.667	0.655868
CTSK	26.8927	20.142	31.2214	47.4873	24.9804	16.8285	27.9254	349	0.655777
ATE1	29.4211	20.3532	30.6596	25.6089	33.7614	27.6693	27.9122	365.667	0.65566
SNX13	26.7395	24.7901	25.6032	32.1623	32.0204	26.1566	27.912	362.833	0.655658
RANBP9	22.5255	28.3819	28.8136	33.8763	24.6019	29.245	27.9074	363.5	0.655616
CCDC111	27.9654	29.7904	31.5424	29.0368	19.5302	29.5601	27.9042	366	0.655588
FDX1	21.2996	27.3959	22.8743	32.364	32.3989	31.0728	27.9009	365.667	0.655559
WDR75	26.6629	17.7475	26.8071	38.2116	22.9366	34.9805	27.891	361.833	0.655471
FLCN	24.2877	26.6212	24.3992	27.5245	38.2276	26.2827	27.8905	365.667	0.655466
AP4M1	27.1992	20.3532	35.7963	31.1541	26.0402	26.7239	27.8778	361.167	0.655353
MTPAP	27.8887	25.0718	29.2149	30.4483	24.0721	30.5686	27.8774	364.833	0.655349
EVI2A	24.824	17.3249	30.4188	39.3207	19.9087	35.3587	27.8593	360.5	0.655187
ABL1	30.2639	29.72	22.0717	31.4566	22.7852	30.8207	27.853	365.667	0.655131
BCL2L12	26.8927	28.9453	29.857	33.1705	22.4824	25.6524	27.8334	361.167	0.654956
GLOD4	39.458	6.1271	11.7181	13.4094	60.6343	35.6108	27.8263	374.5	0.654892
BUD13	26.8161	24.438	31.6227	27.5245	24.2235	32.2703	27.8158	366	0.654799
C17orf66	31.643	31.9032	29.0544	32.7672	18.1676	23.3203	27.8093	360.5	0.65474
LTBP3	15.3235	15.6347	31.0609	70.7772	12.8687	20.8623	27.7545	335.333	0.65425
DNMBP	32.5624	19.4377	29.6964	35.6911	31.4148	17.6478	27.7417	353.333	0.654135
MIDN	24.1345	32.9596	23.9979	29.0368	30.2793	25.9675	27.7293	363.667	0.654024
AEBP2	21.6061	17.4658	29.5359	44.3618	24.6019	28.8038	27.7292	353.333	0.654023
APBA2	17.8519	29.1565	38.8462	34.6829	4.2391	41.4724	27.7082	364.833	0.653834
PTP4A1	21.1464	23.3816	23.3559	44.5635	28.8411	24.9591	27.7079	353	0.653832
IDH1	32.3326	18.3109	28.332	27.9278	25.4346	33.846	27.6973	364.167	0.653737
PRMT10	21.6061	19.7898	26.4058	38.6149	27.1	32.5224	27.6732	358.167	0.65352
TRMT10C	18.0817	28.3819	17.3363	48.0922	34.0642	19.9799	27.656	349.833	0.653366
DDX58	33.0987	19.7194	28.5728	27.1212	33.0045	24.3918	27.6514	360	0.653324
NARS2	27.5057	29.1565	20.5467	34.9853	22.6338	30.8837	27.6186	360.833	0.653029
COMMD10	32.7923	23.945	24.8005	28.8352	25.0561	30.2534	27.6138	362.333	0.652985
PBX3	24.5942	27.4663	25.2821	20.7694	32.626	34.8545	27.5987	369.333	0.65285
TTC28	27.5823	16.3389	17.6573	33.473	22.9366	47.397	27.5642	366.5	0.652539
C19orf70	18.7713	26.2691	30.9004	28.1294	28.8411	32.3964	27.5513	362.833	0.652422
MTFP1	19.9972	27.3255	36.037	23.4916	29.4466	28.9929	27.5485	363.333	0.652396
POLR1A	31.7962	29.1565	31.3819	20.6686	26.1916	26.0936	27.5481	364.167	0.652393
COL27A1	26.8161	32.1849	55.0588	38.8166	7.56983	4.7271	27.5289	342.167	0.65222
GFM2	23.7514	18.9447	37.4015	28.8352	27.1757	28.8668	27.4959	358	0.651921
FAM184B	18.6947	25.2831	37.8028	44.5635	14.6098	23.9506	27.4841	348.167	0.651814
ERLIN1	20.3036	20.142	30.4188	40.5306	27.0243	26.4717	27.4818	351.5	0.651794
UGDH	33.252	21.1984	20.948	17.039	26.4187	45.9474	27.4672	373.833	0.651662
ARMC5	23.4449	26.4803	28.011	31.5574	22.6338	32.5855	27.4521	360	0.651525
ARL17A	20.6101	22.3956	35.7963	38.5141	23.9207	23.4464	27.4472	350.5	0.65148
RRAGC	25.2838	25.4239	26.4058	34.1788	27.0243	26.3457	27.4437	355.667	0.651449
FAM160B1	26.1265	30.5651	19.102	33.2714	30.2036	25.2742	27.4238	357.167	0.651268
PPIL1	24.1345	27.0438	25.2821	30.2467	26.5701	31.2619	27.4232	360.167	0.651263
NAIF1	23.828	22.7477	21.2691	26.0121	44.7377	25.9045	27.4165	359.833	0.651202
SLC25A46	34.248	21.1279	21.1888	25.7097	24.3749	37.8168	27.411	364.667	0.651152
TMEM39A	19.4608	16.9023	26.5663	40.3289	30.2036	30.9467	27.4015	352.5	0.651066
TMEM140	27.1992	19.0856	41.1737	21.9793	20.2114	34.6654	27.3858	362.333	0.650923
STX7	27.5823	20.7758	20.5467	34.6829	26.7972	33.909	27.3823	357.833	0.650892
CDC7	22.7554	21.6209	25.3624	36.4977	27.1	30.8207	27.3595	354.833	0.650684
DCTN6	28.8848	27.8889	27.6899	26.2138	27.5542	25.9045	27.356	358.833	0.650653
TIMM22	28.2718	20.9167	26.0045	34.0779	28.6897	26.0305	27.3318	353.333	0.650433
GK	17.3922	24.5788	40.3711	29.7426	22.331	29.5601	27.3293	356.333	0.65041
PRKRA	29.7276	26.3395	21.1086	29.7426	27.3271	29.6862	27.3219	358.667	0.650342
MAP2K6	24.3643	32.3257	27.6899	26.113	24.6776	28.7407	27.3186	360.5	0.650312
TAF5	24.3643	21.9026	29.857	34.7837	25.8888	27.102	27.3164	353	0.650292
SPRTN	21.2996	35.8471	26.9676	22.0801	36.2595	21.4295	27.3139	360.167	0.65027
ZNF614	20.6867	30.7764	24.8005	23.0883	31.6419	32.8376	27.3052	364	0.650191
FBF1	20.0738	24.3675	32.2648	29.9442	32.0204	25.1482	27.3031	354.833	0.650172
BLOC1S5	25.6668	23.8746	34.1108	23.8949	26.4187	29.8122	27.2963	359.667	0.65011
TOMM6	24.6708	34.7907	30.0978	26.2138	22.7095	25.2742	27.2928	358.667	0.650077
GPR171	23.4449	15.5642	36.6791	32.0615	19.1517	36.8083	27.285	356.5	0.650006
FAM177A1	31.8729	27.6072	21.5901	21.3743	27.9327	33.2788	27.276	364.333	0.649924
NUPL1	23.6748	15.2825	23.9177	37.2034	27.7056	35.7999	27.264	354.5	0.649815
ELK1	29.7276	35.5654	17.0153	25.508	30.0522	25.5893	27.243	360.167	0.649623
MSL2	26.0499	18.8039	28.4925	36.8001	30.4307	22.8791	27.2427	348.667	0.649621
SLC23A2	20.8399	20.8462	45.267	20.7694	35.2754	20.4211	27.2365	354.667	0.649564
ZNF710	28.5783	20.7054	34.6726	35.2878	21.9525	22.1858	27.2304	348.5	0.649508
FANCD2	23.7514	19.7194	24.5598	34.7837	29.0681	31.4509	27.2222	354	0.649433
SNRPG	26.5096	26.4803	29.2951	25.7097	22.0282	33.2788	27.217	360.167	0.649385
C7orf49	23.4449	29.1565	28.011	27.827	24.3749	30.4425	27.2095	358.333	0.649317
DHX35	31.4131	21.9026	26.8873	26.113	24.6019	32.3333	27.2086	358.833	0.649308
HMGCL	21.0698	35.9175	40.7724	20.6686	20.06	24.707	27.1992	359.167	0.649223
LAMTOR3	24.3643	22.1843	23.5164	32.0615	29.598	31.4509	27.1959	355.667	0.649193
WDR47	24.9007	21.5505	24.3992	33.9771	26.8729	31.4509	27.1919	354.333	0.649156
SEC31B	21.1464	20.7054	27.0478	24.8023	39.2117	30.1904	27.184	358.333	0.649084
TRMT44	26.9693	22.1139	31.3819	33.1705	23.5422	25.9045	27.1804	351.333	0.649051
ATXN1	21.0698	27.0438	33.2279	41.2363	24.2235	16.2612	27.1771	343.333	0.64902
TMEM218	25.2838	28.241	25.6032	19.7612	34.1399	30.0013	27.1717	362.167	0.648971
MRPL15	28.9614	18.0292	28.4123	25.0039	18.0919	44.4347	27.1556	363.333	0.648823
FBXO3	25.0539	19.8603	24.4795	23.7941	32.626	37.0604	27.1457	361.5	0.648733
RNF6	30.4171	14.7191	18.0587	24.8023	31.7176	43.1111	27.1376	363.333	0.648659
SERGEF	24.3643	25.1422	27.0478	34.8845	22.6338	28.7407	27.1356	352.167	0.64864
WBP4	24.3643	24.1563	32.5858	33.0697	21.7254	26.8499	27.1252	351.333	0.648546
SCARB2	23.5982	20.0011	25.2821	38.3125	27.5542	27.7953	27.0906	348.667	0.648227
NAT9	23.3683	24.1563	38.1238	30.9524	24.2235	21.6816	27.0843	349	0.64817
UIMC1	25.5136	20.3532	27.6097	49.6046	20.5142	18.9084	27.084	338.167	0.648167
BMP2K	23.828	20.7054	30.178	42.3454	28.4626	16.8915	27.0685	340.833	0.648024
ISCA2	22.7554	23.3816	23.9177	36.6993	27.1757	28.4256	27.0592	350.167	0.647939
KIAA0556	22.6021	21.9731	39.5685	20.0636	37.0165	20.9883	27.0354	353.5	0.64772
ARV1	39.6878	17.3953	20.5467	12.9053	25.8888	45.7583	27.0304	369.5	0.647674
TAF5L	26.8927	21.6209	23.4361	27.4237	28.1598	34.5393	27.0121	357	0.647506
WDR91	29.6509	22.7477	32.1845	20.8702	27.1	29.4971	27.0084	357.333	0.647472
C22orf39	19.4608	31.6215	28.2518	23.6932	29.4466	29.5601	27.0057	358	0.647447
BST1	32.2559	15.0008	24.0782	23.0883	30.0522	37.4386	26.9857	359	0.647262
ZNF319	28.4251	28.734	23.6769	18.4505	32.626	30.0013	26.9856	360.667	0.647262
D2HGDH	17.4688	27.4663	31.3017	38.4133	26.4187	20.7362	26.9675	344.5	0.647095
ZSCAN26	30.1873	16.1981	22.7138	24.1973	33.9128	34.5393	26.9581	357.167	0.647008
LILRA2	27.7355	9.8597	33.6292	31.2549	10.0679	48.9727	26.92	356.833	0.646656
CHKA	29.038	22.959	21.2691	37.5059	27.7056	23.0052	26.9138	345.5	0.646599
DLAT	30.647	23.0999	18.781	22.685	31.3391	34.8545	26.9011	359	0.646481
TNFRSF25	1.53235	3.80303	13.3233	140.445	1.13547	1.07148	26.8852	277.5	0.646334
ZNF805	27.1992	14.1557	33.7095	30.4483	23.6936	32.0812	26.8813	350	0.646298
MCM9	20.7633	19.2264	35.8765	42.1437	22.7095	20.4841	26.8673	339	0.646168
GMPPB	21.4529	21.4096	33.4687	30.8516	23.9964	30.0013	26.8634	350	0.646133
PLCB1	33.4818	17.5362	24.64	26.8187	35.4268	23.1943	26.8496	349.167	0.646005
KCTD18	26.433	26.5508	19.8244	31.4566	26.4944	30.1904	26.8249	351.667	0.645776
FLYWCH1	24.9007	23.0294	24.0782	19.7612	36.638	32.5224	26.8216	358	0.645746
HSD17B6	31.4898	24.8605	24.9611	16.3332	16.4265	46.8298	26.8168	366.167	0.645701
FAM118B	28.9614	20.0715	25.9242	32.9689	25.7374	27.102	26.7942	347.167	0.645492
C1GALT1C1	30.1873	20.9167	22.0717	23.7941	27.1757	36.6192	26.7941	357	0.64549
FASTKD1	28.2718	23.5929	25.1216	25.508	26.1159	32.0812	26.7819	354	0.645377
ANKS1A	26.3564	20.7758	29.9372	35.9936	25.3589	22.2489	26.7785	342.833	0.645345
ING5	22.1424	26.5508	27.2886	41.0347	22.6338	20.9883	26.7731	340.833	0.645295
PRIM1	27.6589	24.8605	26.2452	31.4566	24.3749	26.0305	26.7711	348	0.645277
CHST7	21.1464	39.0162	32.4253	26.9196	27.9327	12.9838	26.7373	346	0.644963
RNMTL1	28.1186	19.3673	20.5467	22.9875	41.0285	28.3626	26.7352	353	0.644943
STX12	25.3604	25.9169	29.2951	35.7919	20.8927	23.0682	26.7209	343.5	0.64481
SETBP1	35.1674	27.9593	42.2171	21.1727	17.3349	16.4503	26.717	347	0.644773
GEMIN5	28.6549	17.677	30.3385	26.113	27.4785	30.0013	26.7105	350.167	0.644713
PFKFB3	24.5176	34.9315	24.64	19.1562	32.0204	24.9591	26.7041	355.333	0.644654
DIMT1	24.441	17.5362	29.2149	36.4977	24.1478	28.3626	26.7	343.833	0.644615
COQ2	26.1265	24.5084	27.2886	20.6686	18.9246	42.6699	26.6978	360.167	0.644594
PRSS8	28.5017	24.6493	35.395	26.6171	25.2832	19.7277	26.6957	345.667	0.644575
VMA21	30.1873	26.6212	20.0652	17.1398	32.4746	33.5939	26.6803	359	0.644432
SNRNP27	24.6708	18.5926	30.9004	35.9936	19.9844	29.9383	26.68	344.5	0.644429
MAP3K10	24.2877	23.5224	33.7095	24.9031	28.614	25.0221	26.6765	348.833	0.644396
ASTE1	22.5255	26.1282	28.7333	23.8949	36.2595	22.501	26.6737	349.333	0.64437
LARP4	27.7355	21.0575	28.7333	30.045	31.3391	21.1144	26.6708	344.333	0.644343
MPC2	24.441	37.0443	27.5294	19.4587	22.0282	29.4971	26.6664	356.667	0.644302
DIS3L2	21.9892	18.3813	39.729	35.6911	26.6458	17.5218	26.6597	337.833	0.644239
VRK2	24.441	15.2825	33.549	37.7075	19.1517	29.8122	26.6573	342.333	0.644217
MRM1	12.7185	21.7618	37.4817	48.6972	19.076	20.1059	26.6402	332.667	0.644057
SOAT2	24.6708	23.3816	33.9503	29.9442	17.4106	30.4425	26.6333	347.833	0.643993
C14orf142	19.9972	19.0151	21.7506	27.6253	31.112	40.0858	26.5977	353.833	0.64366
CTBP2	16.3961	18.663	24.0782	41.7404	27.4028	31.1988	26.5799	341.667	0.643494
AASDHPPT	26.6629	15.4938	26.6465	26.4154	25.0561	39.2034	26.5797	352.5	0.643492
CRYZ	23.0618	15.2121	21.1888	32.7672	28.9168	38.321	26.578	349.333	0.643476
FAM89A	25.6668	29.72	25.7637	19.4587	30.2793	28.5517	26.5734	354	0.643433
ZNF16	26.5863	29.9312	24.5598	23.1891	26.4187	28.6147	26.55	351.833	0.643213
OPA3	25.5902	19.2968	36.1173	23.8949	28.3112	26.0305	26.5402	347	0.643122
PLA2G15	25.5136	26.9029	14.1259	35.2878	30.5064	26.8499	26.5311	345	0.643037
HIBCH	31.4131	21.7618	20.8678	32.8681	23.088	29.1819	26.5301	345.5	0.643027
NUDT18	21.836	34.1568	29.1346	21.576	25.2075	27.2281	26.5232	352	0.642962
PEX14	21.836	23.0999	27.9307	31.0533	22.1039	33.0266	26.5084	347.5	0.642824
GTF2H4	26.3564	22.1139	30.8201	30.3475	24.6776	24.707	26.5038	343.5	0.64278
TBP	22.1424	25.5648	23.2756	31.0533	27.2514	29.6862	26.4956	346.833	0.642704
TOMM5	18.0051	29.2974	25.1216	31.6582	25.7374	28.8038	26.4372	345.833	0.642155
MAMU-DMA	11.0329	11.4091	28.1715	90.1351	7.49413	10.2105	26.4089	302	0.641888
COQ10A	24.824	29.9312	27.0478	28.2302	22.331	26.0305	26.3992	345.667	0.641797
C1orf122	21.2996	35.0724	23.4361	30.1459	23.3151	25.0221	26.3819	345.333	0.641634
CHD7	34.3246	14.5078	22.473	56.7629	20.4385	9.76933	26.3794	320.333	0.64161
NFKBIE	20.5335	36.34	22.9546	29.0368	27.2514	22.0598	26.3627	344.667	0.641453
SAMSN1	23.7514	20.142	27.6899	28.1294	27.2514	31.1358	26.35	345.667	0.641333
SOCS1	7.50851	21.9026	35.8765	39.3207	30.8092	22.501	26.3198	335	0.641047
GPATCH4	20.7633	21.9026	32.2648	44.261	16.9564	21.6816	26.305	331.833	0.640907
AMMECR1L	26.9693	21.1279	22.794	28.3311	29.2952	29.245	26.2938	344.667	0.640802
STX2	68.0363	18.7334	13.7246	18.4505	19.9087	18.9084	26.2936	345.167	0.6408
ACBD6	29.2679	28.241	23.7572	24.9031	25.7374	25.8415	26.2913	346	0.640779
DDX21	21.4529	19.7898	26.0847	46.3783	19.6816	24.2658	26.2755	331.833	0.640629
PEX5	27.1992	19.156	25.1216	35.5903	21.8768	28.6147	26.2598	339.333	0.64048
GSS	32.3326	26.9733	26.486	19.6603	25.9645	26.0936	26.2517	347.833	0.640403
COX17	16.3961	23.8041	27.6097	39.0182	22.0282	28.6147	26.2452	338	0.640341
IKZF5	21.7594	24.6493	25.5229	31.4566	25.1318	28.9298	26.2416	342.5	0.640308
TRIM37	24.3643	22.6069	22.1519	29.8434	30.5064	27.9214	26.2324	342.833	0.64022
SETDB2	19.3842	15.9868	24.5598	52.3268	20.1357	24.9591	26.2254	327.833	0.640154
PQLC2	26.8161	24.6493	31.4622	30.9524	23.5422	19.9168	26.2232	337.667	0.640133
RCC1	23.3683	24.7901	28.6531	23.9957	28.2355	28.2365	26.2132	345.5	0.640038
ORC2	17.4688	21.1984	36.5186	35.4894	26.8729	19.7277	26.2126	334	0.640033
PHF2	23.9813	29.4383	29.0544	22.7858	29.9765	21.9968	26.2055	344	0.639965
TPM1	19.9205	29.6495	24.8808	40.5306	22.6338	19.4756	26.1818	333.5	0.63974
SLAMF8	21.9126	19.4377	20.2257	14.1151	19.6059	61.7674	26.1774	365.5	0.639698
WDR77	25.1305	27.6072	23.8374	18.5513	28.0841	33.783	26.1656	351.333	0.639586
PLEKHA2	19.0011	17.4658	36.2778	37.7075	26.9486	19.5387	26.1566	331.333	0.6395
ZFP69	31.0301	16.9728	25.5229	18.7529	28.7654	35.8629	26.1512	349.833	0.639449
ZNF101	24.9007	28.8748	21.5901	46.4791	16.5779	18.4042	26.1378	329.333	0.639322
ZNF671	20.5335	17.2545	30.178	35.5903	17.562	35.6108	26.1215	339.833	0.639167
SLC41A1	26.8927	19.0856	26.486	15.325	29.598	39.3294	26.1195	353.167	0.639147
SLC39A6	34.0181	19.4377	24.8808	15.5266	31.2634	31.514	26.1068	349.5	0.639026
C1orf233	13.6379	32.537	30.0175	19.862	20.2114	40.3379	26.1006	353	0.638968
CECR5	16.1663	30.0721	24.319	36.6993	24.4506	24.896	26.1005	337.167	0.638967
ZNF222	26.5096	15.2121	18.781	47.8906	16.1237	32.0812	26.0997	332.167	0.638959
DERA	29.3445	28.734	20.1454	22.1809	20.5142	35.6108	26.0883	349.667	0.63885
BRIX1	20.227	32.3962	25.3624	29.8434	18.6218	30.0013	26.0753	343	0.638727
NLE1	19.1544	27.8184	30.5793	28.3311	23.1637	27.3541	26.0668	341.167	0.638645
PELP1	23.828	22.6773	28.6531	40.1273	22.5581	18.5302	26.0623	330	0.638602
DNAJC30	20.3802	25.6352	27.6899	30.3475	28.9924	23.3203	26.0609	338.167	0.638589
MDFIC	26.1265	22.2548	23.8374	30.4483	26.4944	27.165	26.0544	339.5	0.638527
SWT1	28.5783	23.3816	26.9676	26.4154	30.2793	20.6101	26.0387	338.333	0.638377
HEATR5A	31.7962	17.1136	32.1043	20.6686	27.2514	27.2911	26.0375	342.667	0.638366
ATRN	24.3643	18.4517	28.7333	26.6171	31.7933	26.2196	26.0299	339.667	0.638293
TNFAIP8L2	29.5743	15.7051	32.9069	29.3393	11.5818	36.9974	26.0175	341.667	0.638174
SRGAP2	34.0948	17.6066	23.8374	36.0944	25.586	18.7823	26.0003	331	0.638009
RTTN	24.9007	15.1417	29.3754	42.9503	27.857	15.757	25.997	325	0.637978
ARL1	30.1873	17.0432	21.5901	23.9957	30.1279	33.0266	25.9951	344.167	0.63796
ACAD8	23.3683	22.8182	31.2214	32.0615	22.1039	24.3288	25.9837	335.667	0.637851
PPME1	22.9852	27.8184	23.2756	27.6253	28.3869	25.7154	25.9678	340.333	0.637699
RCOR1	22.9852	19.5081	28.8938	38.2116	22.0282	24.1397	25.9611	331.667	0.637635
ZCCHC8	26.2032	20.3532	27.1281	29.5409	26.343	26.0305	25.9332	337.167	0.637367
NUP54	24.9007	18.4517	22.6335	34.3804	20.06	35.1066	25.9222	338.667	0.637261
CCDC61	28.1186	24.931	37.562	25.2056	21.4983	18.2151	25.9218	335.333	0.637257
DDX59	31.1067	22.3252	26.0045	26.7179	23.0123	26.3457	25.9187	339	0.637228
FKRP	20.3036	24.2971	25.4426	42.6478	22.6338	20.1689	25.9157	328.167	0.637199
C19orf47	26.2032	27.1846	26.3255	27.4237	25.0561	23.1943	25.8979	337.833	0.637028
CYB5R1	23.5982	27.8184	23.1953	21.9793	31.0363	27.7323	25.8933	343.333	0.636984
REEP3	26.1265	20.3532	19.0218	28.1294	30.5821	31.1358	25.8915	340.667	0.636967
UBXN7	26.6629	16.4094	34.0305	21.576	28.9924	27.6693	25.8901	340.167	0.636953
CCNC	20.1504	20.3532	20.3862	39.119	23.845	31.4509	25.8841	334.667	0.636896
TTLL5	26.5863	19.156	26.5663	24.2982	33.5343	25.0851	25.871	338.667	0.63677
TMEM110	24.1345	25.0718	27.7702	17.8455	25.5103	34.7914	25.854	347.167	0.636606
POC1B	23.3683	24.8605	22.9546	31.6582	24.2992	27.8584	25.8332	336.833	0.636406
ADPRM	23.9813	28.1706	26.7268	17.9464	33.61	24.5179	25.8255	342.833	0.636332
CCDC102A	16.3961	32.6074	34.2713	26.0121	27.4785	18.1521	25.8196	335.5	0.636275
CAMTA1	21.7594	32.3962	20.5467	28.7344	24.2992	27.165	25.8168	339.5	0.636248
PAK4	19.3842	48.8055	24.0782	20.2653	17.9405	24.3918	25.8109	345.167	0.636191
C12orf10	23.9046	21.9731	30.4188	30.3475	22.7095	25.4633	25.8028	334.667	0.636113
DMXL2	10.6498	21.6209	18.8613	65.7361	28.0084	9.89539	25.7953	310	0.636041
CLSTN3	31.1833	23.8746	22.9546	21.8784	18.1676	36.6823	25.7901	345.167	0.635991
BTF3L4	16.3195	26.8325	27.1281	32.7672	24.9804	26.4717	25.7499	334.5	0.635603
C5orf22	20.5335	18.8039	23.9979	31.6582	30.2793	29.1819	25.7425	335.167	0.635531
SCRIB	21.1464	28.9453	26.5663	34.4812	22.2553	21.0513	25.741	331.333	0.635516
FBXL17	21.7594	25.9874	28.6531	35.3886	22.7095	19.9168	25.7358	329.5	0.635466
TP53INP1	24.7474	18.3813	17.8981	34.6829	26.8729	31.8291	25.7353	335.167	0.635461
MRPL52	17.7752	29.227	28.011	28.1294	22.4824	28.7407	25.7276	338	0.635387
ATP8B4	16.5494	10.4231	27.8505	56.2588	28.9924	13.9922	25.6777	312.333	0.634905
METAP1	30.8768	23.1703	22.1519	20.0636	26.6458	31.1358	25.6741	342.167	0.634869
CENPJ	24.7474	13.1697	22.3927	60.1909	19.9087	13.614	25.6706	310.833	0.634835
SNX8	27.6589	23.945	26.6465	25.0039	29.8251	20.9253	25.6675	334.5	0.634805
FSD1	29.6509	19.5786	20.2257	27.9278	22.7095	33.909	25.6669	338.667	0.6348
SIDT2	18.9245	21.2688	24.0782	47.3865	24.2235	18.089	25.6617	321	0.63475
RBBP9	25.7435	17.5362	21.6704	34.1788	26.2673	28.5517	25.658	332.333	0.634713
FAM134B	13.7145	28.0297	24.319	46.2774	21.4983	20.1059	25.6575	323.667	0.634708
HDAC8	23.5216	24.931	24.0782	31.5574	27.1	22.7531	25.6569	332.167	0.634702
POLR2M	24.5176	30.8468	21.3493	22.0801	28.4626	26.6608	25.6529	340.333	0.634663
CLP1	26.1265	32.9596	20.627	13.0061	38.7575	22.3749	25.6419	343.667	0.634558
SPHK2	26.9693	22.959	28.4123	27.0204	21.1955	27.2911	25.6413	335.5	0.634551
SESN1	25.5902	30.2129	21.0283	33.7755	24.7533	18.4672	25.6379	330	0.634518
TRIM39	21.4529	21.8322	28.0912	22.1809	29.5223	30.6316	25.6185	339.333	0.63433
FTO	16.1663	33.3117	17.256	24.4998	19.6059	42.6699	25.5849	346.333	0.634004
FBXL12	21.5295	41.4812	19.5836	15.1233	25.5103	30.1904	25.5697	346.667	0.633856
FAAH	16.8558	15.2825	20.0652	74.4068	15.3668	11.4081	25.5642	301.5	0.633802
TRAPPC11	26.0499	18.0292	22.3927	33.473	24.7533	28.6777	25.5626	331.5	0.633787
ALPK1	22.0658	15.1417	28.8938	45.6725	18.4704	23.0682	25.5521	321	0.633684
RARS2	20.9932	21.3392	26.8873	35.6911	25.0561	23.3203	25.5479	327.833	0.633643
MPHOSPH6	16.7026	20.142	35.6357	25.508	23.2394	32.0182	25.541	336	0.633576
ZNF518A	24.9007	19.2968	22.3125	32.5656	32.7017	21.3665	25.524	328.5	0.63341
DCAF4	29.6509	22.959	30.3385	29.8434	21.8011	18.4042	25.4995	327.833	0.633172
ACOT1	17.3922	12.6063	9.06946	6.45263	62.8296	44.4347	25.4641	353	0.632827
RPAIN	18.8479	23.8746	31.0609	38.3125	20.06	20.6101	25.461	324	0.632796
BBS7	26.2798	18.2404	23.8374	25.7097	23.9964	34.6023	25.4443	336.667	0.632633
AZI2	26.2798	17.4658	27.5294	28.7344	23.3151	29.245	25.4282	331.833	0.632476
CTNNBIP1	22.5255	37.7486	14.6074	25.8105	25.8888	25.9045	25.4142	336.833	0.632339
ZNF668	28.4251	26.8325	25.4426	18.2488	24.3749	29.1189	25.4071	339	0.632269
HAUS4	28.6549	19.0856	26.165	24.1973	25.586	28.6777	25.3944	334	0.632145
FAIM	21.0698	28.8748	24.7203	31.3557	16.1994	30.1274	25.3912	332.667	0.632114
PTPN12	22.4489	24.8605	26.0045	30.5492	22.1039	26.2827	25.3749	330.333	0.631954
SIGLEC5	70.0283	14.2261	24.1585	8.26743	8.781	26.7869	25.3747	340	0.631952
NRDE2	23.5216	25.0718	29.6964	31.1541	20.06	22.6901	25.3657	327.833	0.631863
RMND1	24.9773	20.7758	28.9741	28.8352	22.5581	25.8415	25.327	329.333	0.631483
ACO1	37.7724	11.1978	25.5229	21.6768	27.3271	28.4256	25.3204	332.833	0.631419
LSS	36.1634	24.438	9.63128	17.2406	32.3232	32.0812	25.313	341	0.631345
WDR19	28.1952	16.0572	23.4361	31.1541	30.2036	22.564	25.2684	325.667	0.630907
TSR1	31.0301	14.2966	25.2019	27.827	24.829	28.4256	25.2683	329.5	0.630907
MRPS21	20.227	26.2691	24.8808	33.8763	18.6218	27.6693	25.2574	328	0.630799
TTBK2	31.7962	19.5081	35.1542	17.9464	28.614	18.4672	25.2477	329.833	0.630703
ERH	20.3802	30.1425	22.3125	24.2982	25.2832	29.0559	25.2454	334.667	0.630681
PAK1IP1	16.7026	26.6212	30.0978	29.3393	24.7533	23.8876	25.2336	328	0.630565
HIRIP3	24.0579	19.5786	30.0978	27.9278	19.3031	30.3795	25.2241	330.167	0.630471
WRN	23.4449	20.7054	23.2756	35.5903	22.0282	26.2827	25.2212	325.167	0.630442
SESN2	22.832	21.9731	30.5793	25.0039	23.6179	27.2281	25.2057	330.5	0.630289
MSRA	29.5743	15.0713	25.0413	21.576	29.7494	30.1904	25.2005	333	0.630238
KDM1B	28.2718	20.2124	25.9242	19.3579	31.2634	26.0936	25.1872	333	0.630107
CWC25	30.1107	23.0999	22.3125	18.9546	27.3271	29.308	25.1854	335.5	0.630089
ADGRF3	20.6867	21.2688	29.9372	45.975	16.9564	16.1982	25.1704	313.667	0.629941
ZNF83	18.5414	19.2968	19.102	38.01	35.3511	20.6732	25.1624	321	0.629862
PEX1	21.9892	16.5502	18.1389	38.3125	29.2952	26.5978	25.1473	322.833	0.629712
SCUBE1	35.3206	9.43714	35.7963	23.2899	27.5542	19.4756	25.1456	324.167	0.629696
NMD3	19.3842	17.6066	27.6097	32.7672	24.1478	29.245	25.1267	325.833	0.629509
SLFN12L	18.5414	17.677	27.5294	53.2342	15.2154	18.5302	25.1213	309.833	0.629455
CREBL2	24.9007	11.3387	17.8179	29.2385	22.7095	44.6868	25.1153	334.5	0.629396
GNGT2	23.3683	35.0724	23.5164	7.05756	33.0045	28.6147	25.1056	342.667	0.6293
DCUN1D5	19.9972	22.6069	23.2756	36.296	18.7732	29.6231	25.0953	325	0.629198
ZNF330	24.441	16.3389	24.9611	32.8681	17.7134	34.2242	25.0911	327.5	0.629156
GPR65	13.5613	22.6069	29.1346	49.5037	14.0042	21.5556	25.061	313.167	0.628858
ATPAF1	26.8161	20.8462	24.4795	20.971	28.3112	28.9298	25.059	332	0.628837
C18orf21	24.1345	19.5786	23.3559	33.3722	23.6179	26.2827	25.0569	324	0.628817
GTF2F2	22.9086	20.7758	28.8136	32.5656	22.7852	22.438	25.0478	322.167	0.628726
CEP290	26.9693	17.5362	22.9546	38.3125	22.9366	21.5556	25.0441	318.667	0.62869
PRDM10	27.5823	19.649	26.7268	30.4483	28.9924	16.7654	25.0274	320.5	0.628523
PRPF19	21.9892	29.3678	24.8808	29.2385	22.6338	21.8707	24.9968	325	0.628219
CKS2	26.5096	17.4658	26.486	29.6418	22.331	27.4802	24.9857	324.833	0.628109
VAMP4	25.8967	23.6633	24.5598	24.8023	25.0561	25.9045	24.9804	328	0.628056
TRIT1	18.0817	19.9307	30.7398	32.5656	25.5103	23.0052	24.9722	321.167	0.627975
VKORC1	24.5176	17.4658	29.3754	32.8681	26.4187	19.1605	24.9677	318.833	0.627929
CCDC132	22.2191	13.3106	16.0521	39.6232	28.7654	29.6231	24.9322	320.333	0.627576
CHAMP1	34.8609	17.9587	14.1259	25.6089	27.1	29.9383	24.9321	328.833	0.627575
PPT2	26.7395	25.7057	25.3624	24.4998	23.4665	23.6985	24.9121	326.5	0.627374
UTP23	22.832	21.2688	26.7268	23.9957	24.0721	30.5686	24.9107	329	0.62736
IFIT3	20.1504	17.7475	20.5467	26.2138	15.8209	48.9727	24.9087	336.167	0.627341
ZNF680	23.3683	15.6347	29.9372	33.1705	18.319	28.9929	24.9038	321.833	0.627292
TAF8	22.2191	22.6773	29.6162	29.7426	24.829	20.295	24.8965	321	0.627219
PBLD	23.6748	19.5786	30.4991	24.6006	22.7095	28.2996	24.8937	326.667	0.627191
WDTC1	31.0301	22.466	22.3125	14.1151	29.5223	29.8122	24.8764	334.167	0.627018
RNF122	25.5902	26.1986	31.3017	24.399	27.2514	14.4964	24.8729	321.333	0.626983
TRIM13	16.3961	14.5783	40.0501	37.8084	22.8609	17.5218	24.8692	312.5	0.626947
TIPRL	26.3564	22.8886	24.8808	25.8105	22.4824	26.7869	24.8676	326.167	0.62693
FAM192A	26.2032	21.2688	24.3992	26.2138	24.7533	26.2827	24.8535	325.333	0.626789
ZNF3	24.3643	22.7477	24.4795	23.3908	22.1796	31.9552	24.8529	329.667	0.626783
COX19	17.622	24.931	24.8808	36.4977	20.8927	24.2658	24.8483	319.5	0.626737
CEP95	21.2996	25.0718	23.8374	32.1623	22.5581	24.1397	24.8448	321.833	0.626702
GALK2	24.6708	15.2121	26.8873	23.4916	23.3151	35.4847	24.8436	329.5	0.62669
TMEM62	23.5216	24.7197	21.9914	27.5245	22.2553	28.9929	24.8342	326.5	0.626596
WDR62	31.1833	21.6209	30.2583	24.7015	27.7813	13.425	24.8284	319.333	0.626537
MAMU-DMB	3.29455	4.08473	13.1628	109.695	3.78492	14.9376	24.8265	273.333	0.626519
PDCL	29.3445	16.1277	21.1888	20.971	25.8131	35.4847	24.8216	331.333	0.62647
MRPS10	24.3643	21.1279	23.2756	18.2488	26.4187	35.4847	24.82	333.5	0.626454
TJAP1	25.8967	23.945	28.2518	27.4237	21.6497	21.6816	24.8081	322	0.626334
SMN2	18.0051	22.0435	26.4058	28.5327	20.3628	33.4678	24.803	326.667	0.626283
UHRF1BP1	24.5176	17.3249	19.0218	36.296	31.0363	20.358	24.7591	316	0.625843
C5orf30	22.0658	19.0151	16.4534	31.0533	28.2355	31.64	24.7439	324.333	0.625689
POT1	23.9046	24.1563	22.1519	19.862	25.2832	32.9636	24.7203	330.833	0.625452
PLEKHA3	20.3802	23.7337	27.1281	31.8598	20.2114	24.9591	24.7121	320	0.62537
MLH3	19.231	15.8459	24.5598	50.6128	21.1198	16.8915	24.7101	305.167	0.62535
JAGN1	24.5942	22.3956	29.9372	23.5924	16.2751	31.4509	24.7076	326.667	0.625325
GFOD2	30.1873	22.8886	20.7875	24.7015	22.4067	27.2281	24.6999	325.167	0.625247
UMPS	16.8558	21.2688	23.9177	27.827	19.7573	38.5101	24.6894	328	0.625142
NHEJ1	34.5545	25.1422	22.7138	16.5349	23.4665	25.7154	24.6879	328.833	0.625126
ZNF107	22.0658	20.0715	16.614	49.2013	18.9246	21.2404	24.6863	309.167	0.62511
NUAK1	27.2758	34.0864	9.06946	21.6768	38.379	17.5218	24.6682	325.5	0.624928
PDE4DIP	31.643	22.8886	18.9415	29.4401	19.6816	25.4003	24.6658	321.5	0.624904
ORMDL3	20.9932	28.1002	23.0348	23.6932	21.3469	30.8207	24.6648	327.667	0.624894
PPWD1	21.9126	18.0292	24.3992	33.0697	24.9047	25.6524	24.6613	318.333	0.624858
SLC2A4RG	17.1623	23.945	23.7572	17.9464	33.5343	31.577	24.6537	330.333	0.624781
ZNF318	10.7264	13.8036	23.9177	62.8123	20.1357	16.3873	24.6305	297.167	0.624547
KIAA1009	17.0091	24.8605	28.4925	34.0779	24.2235	19.0344	24.6163	315	0.624404
KLHL36	27.7355	21.4096	29.857	21.7776	23.9964	22.8791	24.6092	322.333	0.624332
CHN2	23.5982	14.1557	20.3862	37.9092	18.6218	32.9006	24.5953	317.833	0.624191
TMCO4	35.9336	28.5931	25.6834	13.9135	14.2313	29.1819	24.5895	330.667	0.624133
TOMM70A	26.7395	18.7334	23.5164	24.399	24.7533	29.371	24.5854	323.833	0.624092
SPAG9	24.6708	17.0432	28.4123	36.4977	19.3788	21.4925	24.5825	312.833	0.624062
NSUN4	22.6788	18.4517	28.332	34.4812	22.331	21.1774	24.5754	314	0.62399
ZNF100	24.0579	19.5786	27.6097	21.2735	31.7933	23.1313	24.574	322.333	0.623976
EPN1	20.9166	27.5367	23.5966	27.6253	23.2394	24.5179	24.5721	321.333	0.623957
MRS2	25.1305	18.8039	19.9849	34.0779	23.2394	26.1566	24.5655	317.333	0.62389
CHM	24.824	15.7755	28.5728	27.222	25.9645	25.0221	24.5635	319	0.62387
C10orf12	33.4818	20.2828	25.1216	19.1562	32.2475	17.0175	24.5512	320.667	0.623746
KIF3B	27.1226	15.7051	23.0348	36.0944	25.9645	19.2866	24.5347	311.833	0.623577
ZNF33B	24.2111	15.1417	19.5836	35.4894	27.2514	25.5263	24.5339	315.333	0.62357
GLYCTK	26.5863	22.2548	19.0218	12.8044	30.8849	35.6108	24.5272	333.333	0.623501
ERN1	14.3275	16.6206	33.87	50.1087	17.1078	15.0637	24.5164	301.167	0.623392
RELL1	17.3155	25.8465	26.2452	29.7426	23.9964	23.9506	24.5161	318.667	0.62339
CBWD3	26.6629	25.3535	24.319	24.6006	18.0162	28.1105	24.5104	323.167	0.623332
MAPK7	27.7355	23.3816	26.0045	20.8702	25.586	23.3834	24.4935	322.333	0.62316
TMEM161B	20.9166	23.0999	20.948	36.5985	23.0123	22.3749	24.4917	314	0.623141
EXOSC3	20.6101	20.0011	23.7572	34.9853	18.2433	29.308	24.4842	317	0.623065
PCGF5	20.6101	24.6493	21.8309	27.7261	27.1757	24.833	24.4708	319.833	0.62293
LRRC56	16.7792	31.551	22.473	21.6768	32.0961	22.2489	24.4708	323.167	0.62293
OCEL1	14.1742	30.0721	34.5121	35.0862	15.4425	17.5218	24.4681	312	0.622902
SMC2	22.7554	22.3956	30.7398	26.3146	19.4545	25.1482	24.468	319.167	0.622901
NOL6	21.223	15.6347	34.3516	32.5656	18.6975	24.3288	24.4669	313.833	0.622889
ZYG11B	25.7435	25.2127	17.8981	27.4237	26.4187	24.0137	24.4517	319.833	0.622735
FBXO22	27.046	18.17	26.0847	25.0039	20.6656	29.4971	24.4112	320.833	0.622323
DNAJC18	24.0579	16.4094	29.9372	31.6582	19.4545	24.896	24.4022	314.333	0.622231
SNRNP48	23.2151	18.0996	31.5424	30.2467	21.1198	22.1858	24.4016	314	0.622225
PIDD	26.0499	15.0713	32.1043	26.8187	26.7215	19.6017	24.3946	314	0.622153
CHCHD6	24.824	23.7337	23.7572	25.0039	27.7056	21.3034	24.388	318.167	0.622086
TUBB2B	36.1634	24.7901	15.2495	27.3228	24.1478	18.4672	24.3568	316.167	0.621768
SAYSD1	21.0698	14.7896	23.3559	28.8352	20.2871	37.7537	24.3485	321.5	0.621683
GAS7	8.65777	12.1838	29.3754	68.4583	16.8807	10.5257	24.3469	286.833	0.621667
BLVRB	15.3235	34.2977	27.3689	26.7179	18.0919	24.2658	24.3443	319.5	0.62164
CASZ1	21.9892	28.734	26.6465	30.9524	19.833	17.8999	24.3425	313.333	0.621622
APOPT1	28.8848	24.2971	24.9611	10.4855	26.2673	31.1358	24.3386	329.667	0.621582
MED30	24.7474	31.4102	23.9177	20.5677	19.5302	25.8415	24.3358	323.167	0.621553
ACCS	17.2389	15.353	26.8071	35.0862	24.5262	26.976	24.3312	312.833	0.621506
ANKMY2	24.9773	18.17	21.3493	22.1809	23.1637	36.115	24.326	324.833	0.621453
NR1D2	21.6061	24.1563	17.7376	32.9689	27.857	21.6186	24.3241	314	0.621433
MPND	14.021	31.1285	29.2149	26.3146	18.0162	27.165	24.31	319.833	0.62129
MT2A	22.9852	28.3819	30.9004	23.7941	19.9087	19.8538	24.304	317	0.621228
CASP7	26.7395	21.6913	22.8743	22.685	23.3908	28.4256	24.3011	321.167	0.621198
PLBD2	27.1992	27.748	19.9849	6.45263	28.1598	36.2411	24.2976	334.833	0.621162
NDUFA5	21.4529	22.7477	21.5901	23.6932	27.857	28.4256	24.2944	321	0.62113
KLHL8	22.7554	20.7758	20.7875	27.9278	27.2514	26.2196	24.2862	317.333	0.621046
PORCN	27.5823	26.6212	21.4296	26.8187	22.0282	21.1774	24.2762	316.333	0.620944
TXLNG	19.9205	17.4658	32.4253	35.4894	22.6338	17.7109	24.2743	307.333	0.620924
ZBTB7B	22.5255	27.5367	25.5229	26.0121	20.817	23.1943	24.2681	317.333	0.62086
DBNDD2	34.4012	19.156	30.178	14.1151	19.3031	28.4256	24.2632	323.833	0.62081
NAMPT	26.2032	20.0011	21.4296	26.4154	26.4187	25.0851	24.2589	317	0.620765
NARG2	18.6947	16.4094	19.8244	41.8412	24.3749	24.3288	24.2455	307.833	0.620629
C10orf32	24.6708	21.8322	23.8374	22.0801	24.6776	28.2996	24.233	320.5	0.6205
TET1	21.1464	17.9587	29.9372	40.0264	17.9405	18.2781	24.2146	304.667	0.620311
MEGF9	28.3485	19.2264	17.256	29.7426	24.6776	26.0305	24.2136	315.333	0.620301
WDR85	17.0857	15.7051	42.2171	31.0533	20.5899	18.5932	24.2074	307.833	0.620237
FBXL18	24.6708	14.5078	39.3277	24.8023	24.9047	16.9545	24.1947	310.333	0.620106
LRRK1	34.3246	18.4517	15.41	27.3228	31.9447	17.7109	24.1941	312.667	0.620101
NAA38	19.3842	19.7898	25.1216	27.9278	20.8927	32.0182	24.1891	318	0.620049
NAB1	22.4489	18.2404	19.5836	30.3475	26.2673	28.2365	24.1874	315.333	0.620032
PPAP2C	27.8887	28.1002	18.3797	21.6768	27.1757	21.6816	24.1504	318.333	0.619651
TPGS1	20.6867	32.537	23.2756	19.4587	29.8251	18.9714	24.1258	318.333	0.619397
POFUT2	22.9086	24.7197	22.6335	27.3228	23.6936	23.4464	24.1208	314.667	0.619346
NXT2	27.046	21.8322	21.5901	21.9793	23.2394	28.9929	24.1133	319.5	0.619268
RBAK	20.1504	11.4091	26.4058	43.5552	15.6695	27.4172	24.1012	304.667	0.619144
SMNDC1	18.6947	21.1279	22.2322	32.2631	24.7533	25.4633	24.0891	312	0.619019
ZNF350	22.4489	24.7901	23.3559	22.0801	21.2712	30.5055	24.0753	320	0.618876
MRPS14	22.0658	18.8039	25.9242	25.9113	15.2911	36.4302	24.0711	319.167	0.618832
EXOSC2	22.2957	16.0572	32.1043	27.827	22.7095	23.3834	24.0628	311	0.618747
ZMYM3	21.836	25.4239	26.3255	25.9113	25.586	19.2235	24.051	312.333	0.618626
DIRC2	21.7594	26.762	25.9242	28.1294	21.8768	19.8538	24.0509	311.667	0.618624
STAM	23.5216	24.3675	18.46	25.4072	30.355	22.1858	24.0495	314.667	0.61861
ARSG	17.622	23.0999	28.0912	26.2138	28.0841	21.1774	24.0481	312.5	0.618595
SP140	24.5942	11.8316	27.8505	50.8144	16.2751	12.9207	24.0478	293.333	0.618592
CLASP2	29.7276	12.888	26.0847	27.827	23.9207	23.8246	24.0454	311	0.618567
TEC	23.3683	21.6913	18.2192	42.2445	18.2433	20.4841	24.0418	304.167	0.61853
DNAJC4	19.6907	25.9169	23.8374	34.582	20.1357	20.0429	24.0343	308.167	0.618452
DTX3L	26.5863	17.8179	20.627	30.3475	19.076	29.6862	24.0235	313.5	0.61834
TSTD2	28.8848	13.5923	21.9112	28.2302	18.0919	33.2157	23.9877	314.833	0.617969
KLHL7	30.8002	19.156	19.6639	22.1809	20.5142	31.514	23.9715	318.333	0.617802
F8A1	19.9205	32.1849	21.3493	25.508	22.4067	22.438	23.9679	314.667	0.617764
PANK3	25.437	18.8039	21.8309	25.508	24.6776	27.5432	23.9668	314.5	0.617752
MRPL18	18.0051	26.6916	23.3559	25.4072	24.1478	26.1566	23.9607	315.167	0.617689
HMBS	12.3354	14.367	28.332	62.8123	10.9763	14.9376	23.9601	287.167	0.617683
HIST2H2AC	23.2917	24.0154	21.9914	30.2467	21.6497	22.501	23.9493	310.333	0.617571
MAP7D3	28.1952	15.2825	24.5598	25.2056	26.4944	23.9506	23.948	311.833	0.617558
NSL1	22.6788	22.3956	23.2756	20.4669	24.0721	30.7576	23.9411	318.833	0.617486
CEP128	29.038	13.2402	22.473	40.3289	24.2992	14.2443	23.9373	299	0.617446
TTLL12	27.9654	11.7612	17.3363	29.0368	25.6617	31.8291	23.9318	313.333	0.617389
LZIC	21.223	25.1422	21.8309	28.936	24.2235	22.1858	23.9236	310.833	0.617304
EIF2S3	20.6867	22.5365	20.627	34.0779	23.3908	22.1228	23.9069	307.5	0.617131
LRRC16B	24.2877	22.1139	22.794	30.5492	19.7573	23.7615	23.8773	309.333	0.616822
POP4	26.2032	19.649	23.6769	24.4998	18.6975	30.3795	23.851	314.667	0.616548
ZFP82	21.6827	12.2542	23.7572	30.045	23.7693	31.514	23.8371	310.833	0.616403
KCNK6	37.2361	21.9026	25.4426	22.0801	21.8768	14.4334	23.8286	308.5	0.616314
ZNF766	21.223	18.2404	23.2756	22.685	21.4226	36.115	23.827	317.833	0.616297
ATP11A	22.2957	17.3249	30.0978	22.2817	29.7494	21.1774	23.8211	310.333	0.616236
RPUSD4	24.9773	21.9026	20.3862	24.4998	23.6936	27.4172	23.8128	313.667	0.616149
PTRHD1	22.9086	27.5367	25.5229	21.1727	24.1478	21.5556	23.8074	313.167	0.616093
BORA	20.0738	23.0999	22.7138	20.5677	26.4944	29.8753	23.8041	316.833	0.616059
LYAR	22.9852	20.142	35.2344	23.4916	19.9087	21.0513	23.8022	309.167	0.616038
TTI2	22.6788	17.1136	26.9676	21.576	23.9964	30.3795	23.7853	314.667	0.615862
DNLZ	17.5454	26.1986	25.8439	32.1623	17.562	23.3834	23.7826	307.5	0.615834
RPRD1B	27.7355	21.4096	20.306	26.7179	22.6338	23.8876	23.7817	310.333	0.615824
MROH7	26.5863	22.0435	33.2279	27.3228	17.7134	15.757	23.7751	304.833	0.615756
SSH1	26.1265	23.0294	24.319	28.7344	24.9804	15.3788	23.7614	305	0.615612
ULK4	22.832	28.241	26.8071	27.1212	20.7413	16.7654	23.7513	307	0.615506
USE1	18.4648	21.4801	31.703	34.0779	20.1357	16.5764	23.7396	301.333	0.615384
CSRP1	20.8399	36.0583	15.8114	27.7261	19.2274	22.7531	23.736	311.833	0.615346
FH	21.5295	23.1703	22.3927	25.2056	24.1478	25.9675	23.7356	311.667	0.615341
CD6	3.37117	7.25392	15.8916	95.6803	1.13547	19.0344	23.7278	268.5	0.61526
XRCC6BP1	28.8848	20.6349	17.3363	28.5327	24.2992	22.627	23.7192	308.167	0.615169
IPPK	23.6748	22.466	25.0413	27.6253	19.9087	23.5725	23.7148	308.5	0.615123
ATP6V0A2	20.3036	14.6487	26.8071	35.7919	18.0162	26.3457	23.6522	303	0.614466
PUS10	21.3763	18.0292	23.7572	30.045	23.6936	24.9591	23.6434	306.333	0.614373
RPP30	19.4608	18.4517	22.6335	33.1705	23.5422	24.5179	23.6294	304.5	0.614226
TIMM21	16.0897	20.4941	28.9741	28.6335	21.8768	25.5893	23.6096	306.833	0.614017
CCP110	23.6748	14.86	27.7702	24.0965	28.0084	23.1943	23.6007	307.167	0.613924
AZI1	26.1265	17.8883	25.9242	32.5656	20.9684	17.8369	23.5517	300.167	0.613406
CREB3L2	25.5136	19.4377	32.5056	23.7941	21.2712	18.7823	23.5507	304.833	0.613397
WIPF2	21.9892	17.3249	24.8808	35.6911	21.1198	20.295	23.5501	299.667	0.61339
TUT1	16.1663	21.0575	25.1216	31.759	20.6656	26.2827	23.5088	304.667	0.612953
MTX2	23.4449	23.3112	17.0153	24.399	19.9844	32.8376	23.4987	312.667	0.612846
SNURF	23.5982	34.2977	22.473	20.971	20.2871	19.3496	23.4961	309.667	0.612819
RNGTT	19.231	18.17	23.4361	43.4544	18.0919	18.5302	23.4856	294.167	0.612708
DNAH11	28.7315	23.6633	30.0175	16.2324	17.4863	24.77	23.4835	311.667	0.612685
ZCCHC2	23.3683	19.0151	18.6205	29.7426	30.5821	19.5387	23.4779	302.667	0.612626
SLCO4C1	35.4739	15.9164	16.0521	19.862	23.6179	29.9383	23.4768	312.167	0.612614
FAM162A	17.1623	17.9587	27.6899	24.4998	26.1916	27.3541	23.4761	307.833	0.612607
ESF1	20.3036	17.8883	25.9242	34.1788	22.6338	19.9168	23.4743	299.333	0.612587
RAP2A	19.0777	18.8039	21.6704	25.8105	26.2673	29.1819	23.4686	308.667	0.612528
ZNF354A	22.0658	17.0432	20.948	31.8598	20.2871	28.4256	23.4383	304.333	0.612206
UTP11L	22.832	12.3951	22.8743	33.9771	13.6257	34.9175	23.4369	305	0.612192
IQCE	25.0539	23.0999	21.1888	23.3908	25.0561	22.8161	23.4343	307.333	0.612163
FARS2	24.5176	24.8605	21.5099	19.9628	25.0561	24.6439	23.4251	310.167	0.612067
HN1L	28.8082	14.2261	22.1519	23.3908	16.7293	35.2326	23.4232	311	0.612045
SMARCAD1	21.1464	14.367	26.8071	29.6418	25.4346	23.1313	23.4214	301.833	0.612026
DTYMK	26.5863	24.931	23.7572	21.9793	22.0282	21.2404	23.4204	307.167	0.612016
PRMT6	21.5295	20.3532	25.6032	26.113	20.3628	26.4717	23.4056	306.167	0.611859
TCP11L2	11.0329	25.4944	22.3927	46.3783	17.8648	17.2697	23.4055	292.5	0.611857
DUSP10	15.7832	16.4094	31.7832	23.9957	23.845	28.6147	23.4052	307	0.611855
UPF3A	22.1424	22.3956	19.9849	33.8763	22.7095	19.2866	23.3992	299.667	0.611791
MAPK11	12.9483	24.3675	21.4296	37.0018	25.2075	19.3496	23.3841	298.167	0.61163
TMED1	18.8479	33.9455	24.5598	15.325	22.4824	24.9591	23.3533	313.167	0.611302
SLC9A6	31.4131	17.8883	16.4534	20.5677	27.2514	26.5348	23.3515	309	0.611283
PLK3	18.618	16.9023	20.4665	51.0161	19.833	13.2359	23.3453	286	0.611217
SLC41A3	30.1873	19.5786	18.7007	14.9217	24.3749	32.2703	23.3389	314.5	0.611149
BPNT1	19.7673	21.5505	24.7203	29.6418	18.319	26.0305	23.3382	303.5	0.611142
GTPBP8	21.9892	22.1843	31.1411	28.1294	18.9246	17.5848	23.3256	299.667	0.611007
SLC5A6	17.4688	14.5783	22.0717	37.3042	24.4506	24.0767	23.325	297.5	0.611001
SAP25	12.2588	15.2121	23.9177	54.9481	19.6059	13.9922	23.3225	283.333	0.610974
SMG8	18.618	22.6773	16.3732	16.9381	42.164	23.1313	23.317	310.167	0.610915
DUSP2	13.2548	22.8886	12.1996	59.1827	9.23519	23.1313	23.3154	287.667	0.610898
ECI2	19.7673	18.3813	26.7268	27.6253	23.845	23.3834	23.2882	302	0.610608
ALG8	19.3842	28.5227	18.781	22.3825	24.2992	26.3457	23.2859	308.833	0.610583
RPL35A	19.0777	27.748	22.1519	33.9771	19.3031	17.3957	23.2756	297.833	0.610474
NIP7	20.3802	27.1142	25.2821	20.3661	23.1637	23.3203	23.2711	307.333	0.610426
LCORL	22.0658	22.6069	25.4426	27.5245	23.3908	18.5932	23.2706	300.5	0.610421
COPG2	24.7474	17.4658	21.8309	21.8784	28.5383	25.1482	23.2682	306	0.610394
ZNF639	23.9813	24.0154	15.8916	16.3332	25.586	33.783	23.2651	314.667	0.610361
PRICKLE4	14.4041	22.0435	29.2951	39.4215	17.7134	16.7024	23.2633	292.667	0.610342
MRPL20	17.6986	20.3532	26.165	33.7755	14.3827	27.165	23.2567	300.333	0.610271
SLC7A6OS	25.5902	21.7618	28.1715	20.1645	19.7573	23.9506	23.2326	305.833	0.610014
BRI3BP	18.9245	17.2545	16.6942	26.5163	41.407	18.5932	23.2316	300.833	0.610003
ACBD5	21.9892	20.7054	23.9979	26.0121	23.1637	23.5094	23.2296	302.833	0.609982
NUDT16	18.4648	25.8465	19.5033	31.0533	20.2871	24.2027	23.2263	301.833	0.609946
KIFC1	31.2599	17.7475	22.0717	27.222	17.6377	23.3834	23.2204	301.5	0.609882
MED14	20.9166	17.3249	25.0413	28.5327	22.7852	24.707	23.2179	301.167	0.609857
CORO2A	1.7622	67.1868	5.53799	60.1909	1.66536	2.96231	23.2176	285.333	0.609853
MLYCD	10.7264	19.7898	31.703	49.1005	12.4145	15.5679	23.217	285.667	0.609847
MRPL39	19.7673	18.4517	22.7138	29.4401	17.7134	31.0728	23.1932	303.667	0.609591
CSNK1E	31.2599	13.8036	19.8244	34.0779	19.3031	20.8623	23.1885	295.833	0.609541
TESPA1	15.7832	18.663	28.7333	46.3783	12.3388	17.2066	23.1839	287.5	0.609491
DOPEY1	27.6589	14.2966	22.473	40.7322	19.0003	14.9376	23.1831	289.333	0.609483
EID2	23.2151	17.4658	22.9546	30.65	20.3628	24.3918	23.1733	299.5	0.609378
C1orf216	24.0579	23.945	26.6465	18.0472	19.5302	26.7869	23.1689	308	0.609331
FBXW8	21.5295	17.3953	29.7767	16.434	35.3511	18.4672	23.159	303.667	0.609224
ENDOG	23.7514	23.8041	23.7572	24.399	22.4067	20.7362	23.1424	301.833	0.609046
USP18	19.6141	26.4099	19.9849	25.508	24.7533	22.3749	23.1075	302.5	0.608671
ZBTB33	25.437	15.4938	20.7875	26.113	26.0402	24.77	23.1069	301.167	0.608664
CCNK	21.0698	19.9307	21.9112	24.0965	27.5542	24.0767	23.1065	302.667	0.60866
SPATA5	22.3723	14.1557	25.4426	34.9853	25.8131	15.82	23.0982	291.5	0.60857
ANKRD46	20.6867	13.7332	22.0717	40.1273	16.7293	25.2112	23.0932	293.167	0.608517
CDK7	21.9892	19.5081	26.5663	21.6768	19.6816	28.9929	23.0691	305	0.608257
MRTO4	19.8439	17.7475	23.6769	42.7486	19.7573	14.5595	23.0556	287	0.608111
DAG1	30.5704	14.86	18.5402	15.2242	31.5662	27.5432	23.0507	307.667	0.608058
TMEM63B	18.5414	20.6349	20.2257	37.5059	16.805	24.5809	23.049	295.167	0.60804
EYA3	21.6061	20.5645	28.0912	30.4483	20.8927	16.5764	23.0299	294.167	0.607834
SREK1IP1	14.6339	24.0858	25.0413	32.4648	21.7254	20.1059	23.0095	295.5	0.607614
MALSU1	20.8399	20.8462	24.8808	34.582	13.1715	23.6985	23.0032	295.167	0.607545
NCKIPSD	21.9892	21.5505	22.794	24.1973	26.7972	20.6732	23.0002	299.833	0.607513
PDXP	28.1952	30.9876	18.2192	15.8291	20.817	23.9506	22.9998	307.833	0.607508
FDXACB1	20.6101	18.3109	18.7007	24.399	27.3271	28.5517	22.9832	303	0.607329
CTBS	23.828	19.7194	16.935	19.7612	26.1159	31.514	22.9789	307.167	0.607283
ANKRD6	15.5533	17.8883	23.7572	51.5202	9.84078	19.2235	22.9639	283.167	0.60712
HRSP12	20.9166	23.3112	19.3428	28.0286	21.2712	24.896	22.9611	299.833	0.607089
LLPH	18.9245	30.6355	16.6942	22.5842	25.586	23.3203	22.9575	303.667	0.60705
TP53RK	26.3564	19.2968	20.4665	19.2571	19.4545	32.9006	22.9553	307.167	0.607027
CXorf65	19.6141	24.3675	25.4426	32.5656	19.9844	15.757	22.9552	292.667	0.607026
AHCY	25.2071	20.0715	20.7875	26.0121	22.2553	23.3203	22.9423	299.167	0.606886
MED28	25.7435	20.4237	19.9849	26.8187	21.0441	23.6355	22.9417	299	0.60688
MPHOSPH10	19.7673	17.8179	28.7333	30.65	18.0162	22.627	22.9353	295	0.60681
SMURF2	20.227	19.5081	22.473	28.4319	21.9525	24.896	22.9148	298	0.606587
LY9	10.6498	37.8894	30.9806	36.296	12.1874	9.32814	22.8886	288.667	0.606303
SLC25A19	21.9126	20.9167	23.5966	20.3661	20.2871	30.1904	22.8783	304.333	0.606191
POLR3B	25.437	14.2261	19.9046	28.8352	19.6816	29.1189	22.8672	298.333	0.606071
CTRL	16.0897	19.2264	32.8266	43.7569	9.99218	15.2528	22.8574	283.333	0.605964
ATRIP	25.6668	19.8603	24.5598	22.9875	18.7732	25.2112	22.8431	299.833	0.605808
ZNF182	24.2111	17.3249	26.4058	26.7179	19.3031	23.0682	22.8385	296.167	0.605758
TMEM159	26.5863	28.8748	18.2192	14.1151	24.1478	25.0851	22.838	306.833	0.605753
SLC25A15	28.8082	19.9307	20.7073	18.8538	25.4346	23.1943	22.8215	301.333	0.605572
C19orf44	22.3723	9.01458	31.3017	47.1848	14.4584	12.5426	22.8124	278	0.605473
C10orf88	20.6867	17.7475	20.7073	33.0697	21.2712	23.3834	22.811	293.333	0.605458
HMGXB4	21.836	18.3109	30.178	26.2138	21.3469	18.9714	22.8095	294	0.605442
UBE2V2	22.2191	19.5081	18.2994	27.3228	20.817	28.6777	22.8074	299.333	0.605419
EXOSC9	27.1992	23.8746	22.3125	18.2488	21.8011	23.3834	22.8033	302	0.605374
CHMP2B	21.9892	20.5645	18.2192	29.0368	21.574	25.2112	22.7658	296.5	0.604965
F2R	59.7616	12.3951	11.5575	12.3003	24.5262	16.0091	22.7583	300	0.604883
FAM200B	20.9166	22.3252	21.8309	25.9113	21.4226	24.0137	22.7367	297.167	0.604647
ZNF34	17.5454	15.4938	24.0782	35.4894	20.7413	23.0682	22.7361	290.167	0.60464
KLHL17	14.6339	15.7755	31.6227	39.5223	17.6377	17.1436	22.7226	284.333	0.604493
GCC1	18.618	20.7758	18.0587	22.1809	24.3749	32.2703	22.7131	302.833	0.604388
NEIL2	18.1583	27.6776	25.8439	19.7612	18.9246	25.9045	22.7117	301.5	0.604373
SFMBT1	26.8927	20.2124	26.0847	16.9381	18.6218	27.4802	22.705	302.167	0.6043
SLC39A14	26.8927	15.9868	17.9784	14.6192	31.0363	29.6862	22.6999	304.667	0.604244
MAN2A1	22.9086	16.7615	17.4968	34.0779	23.6179	21.2404	22.6839	290.333	0.604068
ARL4A	16.7026	28.734	24.1585	21.0719	21.2712	24.0767	22.6691	299.833	0.603906
ZNF341	21.4529	20.142	23.1953	29.7426	18.4704	22.9422	22.6576	293	0.603779
COX7A2L	16.1663	24.8605	18.7007	30.2467	21.9525	23.8876	22.6357	294.333	0.60354
TMEM242	21.223	22.3956	21.5901	20.0636	19.2274	31.2619	22.6269	302.167	0.603443
TENM1	17.2389	13.5923	24.3992	55.2506	12.793	12.4795	22.6256	272.833	0.603428
KIAA0355	20.8399	16.5502	23.0348	33.8763	23.1637	18.2781	22.6238	287.667	0.603409
ZNF44	27.8121	14.6487	20.627	12.502	28.6897	31.4509	22.6217	305	0.603386
ZFAND1	22.2957	19.2968	20.5467	24.6006	16.1994	32.7745	22.619	299.833	0.603355
CEP19	20.6867	13.9444	17.8981	39.8248	16.6536	26.6608	22.6114	288.167	0.603272
COA5	16.5494	21.9731	21.1888	32.9689	18.6975	24.2658	22.6072	291.833	0.603226
ZNF23	21.9126	15.8459	21.4296	27.827	21.9525	26.5978	22.5942	294.333	0.603083
TBCCD1	25.6668	16.6911	19.3428	21.1727	17.6377	35.0435	22.5924	302	0.603064
ALKBH2	22.9852	20.6349	22.8743	26.5163	15.5182	26.9129	22.5736	295.5	0.602856
FAM217B	23.0618	17.9587	25.3624	27.222	23.6179	18.2151	22.573	290.5	0.602849
PEX13	17.1623	16.9728	22.7138	29.6418	23.088	25.7784	22.5595	292.667	0.602701
ZNF555	12.7185	14.1557	19.6639	33.9771	28.2355	26.5978	22.5581	290.667	0.602685
CD3EAP	21.7594	23.3816	29.1346	19.4587	21.6497	19.9168	22.5501	295.667	0.602597
GATC	21.836	19.2968	22.794	23.9957	23.6936	23.5725	22.5314	294.667	0.602391
HAUS2	22.4489	20.7054	20.948	24.0965	19.2274	27.7323	22.5264	296.833	0.602336
ZNF689	27.6589	26.4099	30.0175	8.56989	20.1357	22.0598	22.4753	301.833	0.60177
C4orf46	24.824	14.2966	19.6639	19.9628	26.1159	29.8753	22.4564	298.167	0.601561
CYB561D1	17.8519	14.7191	24.319	35.3886	17.0321	25.4003	22.4518	287.333	0.601511
ZNF581	17.3922	26.8325	21.6704	22.2817	28.6897	17.8369	22.4506	293.5	0.601496
GTF2E1	22.9086	16.8319	19.1823	18.6521	24.6776	32.3964	22.4415	300.333	0.601396
FBXO4	25.3604	17.3249	28.8938	10.8888	18.9246	33.2157	22.4347	303.667	0.601321
B3GALT6	14.021	23.3112	29.1346	29.8434	17.4863	20.7992	22.4326	289	0.601298
SPTY2D1	25.5136	18.3109	18.8613	28.2302	19.9087	23.7615	22.431	291.333	0.60128
ZW10	27.046	18.3813	15.4903	24.7015	20.2871	28.6777	22.4306	295.833	0.601276
C20orf24	16.0897	30.8468	22.0717	19.9628	28.4626	17.0175	22.4085	294.5	0.60103
TMEM126A	21.836	19.0151	24.3992	24.0965	18.2433	26.7239	22.3857	293.833	0.600776
SLC43A2	8.88762	31.1989	23.4361	36.0944	13.0201	21.6186	22.376	287.333	0.600669
PEX10	15.3235	22.3956	25.8439	25.6089	22.4824	22.564	22.3697	291.5	0.600599
RARA	17.0091	21.9731	17.1758	37.1026	20.7413	20.1689	22.3618	285	0.600511
RGS1	7.35527	32.7483	25.7637	26.4154	21.1198	20.7362	22.3565	292	0.600452
SLC25A37	17.8519	15.353	30.0978	26.7179	29.2952	14.8116	22.3545	285.5	0.60043
PRKRIP1	21.5295	12.5359	26.7268	30.8516	20.4385	21.8077	22.315	285.667	0.59999
KIAA1737	21.9126	13.9444	17.5771	27.7261	19.3788	33.2788	22.303	293.667	0.599856
TEF	24.2877	18.0292	17.8981	20.2653	20.6656	32.5855	22.2886	297.833	0.599695
ING1	20.6867	22.2548	18.6205	27.827	20.9684	23.3203	22.2796	290.167	0.599595
INO80C	22.9852	16.7615	28.1715	27.4237	16.9564	21.3665	22.2775	287.333	0.599571
PPP1R9B	18.9245	26.6212	22.6335	37.2034	13.6257	14.6225	22.2718	281.333	0.599508
MFHAS1	24.824	25.7057	17.256	34.7837	16.4265	14.6225	22.2697	283	0.599485
PCMTD2	26.9693	11.7612	20.4665	29.9442	22.4824	21.9337	22.2596	286	0.599371
RREB1	20.3802	25.7761	17.8179	30.65	20.3628	18.5302	22.2529	286.833	0.599296
RNASEL	28.3485	10.4935	28.5728	22.3825	17.562	25.9675	22.2211	290.167	0.598942
TGIF2	11.2628	14.9304	29.3754	32.2631	19.833	25.6524	22.2195	285.667	0.598923
TECPR2	19.8439	14.6487	17.9784	38.4133	26.9486	15.4418	22.2125	278.833	0.598844
GINM1	22.1424	23.945	22.3125	23.7941	19.4545	21.6186	22.2112	290.5	0.59883
PATL1	25.2838	22.3956	19.9046	18.7529	23.9964	22.8791	22.2021	293.667	0.598728
ZNF624	26.0499	13.0993	14.768	22.3825	25.6617	31.1358	22.1829	294.167	0.598513
C6orf136	19.0011	17.8883	21.2691	22.9875	23.4665	28.4256	22.173	292.667	0.598402
SLC37A3	20.9166	22.959	24.2387	21.0719	19.6059	24.2027	22.1658	292.167	0.598321
PIM3	14.1742	25.4239	17.4166	35.4894	22.1796	18.2781	22.1603	283	0.59826
RBM18	20.9932	20.4941	18.2192	22.8867	21.1198	29.245	22.1597	293.667	0.598252
EBAG9	19.7673	18.5926	20.7073	31.4566	19.2274	23.1943	22.1576	285.667	0.598229
ZBTB49	20.9932	16.4094	27.7702	25.0039	20.2114	22.501	22.1482	287.5	0.598124
COIL	17.3155	18.2404	20.4665	36.5985	19.2274	20.9883	22.1394	281.667	0.598025
GART	24.0579	14.5783	21.8309	27.0204	18.2433	27.039	22.1283	288.5	0.5979
ATG7	20.5335	18.4517	23.8374	31.0533	17.7134	20.8623	22.0753	283.333	0.597303
TRAPPC6A	15.4001	40.2135	20.2257	31.0533	12.1874	13.3619	22.0737	284.167	0.597285
INO80B	16.1663	20.4237	23.5966	34.8845	19.3788	17.963	22.0688	280.333	0.59723
KCTD13	19.9972	24.5084	22.8743	23.5924	20.06	21.3665	22.0665	288.667	0.597204
LMNB1	29.8808	15.2825	20.4665	20.8702	25.2832	20.6101	22.0656	288.333	0.597194
CCSAP	14.3275	12.3951	27.3689	25.9113	32.1718	20.1689	22.0572	284.333	0.5971
CTSO	18.3116	22.2548	12.0391	19.0554	28.1598	32.5224	22.0572	297	0.597099
JAZF1	17.7752	19.3673	15.4903	31.759	20.4385	27.4802	22.0518	286.833	0.597038
QTRT1	13.6379	24.2267	22.5532	39.6232	12.1117	20.1059	22.0431	279.167	0.596941
CD3E	25.0539	5.98625	8.10633	22.8867	9.91648	60.2547	22.0341	304.5	0.596838
RAD17	19.6141	16.1981	20.948	28.2302	19.9087	27.2911	22.0317	287.167	0.596812
PRKAA1	23.7514	19.5786	15.4903	17.3414	24.2992	31.7031	22.0273	296.167	0.596762
UFSP2	12.1822	20.142	24.0782	26.113	32.626	17.0175	22.0265	284.167	0.596753
RAD52	19.3076	15.7755	26.3255	27.5245	24.2992	18.9084	22.0234	283	0.596719
GSTZ1	14.4807	16.9728	24.8808	26.3146	27.3271	22.0598	22.006	285.333	0.596521
MRPL44	22.832	24.438	15.7311	22.5842	22.331	24.0767	21.9988	290.333	0.59644
WDR67	24.3643	13.7332	21.5901	26.7179	22.6338	22.9422	21.9969	285	0.596419
UPF3B	19.1544	20.0715	22.5532	37.4051	15.5939	17.1436	21.9869	277.5	0.596306
C6orf120	21.1464	15.0713	24.1585	29.6418	19.3788	22.438	21.9724	282.833	0.596142
PRMT3	17.9285	19.4377	22.5532	22.7858	27.1	21.9968	21.967	287.333	0.59608
ACER3	23.0618	18.7334	19.102	20.4669	24.3749	26.0305	21.9616	290.5	0.596019
TMEM223	21.4529	17.677	23.1151	24.7015	19.0003	25.7784	21.9542	287.333	0.595935
GAS8	18.5414	20.7758	23.7572	28.5327	19.6059	20.4841	21.9495	283.333	0.595882
TMTC4	22.6788	15.4234	27.9307	29.1376	19.0003	17.5218	21.9488	280.167	0.595874
BMPR1A	23.2917	22.7477	18.2994	17.9464	26.6458	22.7531	21.9474	291	0.595858
EID2B	22.9086	18.17	20.3862	22.4834	26.6458	21.0513	21.9409	286.667	0.595785
PDRG1	16.7026	24.1563	24.5598	26.3146	17.4863	22.3749	21.9324	285.667	0.595688
PAXIP1	20.227	20.2828	20.306	26.2138	21.6497	22.8161	21.9159	285.5	0.595501
NBEAL1	20.4569	10.2118	19.9046	47.5881	19.5302	13.8031	21.9158	268.167	0.5955
SS18L1	18.7713	20.4941	29.2149	30.1459	18.2433	14.6225	21.9153	278.667	0.595494
POMT2	22.7554	12.6063	24.64	38.9174	18.4704	13.9922	21.897	272.5	0.595286
DPY19L1	23.2151	18.4517	15.41	18.6521	27.1	28.3626	21.8653	291.667	0.594926
ZNF232	17.0091	15.0008	27.2084	24.1973	19.7573	27.9844	21.8595	286.5	0.594861
DNASE1L1	17.1623	26.9029	20.2257	21.3743	22.1039	23.3203	21.8482	288.667	0.594732
SEC24A	28.4251	12.9585	19.1823	19.9628	24.5262	26.0305	21.8476	288.167	0.594724
ATP2C1	20.9932	14.7191	25.1216	28.3311	21.1198	20.7992	21.8473	281	0.594722
GPR137B	20.4569	18.3813	23.1953	23.9957	15.4425	29.5601	21.8386	288	0.594622
PC	23.0618	16.1981	17.0955	26.113	31.0363	17.4587	21.8272	281.667	0.594493
RIOK2	24.441	15.5642	19.0218	21.9793	14.9126	34.9805	21.8166	291.167	0.594371
CTSH	4.13734	5.63412	11.8786	98.1001	7.26704	3.78168	21.7998	235.167	0.59418
BRPF3	30.8002	15.0713	17.5771	16.434	28.9924	21.8707	21.791	288	0.594079
ICK	19.3076	15.7755	29.5359	20.3661	26.1159	19.6017	21.7838	283.667	0.593997
CCDC92	21.223	28.3819	15.1693	18.148	22.9366	24.77	21.7715	290.833	0.593856
CTNND1	2.37514	3.87345	1.60521	6.95674	97.1966	18.5302	21.7562	292.167	0.593682
ZNF646	26.9693	11.6908	21.1086	14.9217	25.3589	30.4425	21.7486	291.167	0.593595
DOCK9	27.6589	14.0149	18.9415	23.6932	22.7095	23.4464	21.7441	283.833	0.593543
USF1	29.1912	15.353	15.7311	19.1562	28.6897	22.3119	21.7388	286.333	0.593483
TAF1B	20.6867	16.4094	25.5229	28.7344	16.805	22.2489	21.7345	280.167	0.593434
CD19	2.98808	2.53535	8.26685	113.526	1.81676	1.19753	21.7217	224.5	0.593288
PAPSS1	31.1833	13.7332	16.614	19.6603	18.6975	30.3795	21.7113	288.833	0.593168
FAM207A	16.5494	20.6349	26.3255	24.2982	20.2871	21.9337	21.6715	282.333	0.592711
NCAPG2	25.6668	14.0853	21.3493	14.5184	23.6179	30.7576	21.6659	290.833	0.592647
PGBD2	17.7752	21.1984	30.6596	15.9299	17.2592	27.165	21.6646	288.667	0.592632
HAUS1	21.5295	24.6493	15.4903	35.2878	17.6377	15.2528	21.6412	274.833	0.592364
NOXA1	12.2588	19.4377	27.3689	42.4462	18.2433	10.0845	21.6399	266.5	0.592348
LYSMD4	15.4767	25.9874	14.2061	32.6664	24.5262	16.9545	21.6362	277.5	0.592306
EEF1E1	17.1623	18.8743	17.9784	33.9771	14.1556	27.6693	21.6362	279.833	0.592306
SMURF1	23.7514	22.7477	21.6704	22.8867	23.3151	15.4418	21.6355	280.5	0.592298
JMJD7	17.5454	18.0292	26.486	28.8352	20.5899	18.2151	21.6168	277	0.592083
LIG3	19.9205	10.9161	24.4795	31.2549	22.1796	20.8623	21.6022	275.667	0.591914
SCAMP1	19.8439	15.4938	26.165	20.3661	25.6617	22.0598	21.5984	282.667	0.591871
PPID	14.1742	16.3389	24.7203	38.6149	15.7452	19.9799	21.5956	272.167	0.591839
COX20	19.3842	21.1279	22.8743	27.1212	16.8807	22.1228	21.5852	280.167	0.591719
SAMD8	22.1424	12.2542	20.948	31.6582	21.7254	20.7362	21.5774	275.667	0.591629
NAT6	16.0897	23.3816	22.5532	26.5163	18.2433	22.501	21.5475	280.667	0.591284
TEN1	23.9813	26.0578	27.2084	22.4834	13.4743	16.0721	21.5462	279.667	0.591269
SFXN1	22.4489	15.4938	19.5836	22.8867	19.3031	29.5601	21.546	284.667	0.591267
PPP2R1B	21.2996	13.6627	20.3862	28.936	24.1478	20.7362	21.5281	276.833	0.59106
PEX3	20.0738	17.0432	27.3689	25.0039	18.2433	21.4295	21.5271	279	0.591049
MAGEE1	20.6101	19.2968	12.2799	14.6192	33.4586	28.8668	21.5219	290.167	0.590989
SETD6	17.622	13.4515	26.3255	38.9174	16.805	15.883	21.5007	268.167	0.590744
COX11	17.6986	18.7334	17.4968	35.187	17.1835	22.627	21.4877	275	0.590593
GPR18	16.0897	6.90179	26.3255	24.399	16.048	39.1404	21.4841	285.167	0.590551
ZCCHC10	16.3195	13.2402	19.9849	29.3393	17.3349	32.5855	21.4674	281.167	0.590358
ADAM9	23.2917	15.2121	15.9719	20.8702	28.614	24.833	21.4655	283	0.590336
LEF1	3.67764	21.8322	17.3363	68.1559	7.11564	10.6517	21.4616	252.167	0.59029
RPE	21.9892	16.6206	22.3125	18.0472	17.7891	31.9552	21.4523	287	0.590183
C17orf67	17.3922	21.9026	26.0045	29.2385	18.5461	15.5049	21.4314	273.833	0.589941
ZNF688	18.3882	19.7898	27.6097	23.5924	18.0919	21.1144	21.4311	278.833	0.589936
ATXN7L2	21.6061	18.4517	24.7203	22.7858	21.7254	19.2866	21.4293	278.5	0.589916
KIF16B	33.8649	19.3673	24.319	18.148	20.2871	12.4165	21.4005	277.5	0.589581
CCDC57	16.3961	19.0151	30.3385	23.9957	20.4385	18.2151	21.3999	276.5	0.589574
AP4E1	22.7554	20.142	17.0153	28.0286	19.1517	21.3034	21.3994	277.333	0.589569
PIF1	15.7066	13.874	34.8331	23.5924	18.319	21.9968	21.387	276.833	0.589424
GAR1	16.7792	16.4094	17.7376	35.4894	18.0162	23.8876	21.3866	273.667	0.58942
CHCHD1	21.1464	14.7896	22.8743	27.3228	16.4265	25.5263	21.3477	277.333	0.588967
CXorf23	18.1583	16.4094	25.0413	32.1623	23.3151	12.9207	21.3345	269	0.588813
KIAA0930	24.9007	21.9026	16.0521	26.2138	16.805	22.1228	21.3328	278.167	0.588794
RCL1	19.3842	24.2971	22.794	18.7529	20.8927	21.7446	21.3109	281.5	0.588538
ZNF827	19.0011	22.6069	18.3797	22.4834	27.1757	18.2151	21.3103	278.167	0.588531
CNOT6	23.2151	17.3249	19.2626	26.4154	22.5581	19.0344	21.3018	275.167	0.588431
RAP2C	23.7514	16.9023	17.0955	17.4423	22.2553	30.2534	21.2834	285	0.588216
ANKRD52	18.618	18.5926	21.0283	36.5985	18.7732	14.0552	21.2776	267.167	0.588149
ERCC4	19.3076	14.0853	21.9914	30.65	19.3031	22.3119	21.2749	273.167	0.588117
FAM60A	18.1583	14.5078	18.1389	29.9442	22.8609	24.0137	21.2706	274.833	0.588068
MRPS33	19.1544	20.9871	23.1953	20.0636	16.048	28.1735	21.2703	282.5	0.588064
CCDC104	19.8439	25.1422	22.2322	21.0719	20.4385	18.7823	21.2518	278.333	0.587848
PKNOX1	19.6907	19.8603	22.473	24.8023	22.0282	18.6563	21.2518	275.333	0.587847
TVP23B	21.5295	19.3673	19.0218	19.5595	20.4385	27.5432	21.2433	282.333	0.587748
ZNF26	22.7554	16.4094	21.6704	31.9607	16.5779	17.963	21.2228	270.167	0.587507
TIMELESS	30.034	14.86	19.5836	23.5924	18.0162	21.2404	21.2211	276	0.587488
SFT2D3	18.235	22.1139	22.5532	28.4319	16.8807	19.0975	21.2187	273.5	0.587459
NAPB	18.5414	17.677	19.9046	20.5677	26.1159	24.4548	21.2103	279.667	0.587361
FBXO17	21.2996	27.3255	30.0978	12.1995	17.4106	18.9084	21.2069	282	0.587321
FAM219A	19.5374	23.3112	20.948	24.6006	17.7134	21.1144	21.2042	276.667	0.587289
ATXN1L	19.0777	23.0294	21.2691	28.7344	21.8768	13.2359	21.2039	270.833	0.587286
TMEM209	22.2957	12.6063	15.1693	17.5431	23.5422	35.989	21.1909	285.833	0.587133
PIK3CA	18.0051	16.6911	17.0153	28.7344	21.3469	25.3372	21.1883	275.5	0.587103
TMEM184C	13.4847	22.466	29.1346	28.5327	14.0799	19.3496	21.1746	272.333	0.586942
RP9	13.4081	21.9026	21.0283	31.6582	18.4704	20.5471	21.1691	272	0.586877
SLC16A6	20.0738	22.5365	19.8244	26.3146	21.8768	16.3873	21.1689	273.167	0.586875
OXNAD1	15.5533	20.0715	20.948	27.3228	18.6975	24.3918	21.1642	275.667	0.586819
RNF146	19.8439	18.0996	19.3428	17.2406	18.8489	33.5309	21.1511	284.833	0.586666
FKTN	18.3882	16.1981	16.935	21.7776	26.1159	27.4172	21.1387	279.5	0.586519
G2E3	20.227	13.5923	23.2756	26.8187	24.3749	18.5302	21.1365	271.5	0.586493
EBPL	15.3235	26.9029	20.7073	21.9793	18.5461	23.3203	21.1299	278.833	0.586416
DHRS4L2	16.3961	18.4517	26.6465	19.7612	23.3151	22.1858	21.1261	277.333	0.586371
ATG4A	25.5136	20.9167	19.2626	15.1233	21.8768	24.0137	21.1178	281.667	0.586273
MRE11A	20.4569	12.9585	18.1389	33.9771	17.0321	24.0767	21.1067	270.167	0.586143
SPATA5L1	14.7105	15.9868	21.8309	38.7158	15.9723	19.4126	21.1048	265.667	0.586121
GUF1	15.7066	19.2264	14.8482	30.1459	26.343	20.358	21.1047	272.167	0.586119
DOLK	20.6867	18.3813	19.2626	22.2817	29.2195	16.7654	21.0995	274	0.586059
ZNF816	16.4727	20.142	14.6877	28.0286	23.1637	24.0767	21.0952	275	0.586008
CACNA2D4	17.5454	24.931	27.1281	22.9875	16.5022	17.4587	21.0922	274	0.585971
ZBTB24	28.3485	14.0149	17.6573	22.5842	26.4187	17.5218	21.0909	273.333	0.585957
AMMECR1	18.3116	18.663	25.3624	28.936	19.2274	16.0091	21.0849	269.167	0.585886
WDR41	20.227	16.2685	20.306	31.4566	15.3668	22.8791	21.084	271	0.585875
C10orf2	17.3155	14.4374	25.4426	28.7344	18.3947	22.1228	21.0746	271.167	0.585764
ALG2	19.7673	16.0572	15.6508	18.2488	22.6338	33.9721	21.055	283.333	0.585533
SLC38A9	20.9932	14.6487	19.8244	28.1294	17.4863	25.1482	21.0384	273	0.585336
PDHX	20.5335	24.0154	18.8613	16.8373	21.2712	24.707	21.0376	280.667	0.585327
AASDH	22.6021	14.6487	22.6335	27.6253	15.5182	23.1943	21.037	272	0.58532
2019-03-09	20.8399	22.8886	23.8374	25.8105	17.8648	14.9376	21.0298	270.5	0.585235
ZFP30	8.65777	5.35241	8.82867	45.8741	31.4148	25.9675	21.0159	263.5	0.58507
H3F3A	21.5295	20.9167	18.2192	20.8702	22.4067	22.1228	21.0108	276.5	0.585011
TARBP1	20.3802	16.6911	19.3428	22.685	22.7095	24.2027	21.0019	275.5	0.584905
DBF4	16.9325	27.3959	21.0283	20.8702	22.1796	17.5848	20.9985	275.167	0.584865
XPNPEP3	11.7991	14.7191	23.6769	34.3804	21.7254	19.6017	20.9838	266.167	0.58469
IPP	19.1544	27.748	16.6942	17.5431	30.5064	14.2443	20.9817	275.833	0.584666
SGK223	10.4966	18.5222	16.2929	29.6418	24.5262	26.4087	20.9814	273.333	0.584662
ARVCF	27.5057	13.874	15.7311	20.6686	27.3271	20.6732	20.9633	274.333	0.584447
POP7	22.2957	17.1841	26.2452	19.0554	18.6218	22.3749	20.9628	275.333	0.584442
C15orf40	18.618	15.5642	22.7138	22.3825	21.1955	25.2112	20.9476	274.833	0.58426
HSF2	23.2151	22.0435	13.0825	22.1809	18.6218	26.5348	20.9464	277.667	0.584247
TRIM17	16.4727	20.7054	29.0544	21.7776	14.2313	23.3834	20.9375	274.333	0.58414
FKBP10	21.6827	18.8743	23.3559	18.148	21.0441	22.501	20.9343	276.167	0.584103
GPATCH1	22.6788	13.6627	22.5532	23.6932	22.1039	20.7992	20.9152	271.333	0.583876
TSC22D1	21.3763	25.9169	16.8547	13.9135	25.3589	22.0598	20.9134	280	0.583854
SLC39A10	12.9483	17.9587	12.5207	51.0161	15.2911	15.694	20.9048	256.167	0.583752
COL6A2	14.3275	10.9865	25.2821	60.5942	6.96424	7.24821	20.9005	244.333	0.5837
ALDH6A1	24.6708	19.7194	16.6942	23.0883	21.4983	19.7277	20.8998	272.667	0.583693
UBE2D1	19.0777	11.8316	16.5337	23.7941	21.8011	32.3333	20.8953	276.667	0.583639
ALMS1	27.429	15.7051	20.306	22.685	23.088	16.1352	20.8914	270	0.583592
RASSF4	14.2508	28.5227	14.6877	26.9196	8.9324	31.9552	20.8781	277.667	0.583434
CCDC59	15.2469	17.8179	26.3255	28.1294	18.319	19.4126	20.8752	268.167	0.5834
CYB5A	27.046	13.1697	14.3667	39.2199	12.1874	19.2235	20.8689	262.333	0.583324
CNNM2	22.2957	18.0996	26.9676	18.0472	25.0561	14.6855	20.8586	271.167	0.583202
C11orf49	19.5374	22.959	20.948	16.434	21.8768	23.2573	20.8354	277.167	0.582925
ATL2	15.3235	16.6911	23.9979	28.8352	19.5302	20.5471	20.8208	267.667	0.582751
FNIP2	32.7156	11.2682	11.3168	18.2488	26.7215	24.4548	20.7876	275	0.582354
ABHD13	22.7554	16.4798	16.2929	25.508	19.7573	23.8876	20.7802	271.167	0.582265
TRMT13	14.8638	14.2966	25.3624	33.7755	17.8648	18.4042	20.7612	262.667	0.582037
PRRC1	23.2151	12.9585	14.8482	19.9628	25.3589	28.1735	20.7528	275.333	0.581937
YIPF4	18.8479	13.874	22.7138	25.8105	17.9405	25.2742	20.7435	270	0.581825
ZNF18	20.3802	18.663	23.7572	17.3414	22.1039	22.1228	20.7281	273.667	0.581641
DNASE1	16.2429	24.1563	14.768	24.399	18.2433	26.5348	20.724	273.833	0.581592
HDDC3	21.223	18.4517	25.0413	16.8373	19.5302	23.2573	20.7235	274.167	0.581585
FHL2	24.7474	31.7623	15.9719	19.6603	17.562	14.6225	20.7211	272	0.581556
SMAD3	25.9733	20.4237	15.2495	29.8434	13.0958	19.7277	20.7189	266.833	0.58153
SLC17A5	22.0658	19.156	21.9914	16.0307	26.343	18.5932	20.6967	272.667	0.581264
PMAIP1	13.3314	21.8322	21.7506	32.364	22.8609	12.0383	20.6962	261.5	0.581258
CHTF18	21.6827	9.78928	28.7333	25.1047	21.1955	17.6478	20.6922	264.833	0.58121
BRWD3	19.231	12.8176	23.8374	31.2549	23.6936	13.2989	20.6889	260.667	0.58117
DCUN1D2	22.9852	12.8176	24.319	38.3125	10.9763	14.6225	20.6722	257	0.580969
BCL10	11.7991	18.9447	24.9611	24.399	18.2433	25.6524	20.6666	270.667	0.580901
ZNF507	18.618	14.0149	20.1454	34.3804	21.1198	15.694	20.6621	260.333	0.580847
NEK4	22.9086	15.9164	25.3624	25.8105	18.3947	15.4418	20.6391	264.167	0.58057
SERHL2	21.9892	17.6066	23.5164	17.1398	19.1517	24.3918	20.6326	273.333	0.580492
TAF15	19.4608	18.0292	24.319	31.759	16.7293	13.488	20.6309	260.5	0.580471
CSF1	25.2071	4.789	9.87206	9.77976	7.56983	66.4315	20.6082	295.167	0.580198
PAFAH1B3	18.235	21.4801	21.3493	27.6253	18.2433	16.7024	20.6059	264.833	0.58017
METTL10	16.2429	24.6493	17.5771	27.1212	19.0003	19.0344	20.6042	267.167	0.580149
MYBL2	21.7594	13.4515	21.3493	27.827	12.7173	26.4087	20.5855	267.333	0.579924
HEATR2	23.3683	20.9871	18.5402	11.1913	22.8609	26.5348	20.5804	278	0.579862
PPP1R16A	18.618	20.7758	20.2257	23.3908	23.7693	16.7024	20.5803	266.833	0.579861
FAM13A	15.0936	15.353	28.9741	23.2899	23.845	16.8285	20.564	264.833	0.579664
CPPED1	23.1385	7.74691	16.935	36.8001	16.4265	22.3119	20.5598	259.833	0.579613
ADORA2B	7.0488	26.1282	30.4188	25.9113	17.4106	16.3873	20.5508	264.833	0.579504
HIST1H4C	25.8201	4.92985	35.6357	14.7201	23.9964	18.1521	20.5424	267	0.579402
MGST2	18.3882	23.5224	23.9979	15.9299	21.3469	20.0429	20.538	271.833	0.57935
NFKBID	24.9007	9.50757	20.1454	39.9256	13.0958	15.6309	20.5343	254.667	0.579305
ETFDH	18.0817	10.2823	23.4361	22.0801	19.2274	30.0643	20.5286	270.667	0.579236
UBXN2B	17.1623	20.4237	22.794	18.9546	22.7095	21.1144	20.5264	270.167	0.579209
CPE	7.50851	12.0429	18.7007	72.4912	6.58575	5.67252	20.5003	233	0.578892
GANC	18.4648	14.0149	16.935	29.4401	28.3112	15.694	20.4766	261	0.578605
SLC25A32	23.4449	16.3389	16.4534	25.8105	15.5182	25.2742	20.4734	267.5	0.578565
GNAQ	17.8519	22.6069	20.627	27.3228	18.9246	15.5049	20.473	263	0.578561
TRAF3	22.0658	15.2121	17.3363	33.9771	14.2313	19.9168	20.4566	260.167	0.578361
GTF2H3	19.3076	14.1557	13.6443	23.4916	30.7335	21.3665	20.4499	266.833	0.578279
SLC31A1	25.8967	25.3535	21.1086	20.971	21.4226	7.94152	20.449	263	0.578269
SLC40A1	8.81101	11.5499	21.8309	29.8434	13.1715	37.4386	20.4409	269.167	0.57817
CPT1B	13.3314	16.5502	24.9611	38.01	21.7254	8.00455	20.4304	251.833	0.578043
ZSWIM7	22.2957	24.931	15.5706	23.5924	19.9844	16.1352	20.4182	265.5	0.577894
ZC3H4	11.7991	21.1279	26.6465	33.5738	16.5022	12.8577	20.4179	256.833	0.57789
UEVLD	23.4449	15.7051	20.627	23.2899	19.833	19.6017	20.4169	265	0.577878
SSFA2	17.0857	21.6913	14.6074	32.1623	21.0441	15.883	20.4123	260.333	0.577822
IPO7	17.3155	15.5642	26.165	31.5574	19.4545	12.4165	20.4122	256.667	0.57782
LARS2	17.7752	14.4374	25.2019	26.2138	21.8768	16.9545	20.4099	261.5	0.577793
METTL18	16.7792	18.5926	16.935	24.2982	19.7573	26.0936	20.4093	268.333	0.577785
PIGF	18.235	21.1984	19.6639	21.0719	18.9246	23.3203	20.4023	268.833	0.5777
B3GNTL1	18.7713	14.7191	25.2821	28.4319	17.7134	17.3957	20.3856	260.167	0.577496
NFYB	19.4608	15.353	21.2691	21.6768	15.4425	29.0559	20.3763	269.5	0.577383
POLA1	24.3643	13.8036	18.3797	20.3661	24.9047	20.4211	20.3733	266.333	0.577346
RNF141	22.6021	15.6347	12.4404	22.685	22.2553	26.5978	20.3692	268.833	0.577296
COQ10B	20.4569	16.1277	21.6704	18.5513	19.0003	26.4087	20.3692	270	0.577296
GCFC2	15.3235	16.3389	20.7073	31.2549	15.8966	22.627	20.358	261.5	0.57716
WDR92	27.5057	16.4798	12.922	25.508	17.3349	22.3749	20.3542	265.167	0.577113
LIN54	23.5216	14.86	25.3624	18.0472	18.7732	21.5556	20.3533	267.167	0.577102
TSEN2	17.2389	14.86	24.3992	28.4319	15.8966	21.2404	20.3445	261.5	0.576994
ERI1	19.0777	18.0996	16.2127	20.1645	20.7413	27.7323	20.338	270.333	0.576915
SLC35A3	18.618	19.5786	21.7506	12.9053	27.6299	21.4925	20.3291	271	0.576807
XPO4	19.4608	19.8603	16.0521	24.1973	22.0282	20.358	20.3261	265	0.57677
UVSSA	20.227	25.2831	26.5663	22.685	16.5022	10.6517	20.3192	261	0.576685
FAM210A	17.0091	17.4658	20.8678	27.0204	15.5182	24.0137	20.3158	264	0.576643
KCTD17	17.4688	15.9164	19.9849	30.2467	17.4106	20.8623	20.3149	260.667	0.576633
RNF2	19.5374	17.0432	12.5207	20.3661	18.6975	33.72	20.3141	272.833	0.576623
TGDS	17.5454	17.8883	16.5337	36.1952	11.279	22.438	20.3133	258.833	0.576612
NEDD1	24.6708	15.7755	16.2127	16.0307	22.6338	26.5348	20.3097	271.167	0.576569
SNIP1	19.231	25.4944	18.2192	15.7283	22.8609	20.295	20.3048	270	0.576508
ZNF92	14.021	21.2688	11.1562	38.6149	16.6536	20.1059	20.3034	257.667	0.576491
WDR20	18.4648	19.7898	14.3667	23.1891	21.4226	24.4548	20.2813	267	0.576221
FAM73A	19.7673	9.29629	26.8873	30.2467	20.3628	15.1267	20.2812	255.667	0.576219
UTP14C	24.441	10.2823	20.948	7.76332	30.2036	28.0474	20.2809	274.5	0.576216
PCED1A	13.1782	16.6911	25.0413	43.2528	13.2472	10.2736	20.2807	248	0.576213
MGME1	18.0051	17.1841	22.3125	26.4154	15.2154	22.438	20.2617	262.667	0.57598
CMC4	19.3842	21.1279	14.2061	29.3393	16.8807	20.6101	20.2581	261.833	0.575935
COX7A1	14.4807	27.1846	22.8743	27.4237	9.61368	19.8538	20.2385	262.333	0.575694
TRIM62	22.6788	23.0294	18.2994	13.0061	23.4665	20.9253	20.2342	270.333	0.575643
ACACA	17.2389	15.4234	22.1519	28.0286	23.9964	14.5595	20.2331	257.667	0.575629
PPP3CB	21.5295	23.0999	18.7007	16.8373	17.6377	23.5725	20.2296	269.333	0.575585
UNC119B	21.4529	17.677	15.2495	15.7283	26.0402	25.1482	20.216	270	0.575418
PGPEP1	19.9205	18.7334	20.2257	15.6275	20.9684	25.7154	20.1985	269.667	0.575203
NUBP1	27.2758	18.0292	23.3559	11.2921	15.4425	25.7784	20.1956	271.333	0.575168
ZMYM6	18.0817	12.2542	18.6205	31.1541	21.8768	19.1605	20.1913	257.333	0.575114
APPBP2	16.8558	14.2966	23.1151	24.2982	21.8768	20.6732	20.1859	261.5	0.575048
ZNF160	14.3275	21.0575	16.6942	23.3908	20.3628	25.2112	20.174	265.833	0.574901
AGTPBP1	20.0738	13.4515	15.9719	27.5245	23.088	20.8623	20.162	260.167	0.574753
MBNL2	17.0091	19.7898	18.9415	32.6664	17.6377	14.8746	20.1532	255.333	0.574644
ZNF653	17.622	17.3249	22.794	26.9196	17.3349	18.9084	20.1506	259.333	0.574613
ZBTB41	17.8519	10.7752	21.4296	34.2796	23.5422	12.9838	20.1437	251.667	0.574527
ZNF280D	15.4001	17.0432	14.2061	41.9421	17.1835	15.0637	20.1398	250.333	0.574479
ZSCAN32	19.7673	14.367	15.6508	28.936	17.7134	24.3918	20.1377	260.833	0.574453
CDKN2C	30.647	22.8182	21.4296	7.56167	15.5939	22.7531	20.1339	272.167	0.574406
ZNF248	19.0011	17.2545	17.4166	24.4998	17.4106	25.2112	20.1323	263.833	0.574386
AHCYL2	19.3842	10.6344	20.4665	25.2056	24.9047	20.1059	20.1169	259.5	0.574196
TXNL4B	10.8797	18.8743	21.4296	26.8187	23.9207	18.7193	20.107	259.333	0.574074
ZNF417	20.227	17.3953	13.0022	19.3579	23.0123	27.6062	20.1002	267.833	0.573989
RBBP8	25.2071	19.7194	14.3667	13.2077	24.4506	23.6355	20.0978	269.5	0.57396
TUBB2A	25.9733	27.4663	13.1628	15.8291	18.5461	19.5387	20.086	267.5	0.573814
CCDC117	17.2389	8.59203	22.2322	24.4998	15.2911	32.5855	20.0732	264.333	0.573656
TMEM5	20.4569	24.5084	17.4968	22.4834	17.6377	17.8369	20.07	262	0.573615
SLC16A5	14.8638	16.1277	25.2821	27.222	15.8209	20.9883	20.0508	258.333	0.573377
PRDX4	15.2469	21.9026	17.0153	24.0965	20.2114	21.6816	20.0257	262	0.573066
METTL2A	26.7395	15.4938	20.306	19.5595	17.8648	20.1689	20.0221	262	0.573021
NFXL1	20.227	13.8036	18.3797	25.8105	20.3628	21.4295	20.0022	259	0.572773
TIMM10	12.1056	27.3255	20.7875	18.9546	19.076	21.7446	19.999	265	0.572733
BACE1	7.0488	23.5224	26.4058	18.148	32.9288	11.8493	19.9838	259.667	0.572545
SRD5A3	25.3604	19.5786	17.8179	17.9464	13.55	25.5893	19.9738	265.667	0.57242
SHQ1	30.1107	17.9587	15.5706	8.26743	18.2433	29.6862	19.9728	272.667	0.572408
EXT1	16.5494	27.3255	16.7745	23.9957	18.319	16.7654	19.9549	259.833	0.572185
WDR63	6.35925	23.3112	27.5294	20.4669	17.7891	24.1397	19.9326	263	0.571906
METTL7A	18.3882	13.874	13.4838	20.4669	40.8771	12.4165	19.9178	257.5	0.571721
LRRC58	18.3882	12.9585	20.3862	36.296	19.2274	12.2274	19.9139	247.667	0.571674
ANKRD28	21.6827	15.9164	18.8613	16.5349	26.1159	20.358	19.9115	262.667	0.571643
FARSB	24.9773	15.4234	21.1888	21.2735	10.9006	25.5893	19.8922	261.667	0.571401
PLXNC1	7.58513	9.43714	16.8547	61.3	8.17542	15.9461	19.8831	235.333	0.571288
ZMYND19	14.2508	18.8039	23.5164	24.6006	16.805	21.1774	19.859	258	0.570987
FAM220A	21.7594	19.7194	19.7441	13.7118	20.817	23.3834	19.8559	265.333	0.570947
ZDHHC17	18.9245	15.4234	19.5033	24.8023	21.0441	19.4126	19.8517	256.833	0.570895
FBXO5	22.6021	18.3813	20.7073	14.9217	19.0003	23.2573	19.8117	263.667	0.570393
SPATA2	19.0011	19.156	19.3428	16.2324	23.3908	21.6186	19.7903	262.333	0.570124
PRKAB2	18.3116	20.7054	21.7506	22.685	17.9405	17.3327	19.7876	256.833	0.570091
PLEKHF2	21.6061	15.8459	11.076	21.2735	15.8966	33.0266	19.7875	265	0.570089
ATPBD4	14.0976	20.142	15.41	19.862	22.8609	26.2196	19.7654	262.833	0.569811
SLC25A17	17.2389	18.0292	18.9415	20.1645	21.8768	22.3119	19.7605	260	0.569749
TMEM25	10.8797	15.2825	16.0521	41.2363	16.5779	18.4672	19.7493	246.667	0.569609
ASPHD2	26.2032	19.2968	14.0456	13.9135	22.4824	22.501	19.7404	263.833	0.569497
C1orf131	17.3155	18.0292	21.7506	29.4401	13.2472	18.5302	19.7188	252.333	0.569224
HSDL2	27.2758	5.63412	19.5836	15.1233	25.9645	24.707	19.7147	260.833	0.569173
DHRS7B	23.1385	16.6911	18.7007	19.1562	19.6816	20.7362	19.684	258.5	0.568785
ZNF708	17.3155	10.8457	22.794	21.6768	19.7573	25.6524	19.6736	257.833	0.568653
LSM5	16.2429	18.3109	16.3732	25.6089	17.1078	24.3918	19.6726	257.167	0.56864
ZNF740	17.3155	14.6487	16.8547	26.7179	23.2394	19.2235	19.6666	253.5	0.568565
MXD1	12.9483	17.8883	19.2626	30.4483	20.817	16.5764	19.6568	250.5	0.568441
ZNF195	15.63	13.381	21.5901	29.8434	19.076	18.4042	19.6541	250.5	0.568407
ACTR6	14.4041	17.8883	20.1454	22.1809	21.7254	21.5556	19.6499	257	0.568354
CLYBL	19.0011	20.7054	17.6573	27.222	15.9723	17.2066	19.6275	252.667	0.568069
ZNF446	19.3842	15.8459	18.3797	24.8023	18.3947	20.7992	19.601	254.333	0.567734
FBXW9	17.4688	22.6069	19.5033	19.862	22.1796	15.82	19.5734	255.5	0.567384
NTPCR	14.3275	18.9447	26.3255	22.4834	17.562	17.7739	19.5695	253.5	0.567333
OGFOD1	23.6748	12.1838	14.1259	14.8209	22.0282	30.5686	19.567	263.5	0.567302
ENPP4	23.3683	10.7752	15.2495	11.7962	21.8011	34.3502	19.5568	266.333	0.567172
USP54	20.227	14.1557	19.5033	31.1541	16.1994	16.0721	19.552	247.667	0.56711
RUNDC1	19.7673	13.5923	17.8179	20.6686	22.6338	22.8161	19.5493	256.5	0.567077
ETV3	20.9166	15.5642	19.4231	26.5163	18.0919	16.7024	19.5357	250.5	0.566904
ANKRD26	18.3116	16.0572	23.4361	26.113	16.7293	16.5133	19.5268	250.167	0.56679
IBA57	20.3802	16.4798	25.5229	24.7015	12.2631	17.7109	19.5097	251	0.566573
LDHB	17.622	19.3673	21.3493	21.1727	13.7014	23.7615	19.4957	256.5	0.566394
KIF20B	20.3036	10.7752	21.1888	27.1212	21.3469	16.1352	19.4785	248.167	0.566174
C3orf38	19.5374	21.1279	14.6074	17.1398	24.6019	19.8538	19.4781	257.833	0.566169
TBC1D7	14.1742	19.2264	21.9112	20.6686	19.6816	21.1144	19.4627	255.167	0.565973
CREG1	15.8598	18.3813	17.1758	33.0697	13.1715	19.0975	19.4593	247.833	0.565928
MTERFD3	18.7713	14.1557	8.82867	34.1788	21.4983	19.2866	19.4532	247.5	0.565851
CDCA4	20.3036	16.1981	12.6812	19.0554	18.6975	29.7492	19.4475	260.167	0.565778
SLC16A2	34.7843	19.4377	10.9155	6.04934	20.817	24.5809	19.4308	265.167	0.565564
KIAA1143	17.4688	18.7334	20.5467	19.862	22.7095	17.1436	19.4107	253.167	0.565307
TOLLIP	15.4767	21.1279	17.1758	27.3228	16.3508	18.9714	19.4043	250.667	0.565224
LSM2	19.4608	22.1139	18.781	17.3414	16.9564	21.7446	19.3997	257.167	0.565166
PIAS2	16.5494	18.9447	17.7376	31.4566	15.8966	15.757	19.3903	246.333	0.565046
LATS2	24.7474	14.2261	16.0521	10.3847	26.343	24.5809	19.3891	261	0.565029
POC5	16.013	19.2264	21.6704	29.0368	15.4425	14.9376	19.3878	246.833	0.565013
P2RY10	14.2508	14.7191	23.0348	21.9793	12.8687	29.4341	19.3811	256.167	0.564928
MTM1	24.5176	13.6627	14.2061	18.3497	19.6816	25.8415	19.3765	257.167	0.564869
MTIF3	16.2429	16.9023	24.7203	29.7426	13.1715	15.3788	19.3597	245.5	0.564653
ZNHIT3	14.2508	20.3532	17.8179	21.1727	18.3947	24.1397	19.3548	255.5	0.56459
SMCR8	18.0051	11.7612	16.0521	26.8187	25.6617	17.7109	19.335	248	0.564334
CAPN12	2.06867	13.381	23.4361	58.3761	7.64553	11.0929	19.3334	227.5	0.564314
TESK2	19.4608	17.4658	17.8179	25.1047	19.9844	16.1352	19.3281	248.833	0.564246
ZNF398	21.3763	14.2261	23.0348	20.0636	18.7732	18.4672	19.3235	251.333	0.564187
UTP14A	18.4648	13.4515	20.8678	22.9875	18.9246	21.2404	19.3228	251.167	0.564177
ELP6	18.4648	17.7475	27.2084	16.6357	15.7452	20.1059	19.3179	254	0.564115
CDK2	16.3195	14.86	26.3255	28.4319	14.0042	15.82	19.2935	245	0.563801
KRCC1	18.4648	18.2404	19.5836	16.8373	14.7612	27.8584	19.291	258	0.563768
FCGBP	23.0618	17.1136	26.9676	14.9217	15.064	18.5932	19.287	253.667	0.563717
KIFC2	8.81101	13.2402	24.4795	45.2692	13.3986	10.4626	19.2769	233.333	0.563586
ZNF266	17.4688	13.0993	20.1454	18.4505	22.6338	23.5725	19.2284	253.5	0.562959
EARS2	20.9166	12.9585	21.1086	29.6418	15.5939	15.0007	19.2033	243	0.562635
GABPA	16.7026	12.6063	14.768	25.4072	16.7293	28.9929	19.201	252.333	0.562606
ZNF432	19.8439	5.63412	23.4361	15.5266	18.9246	31.8291	19.1991	256.667	0.56258
NPHP4	23.0618	14.0149	15.089	23.3908	24.1478	15.4418	19.191	247.333	0.562476
PHLPP1	20.0738	15.1417	23.1953	21.576	21.7254	13.3619	19.179	246.5	0.56232
MAML1	18.4648	17.3249	19.0218	23.5924	16.048	20.5471	19.1665	249.333	0.562158
METTL6	16.5494	15.9868	18.9415	22.8867	21.2712	19.2866	19.1537	248.833	0.561991
ADK	22.2191	22.466	19.2626	17.039	18.5461	15.3788	19.1519	251.167	0.561968
C12orf23	19.3076	21.8322	11.2365	16.2324	20.2871	25.9675	19.1439	257.167	0.561864
ORAOV1	13.8678	20.0011	25.4426	21.3743	15.3668	18.7823	19.1392	249.167	0.561803
ORC5	26.2798	18.0292	19.9046	11.5946	17.6377	21.3665	19.1354	255.667	0.561754
HSPA1A	17.3922	7.04264	32.024	25.0039	12.4145	20.9253	19.1338	245	0.561732
PDDC1	19.1544	17.677	24.7203	21.1727	14.9126	17.1436	19.1301	248	0.561685
ZSWIM1	23.9046	14.4374	17.256	14.4176	18.6218	26.0305	19.1113	255.667	0.561441
CCDC6	17.3922	16.3389	15.3298	30.1459	18.9246	16.4503	19.0969	243.333	0.561253
CENPF	12.1822	10.4231	21.6704	34.8845	18.6975	16.7024	19.0933	239.167	0.561207
MRPL19	18.5414	15.0713	23.2756	21.6768	11.279	24.707	19.0918	250.333	0.561187
FAM175B	19.231	14.86	19.3428	17.2406	19.9087	23.9506	19.0889	252.833	0.561149
ZNF154	13.8678	24.7901	16.1324	28.8352	7.94832	22.8791	19.0755	248	0.560974
SENP3	17.9285	20.3532	19.9046	17.3414	23.088	15.82	19.0726	249.833	0.560937
CCNF	22.2191	11.2682	25.0413	15.325	14.9126	25.6524	19.0698	253	0.560899
ACADM	23.1385	14.7896	13.6443	13.9135	19.9087	28.9929	19.0646	257.167	0.560831
SIRT3	13.3314	27.255	18.2994	23.2899	16.1994	16.0091	19.0641	248	0.560825
MPHOSPH9	24.5942	20.142	23.1151	13.9135	18.0162	14.5595	19.0567	250.333	0.560729
MRPL36	16.9325	14.0853	21.2691	21.1727	16.5022	24.3288	19.0484	250	0.560621
AGL	20.7633	11.6908	14.2864	30.045	16.048	21.4295	19.0439	244.167	0.560561
ARL15	22.9852	15.9164	11.9588	20.971	17.3349	25.0221	19.0314	251.5	0.560398
TTC32	14.3275	25.5648	18.5402	22.5842	15.2911	17.8369	19.0241	248.333	0.560303
CHAF1A	18.4648	17.7475	22.794	15.1233	17.1078	22.8791	19.0194	252.667	0.560242
ISOC1	19.9972	14.1557	15.6508	21.6768	17.4863	25.1482	19.0192	250.333	0.560238
SNPH	29.2679	16.1277	12.922	16.5349	20.2871	18.9714	19.0185	250.833	0.560229
MTERF	17.0091	11.4795	14.768	34.9853	16.9564	18.8454	19.0073	239.833	0.560083
TMEM60	20.4569	11.4795	12.922	22.0801	21.1955	25.9045	19.0064	250.167	0.560071
C4orf27	21.6827	16.0572	19.7441	23.4916	9.46229	23.5725	19.0017	248.167	0.56001
KCTD7	19.3076	31.3398	21.1888	8.46907	9.61368	24.0767	18.9993	259	0.559978
AKT1S1	14.9404	19.3673	14.8482	31.0533	18.8489	14.7485	18.9678	241	0.559565
PPP4R2	19.6141	17.7475	16.3732	23.7941	17.4863	18.7193	18.9557	246	0.559407
AP2S1	14.5573	21.1984	14.2864	20.3661	21.3469	21.9337	18.9481	250.167	0.559308
ZNF791	17.7752	15.6347	17.3363	22.9875	18.6975	21.2404	18.9453	247	0.55927
THBS1	11.1095	10.4935	18.5402	30.9524	29.1438	13.2359	18.9126	237.833	0.55884
MAMLD1	31.5664	16.6911	15.41	6.65427	25.8131	17.2697	18.9008	253.667	0.558685
COMMD8	18.4648	16.4094	20.8678	15.5266	15.2154	26.9129	18.8995	252.667	0.558668
EPM2A	18.0051	14.2261	18.0587	12.502	21.8011	28.8038	18.8995	255.167	0.558668
PCNXL3	17.3922	25.9874	20.2257	24.1973	15.5939	9.95842	18.8925	242	0.558576
NIPSNAP3A	21.4529	16.4094	18.2994	17.6439	14.9883	24.5179	18.8853	250.5	0.558481
CISD1	16.0897	16.6206	20.306	21.9793	15.5182	22.7531	18.8778	247.167	0.558382
NUDT5	21.3763	17.1841	19.9849	20.1645	18.1676	16.3873	18.8774	245.333	0.558378
BCDIN3D	16.4727	13.5219	20.306	23.7941	17.562	21.5556	18.8687	245	0.558263
CDC14B	22.7554	12.2542	10.4339	23.6932	21.1955	22.8791	18.8686	246.5	0.558261
MBOAT1	12.7185	21.4801	10.5944	33.1705	13.9285	21.3034	18.8659	242.333	0.558226
SLC11A2	21.7594	13.5923	20.8678	17.5431	20.2871	19.0975	18.8579	247	0.55812
ABCD3	22.9086	13.4515	19.1823	17.039	22.4824	18.026	18.8483	246.833	0.557993
SLC35F5	15.7066	19.2968	14.0456	23.8949	19.4545	20.6732	18.8453	246	0.557953
LRRC20	25.1305	23.2407	13.1628	21.3743	14.9126	15.1897	18.8351	245.333	0.557819
ST3GAL3	16.3961	19.0151	16.4534	27.7261	17.2592	16.1352	18.8309	241.333	0.557763
CHRNE	21.7594	32.8891	22.9546	17.2406	8.25111	9.83236	18.8212	245.5	0.557636
LIN7C	19.8439	12.9585	11.6378	17.9464	20.5899	29.8122	18.7981	251.833	0.55733
ZHX1	17.7752	19.8603	10.7549	23.3908	22.6338	18.3411	18.7927	245	0.557259
NAA30	16.0897	17.3953	15.089	27.0204	14.8369	22.3119	18.7905	243.833	0.55723
ALS2	14.2508	14.2261	20.3862	20.4669	26.0402	17.3327	18.7838	244	0.557141
EMC2	16.3195	22.1843	21.6704	18.9546	16.5022	17.0175	18.7748	245.667	0.557021
CDC37L1	16.7792	18.3109	18.5402	21.7776	14.6098	22.564	18.7636	246.167	0.556873
ZNF565	18.5414	13.2402	20.2257	27.9278	14.3827	18.1521	18.745	239.5	0.556626
E2F1	21.1464	17.1841	24.8005	17.4423	12.4902	19.3496	18.7355	245.667	0.556501
CCDC43	18.0817	16.1981	16.6942	20.7694	17.0321	23.6355	18.7352	246.667	0.556496
FAM35A	19.1544	15.9164	17.0955	17.5431	21.8768	20.7992	18.7309	247	0.556439
SLC2A8	26.433	15.9868	21.6704	13.5102	16.9564	17.7109	18.7113	246.833	0.556179
SNX22	9.04086	18.0996	17.256	50.512	12.4902	4.85315	18.7086	222.167	0.556144
CIITA	6.43586	9.71885	13.7246	73.9027	3.48212	4.97921	18.7072	208.5	0.556125
ZNF420	17.5454	10.4935	20.1454	20.0636	21.1955	22.7531	18.6994	244.833	0.556021
DTD2	18.0051	17.2545	14.4469	20.3661	15.7452	26.3457	18.6939	248	0.555948
SRBD1	15.0936	14.0149	16.1324	31.3557	15.8966	19.6647	18.693	238.333	0.555936
CRYZL1	17.6986	15.2121	21.3493	24.399	17.1078	16.3873	18.6924	240.167	0.555927
MSMO1	18.6947	14.367	13.6443	18.5513	13.3986	33.4678	18.6873	251.667	0.555859
ANKAR	15.8598	13.2402	21.2691	27.7261	18.3947	15.6309	18.6868	237.667	0.555853
CAAP1	16.8558	16.8319	18.46	19.2571	22.2553	18.2781	18.6564	244	0.555448
RCBTB1	24.9773	11.2682	15.3298	16.5349	18.8489	24.9591	18.653	247.667	0.555403
CEP63	19.1544	15.0008	18.1389	19.6603	18.319	21.6186	18.6487	244.833	0.555345
CDC42BPB	10.9563	15.1417	30.6596	31.3557	12.6416	11.0929	18.6413	232.333	0.555247
SLC16A7	13.8678	11.9021	20.8678	34.7837	16.6536	13.614	18.6148	231.833	0.554893
TCHP	20.1504	15.0008	20.5467	23.2899	15.6695	17.0175	18.6125	240	0.554862
CLOCK	18.235	19.0151	11.7983	27.5245	20.3628	14.5595	18.5825	238	0.554461
STAMBP	15.1703	15.6347	17.4968	33.2714	13.0201	16.8915	18.5808	234.667	0.554438
SIRT6	16.4727	18.0292	23.0348	19.7612	17.7134	16.4503	18.5769	241.5	0.554386
EMC4	19.3076	19.3673	22.1519	17.7447	19.3788	13.488	18.573	241.5	0.554334
FBRS	15.63	19.8603	17.3363	28.2302	13.55	16.8285	18.5725	238	0.554327
ZFAND3	16.1663	21.4096	14.6074	18.2488	19.4545	21.4925	18.5632	246	0.554202
USHBP1	5.51646	22.5365	33.549	36.1952	1.89246	11.5971	18.5478	229.667	0.553996
TANC2	12.9483	23.3816	10.6747	29.1376	29.7494	5.35738	18.5415	233.5	0.553911
CKS1B	21.6827	11.9021	20.1454	19.6603	18.2433	19.6017	18.5393	241.667	0.553881
ANKRD32	14.5573	11.9725	24.4795	27.9278	17.8648	14.4334	18.5392	234.5	0.553881
ZNF792	17.622	17.1841	19.9849	23.6932	14.9126	17.8369	18.5389	239.667	0.553877
PALLD	31.1833	16.6911	15.2495	6.25098	26.7215	15.1267	18.5372	248.167	0.553853
PPARA	19.0777	14.367	14.4469	23.4916	25.9645	13.8031	18.5251	238	0.553692
AMZ2	15.7832	22.8182	17.0955	21.2735	21.1955	12.9838	18.5249	240	0.553689
CHCHD3	20.0738	20.4941	14.0456	20.971	18.0919	17.4587	18.5225	242	0.553657
RAMP1	9.04086	17.5362	6.50111	10.5863	22.7852	44.5608	18.5017	260.167	0.553377
KDM5B	13.8678	13.8036	9.55102	47.9914	13.3986	12.3535	18.4943	224.167	0.553277
ZNF134	16.1663	12.2542	15.8916	27.6253	10.9006	28.1105	18.4914	241.167	0.553238
CALML4	15.2469	12.6768	21.4296	29.5409	18.6975	13.2989	18.4818	232.833	0.553109
ACSL3	24.441	16.1277	12.2799	10.8888	20.2871	26.7239	18.4581	250.167	0.552789
ZFYVE9	12.3354	11.4795	19.8244	47.2857	11.7332	8.06758	18.4543	220.5	0.552739
RNF170	19.5374	20.0011	17.6573	16.5349	16.8807	20.1059	18.4529	244.167	0.55272
BMPR2	25.437	17.1841	8.34711	18.148	24.1478	17.3957	18.4433	242.5	0.55259
ADAMTS14	9.80703	21.0575	26.6465	31.8598	9.53799	11.7232	18.4387	231.167	0.552528
SNRPC	14.7105	31.1285	15.6508	15.0225	17.4863	16.5764	18.4292	245.333	0.5524
JOSD2	11.3394	25.8465	19.5033	19.2571	17.4106	17.1436	18.4167	241.833	0.552232
SMYD3	21.836	19.8603	16.614	20.2653	15.1397	16.7024	18.4029	240	0.552045
PSMB5	15.5533	22.8182	15.1693	23.2899	14.4584	19.0975	18.3978	240.167	0.551976
ACPL2	26.433	12.888	9.22998	17.4423	13.9285	30.3164	18.373	246.833	0.551641
TCP11L1	18.6947	12.1838	19.2626	25.7097	21.574	12.7947	18.3699	233.333	0.551599
ZNF304	11.8757	14.6487	12.0391	20.2653	24.9804	26.4087	18.3697	243.833	0.551595
SMIM15	16.013	10.4935	11.5575	29.0368	14.8369	28.2365	18.3624	239	0.551497
TTC12	15.7832	20.4941	17.7376	20.5677	18.6218	16.8915	18.3493	239.333	0.55132
TEX10	16.8558	14.4374	18.0587	21.8784	16.5779	22.2489	18.3429	239.833	0.551232
TCEAL1	18.4648	17.6066	17.5771	22.5842	13.4743	20.295	18.3337	239	0.551107
C4orf33	12.6419	23.0999	19.9046	21.6768	18.1676	14.4964	18.3312	237.667	0.551074
TBL2	18.6947	14.367	17.7376	28.5327	10.9006	19.7277	18.3267	234.833	0.551013
NOD1	19.3842	15.2121	12.8417	27.7261	23.845	10.9038	18.3188	232	0.550906
ELMOD3	13.1016	14.7191	15.2495	28.6335	15.9723	22.1858	18.3103	236.167	0.550791
GID4	14.0976	17.5362	19.5836	15.5266	18.2433	24.77	18.2929	244.167	0.550554
RNASE4	17.8519	17.3249	12.0391	16.6357	24.1478	21.7446	18.2907	243	0.550523
FAM110A	12.7185	17.1136	17.8179	33.9771	8.9324	19.0975	18.2762	231.5	0.550326
FAM149B1	14.2508	18.8743	13.4838	20.971	18.1676	23.8876	18.2725	241.5	0.550277
AGXT2L2	15.9364	14.4374	27.4492	23.7941	10.9763	17.0175	18.2685	234.333	0.550221
NPRL3	19.4608	12.5359	26.5663	19.862	17.2592	13.8661	18.2584	234.667	0.550084
RBMX2	15.9364	14.7191	22.6335	20.0636	17.0321	19.1605	18.2576	237.833	0.550073
MIER2	19.1544	15.7755	21.0283	20.1645	13.2472	20.0429	18.2355	238.167	0.549771
MB21D1	19.3076	10.9161	20.7073	19.4587	15.064	23.9506	18.234	239.5	0.549752
MPV17L2	11.6459	21.9026	22.3125	23.3908	15.064	15.0637	18.2299	235.167	0.549696
GM2A	29.2679	27.5367	7.94581	14.4176	14.0799	16.0721	18.22	242.667	0.549561
C9orf64	19.6907	16.6206	16.5337	13.9135	19.833	22.564	18.1926	242.833	0.549186
SLC48A1	22.7554	12.5359	19.5836	26.3146	14.9126	13.0468	18.1915	230.667	0.549171
TRAF6	20.9932	12.2542	19.5033	20.7694	12.5659	23.0052	18.1819	238	0.549039
ZSCAN21	19.0011	13.2402	21.1086	13.4094	14.9126	27.4172	18.1815	244	0.549034
BBIP1	13.3314	19.4377	20.2257	20.2653	17.1078	18.7193	18.1812	237.667	0.54903
COG6	21.0698	13.7332	10.1931	21.4751	17.1835	25.4003	18.1758	240	0.548957
CXorf56	21.1464	16.4094	20.7073	11.6954	19.6816	19.4126	18.1754	241.833	0.548951
TMEM150A	13.3314	15.353	20.0652	34.9853	9.61368	15.5679	18.1527	227.167	0.548641
CCDC28A	18.0817	16.9728	21.8309	15.6275	11.1277	25.2742	18.1525	242	0.548637
RNF214	16.7026	17.3953	15.089	20.5677	21.4983	17.5848	18.1396	236.667	0.548461
MESDC1	10.9563	13.9444	19.3428	25.8105	8.62961	29.8753	18.0932	237.667	0.547823
TAB3	23.2917	13.0993	17.9784	13.5102	20.7413	19.9168	18.0896	239.667	0.547774
TRMT6	17.1623	14.5783	14.9285	25.3064	15.5939	20.9253	18.0824	234.333	0.547675
NUS1	15.1703	15.0713	14.6877	27.9278	14.0042	21.6186	18.08	233.333	0.547641
EIF4EBP1	12.1056	22.1139	15.7311	27.9278	17.1078	13.488	18.079	230.833	0.547628
CNNM4	22.2191	12.1838	13.9654	16.0307	24.9047	19.1605	18.0774	238.167	0.547606
MRPS22	14.4807	15.7755	16.1324	20.3661	16.1237	25.5263	18.0675	239	0.547469
ZNF839	18.7713	15.7051	16.6942	20.2653	18.1676	18.7823	18.0643	235.833	0.547426
PECR	18.8479	16.7615	11.6378	20.3661	19.1517	21.6186	18.0639	237.833	0.547421
CHCHD5	12.1822	17.2545	23.2756	17.4423	20.06	18.1521	18.0611	236.667	0.547382
POLR1E	21.3763	18.3109	16.614	20.0636	15.6695	16.3242	18.0598	235.167	0.547363
SLC7A5	16.013	9.78928	14.4469	29.5409	20.817	17.6478	18.0425	229.333	0.547125
ZNF277	17.7752	11.9725	19.5033	26.7179	18.1676	14.0552	18.032	228.833	0.54698
BRF2	12.412	21.6209	17.6573	15.5266	17.7891	23.1313	18.0229	240.833	0.546855
CEP152	18.7713	9.36672	22.794	26.3146	14.7612	16.0721	18.0133	228.833	0.546723
RBM28	17.0091	14.7191	21.8309	26.4154	12.4902	15.5679	18.0054	229.5	0.546614
DRAM2	15.0936	17.9587	16.2929	29.1376	13.7771	15.757	18.0028	229.333	0.546578
AKR1C3	17.2389	17.9587	15.8916	12.4011	19.076	25.4003	17.9944	242.667	0.546462
LRRC61	24.9007	36.1992	19.2626	8.97318	2.42235	16.1352	17.9822	242.667	0.546292
UTP20	21.9892	9.01458	14.6877	28.1294	16.3508	17.7109	17.9804	229	0.546268
VPS54	17.4688	11.6908	13.9654	20.6686	19.0003	25.0851	17.9798	237	0.54626
PIGH	18.0817	20.4941	13.243	14.7201	21.8011	19.5387	17.9798	239.333	0.546259
CLIP4	20.6867	16.9728	17.4968	15.5266	13.4743	23.6985	17.976	239.5	0.546206
PTDSS2	17.5454	12.7472	19.6639	18.148	22.7095	16.9545	17.9614	234	0.546005
KIAA0586	17.3922	13.874	16.8547	22.8867	19.9844	16.7654	17.9596	231.833	0.545979
NPL	15.3235	20.2124	21.5099	17.6439	12.8687	20.1059	17.944	236.5	0.545764
OMA1	19.0777	13.381	18.0587	19.5595	18.2433	19.2866	17.9345	234.167	0.545632
ZNF623	19.6907	10.6344	18.8613	14.8209	19.2274	24.3288	17.9272	238.333	0.545531
PGRMC1	17.8519	18.7334	13.6443	16.5349	20.6656	20.1059	17.9227	237.5	0.545468
TMEM97	7.43189	19.9307	18.7007	18.5513	27.4785	15.4418	17.9225	234.167	0.545465
TSPAN5	14.9404	12.888	34.9937	18.6521	16.1994	9.83236	17.9177	228.167	0.545398
SEC22A	16.013	15.5642	20.3862	17.3414	18.6975	19.4756	17.913	235.333	0.545334
CDKN1A	9.88365	7.4652	16.7745	46.5799	14.9883	11.7862	17.913	215.167	0.545333
SERPINI1	17.7752	15.353	15.2495	27.827	13.1715	18.026	17.9004	229.333	0.545158
TAF9B	25.1305	16.1277	13.5641	10.6872	19.4545	22.438	17.9003	240.833	0.545157
CEBPG	21.223	11.9021	16.2929	19.0554	16.805	22.1228	17.9002	235.167	0.545156
SYNJ1	15.9364	16.4798	17.9784	25.1047	16.8807	15.0007	17.8968	229.333	0.545108
WDR25	17.8519	28.4523	16.7745	7.86414	18.7732	17.6478	17.894	242	0.545069
RNASEH1	19.1544	19.3673	18.3797	15.5266	15.8966	18.9714	17.8827	236.5	0.544912
NDUFV3	13.4081	16.1981	20.4665	27.222	11.7332	18.2151	17.8738	229	0.544789
PEMT	18.7713	23.6633	18.8613	15.6275	12.036	18.2781	17.8729	236.667	0.544776
ANKS6	13.1782	9.578	16.6942	27.5245	13.7771	26.4717	17.8706	231.833	0.544744
HIVEP3	20.227	14.4374	16.4534	22.8867	22.9366	10.2736	17.8691	227.833	0.544723
NKRF	18.0051	12.1838	12.8417	26.7179	18.0919	19.3496	17.865	229.833	0.544666
MTMR9	17.7752	14.0853	16.614	27.7261	17.1835	13.8031	17.8645	226.667	0.54466
LACTB	15.3235	14.7191	20.627	23.1891	13.4743	19.7908	17.854	231.333	0.544513
ABCG1	24.3643	16.1277	27.6097	17.9464	11.7332	9.26511	17.8411	228.5	0.544333
ARAP3	34.5545	24.3675	5.53799	17.9464	17.1078	7.4373	17.8252	231.333	0.544112
ZNF181	21.836	10.7048	18.0587	26.113	17.1835	13.0468	17.8238	225.833	0.544092
RXRG	9.42394	5.0707	27.2886	13.0061	23.0123	28.9929	17.7991	238	0.543747
ANKRD18A	22.4489	11.057	37.1607	5.64605	20.817	9.64328	17.7955	232.833	0.543696
SUPT3H	17.6986	16.2685	16.7745	21.2735	15.8966	18.8454	17.7929	231.833	0.54366
ZUFSP	13.6379	16.1981	17.9784	26.2138	14.0799	18.5932	17.7836	228.833	0.54353
ZBTB22	15.1703	24.2971	12.6812	12.4011	22.4067	19.7277	17.7807	238.833	0.54349
RACGAP1	27.429	12.4655	15.2495	8.67072	18.319	24.5179	17.7753	240.333	0.543414
BACH1	20.6101	9.22586	10.7549	23.5924	21.7254	20.7362	17.7742	230.667	0.543398
IPO11	17.622	11.8316	16.4534	21.4751	22.0282	17.2066	17.7695	230	0.543333
TTC33	21.2996	10.4935	18.3797	16.3332	15.2911	24.5809	17.7297	235	0.542775
PION	10.6498	12.0429	14.9285	40.6314	12.7173	15.3788	17.7248	218.5	0.542706
PIGB	12.7185	19.2264	18.2192	21.7776	13.8528	20.5471	17.7236	231.833	0.54269
ASB7	20.4569	13.5923	18.2994	14.6192	16.805	22.564	17.7228	235.5	0.542679
MZF1	13.4847	19.5081	19.9046	18.8538	15.8209	18.7193	17.7152	232.333	0.542572
CCDC75	19.0777	14.367	21.5099	22.7858	13.0958	15.4418	17.713	227.5	0.542541
PABPC1L	13.8678	10.8457	23.5164	34.3804	12.5659	11.0929	17.7115	218.5	0.54252
SPINT1	30.1107	12.888	18.8613	8.56989	21.574	14.2443	17.708	234.5	0.542471
PNO1	15.3235	13.9444	18.0587	24.7015	16.1237	17.8369	17.6648	227.333	0.541863
SGPP1	19.231	14.7191	12.2799	12.8044	19.1517	27.7323	17.6531	238.833	0.541698
DHDH	14.7105	27.3255	21.2691	13.0061	11.7332	17.8369	17.6469	235.333	0.541611
TOMM40L	20.8399	18.2404	14.4469	18.6521	17.1078	16.5764	17.6439	230.833	0.541569
FBRSL1	12.1822	16.6206	19.3428	31.9607	13.7771	11.9753	17.6431	220.833	0.541558
PPCDC	15.2469	20.4237	16.6942	21.8784	14.6098	16.9545	17.6346	229.333	0.541437
HS6ST1	15.4001	21.5505	15.8114	19.9628	16.6536	16.3873	17.6276	230.333	0.541339
METTL14	18.1583	15.9164	16.0521	20.5677	14.4584	20.6101	17.6272	230.833	0.541333
ABCB7	18.0051	15.9164	17.7376	16.434	17.1835	20.4211	17.6163	232.667	0.541179
EOGT	13.7145	12.3246	13.4035	22.0801	22.8609	21.3034	17.6145	230	0.541154
C3orf18	20.5335	17.6066	17.4166	19.1562	13.2472	17.7109	17.6118	230.167	0.541116
MTMR2	17.2389	13.7332	15.7311	16.3332	15.8966	26.7239	17.6095	235.333	0.541083
PGAP1	15.1703	9.93013	28.8136	23.6932	15.064	12.9838	17.6092	223	0.541078
CD93	13.1016	10.071	14.768	38.2116	13.7014	15.757	17.6018	218	0.540974
CPEB4	18.6947	13.874	23.0348	22.8867	14.307	12.7947	17.5986	224.5	0.54093
DDHD1	17.2389	12.3951	22.2322	21.7776	14.0799	17.7739	17.5829	227	0.540707
FBXO45	14.5573	12.5359	17.0153	23.5924	18.4704	19.2235	17.5658	227.167	0.540465
DHX57	19.7673	14.0149	16.7745	17.039	19.3031	18.4042	17.5505	230.333	0.540248
TET3	15.4767	18.4517	16.614	33.0697	11.5818	10.0845	17.5464	218.667	0.54019
MRPL35	17.3155	12.3951	17.4166	23.6932	12.2631	22.1858	17.5449	228	0.540169
TCAP	12.7185	16.2685	21.6704	32.8681	11.2033	10.5257	17.5424	218	0.540134
MLKL	5.66969	12.1838	17.9784	47.7898	10.4464	11.0299	17.5163	209.667	0.539763
LDLR	26.7395	7.11307	22.7138	10.1831	19.0003	19.2866	17.506	231.833	0.539617
RHOBTB2	16.5494	25.3535	12.0391	3.83125	14.9883	32.2703	17.5053	245.667	0.539607
PEX26	17.0091	17.6066	16.6942	21.1727	18.1676	14.3073	17.4929	226.167	0.539431
ALAD	19.231	15.2825	17.4166	17.9464	12.6416	22.438	17.4927	231	0.539427
MEGF8	17.1623	19.3673	19.1823	17.2406	19.6059	12.3535	17.4853	227.333	0.539323
CSTF2	16.5494	13.0289	22.3125	15.8291	15.7452	21.3665	17.4719	230.5	0.539132
SNAPC2	18.0817	18.2404	15.41	16.3332	17.562	19.1605	17.4647	230.833	0.539029
ZNF862	16.7026	17.7475	25.0413	16.2324	17.1078	11.9123	17.4573	226.333	0.538924
UPRT	19.7673	17.3953	14.6074	9.67894	16.048	27.2281	17.4542	237.833	0.53888
RPAP3	25.9733	14.2966	11.9588	12.9053	17.6377	21.9337	17.4509	233.333	0.538833
EXOC6	15.63	11.4091	16.2127	22.4834	17.0321	21.9337	17.4502	227.333	0.538822
TREX2	15.7832	14.5078	23.1151	18.4505	18.0162	14.7485	17.4369	225.833	0.538633
GFPT1	18.5414	11.5499	13.8048	20.6686	21.7254	18.2781	17.428	226.667	0.538507
NUDCD1	16.5494	11.1274	17.8981	25.508	17.2592	16.1982	17.4234	222.5	0.53844
GADD45A	16.013	13.0289	23.5966	9.47729	15.5182	26.8499	17.414	235.5	0.538306
GRAMD4	16.7026	9.71885	23.7572	25.0039	14.8369	14.3704	17.3983	220.667	0.538082
LRRC28	19.3842	15.0713	18.1389	22.2817	14.6098	14.8746	17.3934	223.833	0.538012
ZCCHC9	19.231	10.8457	16.6942	18.6521	11.5818	27.3541	17.3932	230.833	0.538008
CCDC23	16.7026	20.4237	15.2495	21.7776	16.1994	13.9922	17.3908	225	0.537975
EPAS1	9.6538	20.4237	13.0022	38.7158	17.562	4.91618	17.3789	212	0.537805
SETD1B	13.1782	14.2966	19.5836	37.3042	9.76508	10.0845	17.3687	213	0.537658
TM7SF2	11.4926	17.5362	23.5164	32.5656	10.9006	8.19363	17.3675	214.833	0.537641
MIS18A	14.1742	6.83137	24.9611	22.7858	18.0919	17.3327	17.3628	222.167	0.537574
MAMU-DQA1	8.3513	4.50729	8.9892	70.6764	5.37458	6.23977	17.3564	192.667	0.537482
ZNF224	19.1544	12.5359	18.781	23.7941	15.1397	14.5595	17.3274	221.5	0.537066
YWHAG	12.1056	15.6347	16.3732	30.1459	13.2472	16.4503	17.3261	219.833	0.537048
ZBED4	17.9285	14.0149	14.6877	24.399	17.9405	14.9376	17.318	222	0.536931
SLMO2	15.5533	22.3252	13.3233	12.9053	15.8966	23.7615	17.2942	233.5	0.536589
SLC1A4	16.2429	7.25392	28.0912	16.3332	19.076	16.7024	17.2833	224	0.536432
MGAT4A	12.5653	15.6347	12.3601	39.4215	15.064	8.5718	17.2696	211	0.536234
EMILIN1	11.5692	19.0151	18.8613	23.1891	8.55391	22.3749	17.2606	225.667	0.536105
HSPA6	16.7792	14.367	19.7441	17.4423	10.0679	25.1482	17.2581	229	0.536069
HYAL3	16.0897	16.9023	19.9849	18.9546	16.1994	15.3158	17.2411	224	0.535824
ZNF544	25.0539	8.80331	24.0782	10.9896	17.1835	17.3327	17.2402	227.167	0.535811
TMEM106B	13.7911	15.4938	13.4838	27.0204	11.9603	21.6186	17.228	222.833	0.535635
TSNARE1	14.7872	19.3673	14.5272	22.685	14.1556	17.7109	17.2055	223.667	0.53531
TMEM201	17.4688	16.7615	14.5272	13.8127	21.8011	18.7823	17.1923	228.333	0.535118
UBXN11	28.2718	13.1697	18.46	15.325	14.1556	13.6771	17.1765	223.667	0.534891
ARMCX6	19.0011	16.4094	14.6877	16.1316	13.9285	22.8791	17.1729	228.5	0.534838
ADM5	2.22191	23.3816	14.6074	39.6232	13.0201	10.1475	17.1669	211.5	0.534752
PAQR4	16.0897	14.5783	23.1953	9.17483	21.6497	18.2781	17.161	228.833	0.534666
DAAM1	16.7792	10.564	16.0521	27.9278	19.9087	11.7232	17.1592	215.833	0.534639
PIK3C2B	16.4727	18.7334	20.2257	17.1398	16.2751	14.0552	17.1503	223.5	0.534511
LDOC1L	19.5374	17.3249	12.3601	9.17483	24.7533	19.6647	17.1359	230.833	0.534302
XKR8	14.021	17.8883	18.46	13.3085	23.9207	15.1897	17.1314	226	0.534236
SERPINB8	22.4489	15.353	17.3363	14.4176	17.1078	16.0721	17.1226	225.167	0.534109
ZNF133	13.025	13.874	17.9784	16.9381	21.9525	18.9084	17.1127	224.833	0.533965
MAML2	14.6339	12.6063	14.6074	26.8187	19.9844	13.9922	17.1072	217.333	0.533884
LANCL2	20.9166	11.1978	19.8244	12.8044	15.8209	21.9968	17.0935	227.333	0.533685
PRSS53	13.5613	8.45117	23.9177	33.3722	14.9126	8.31969	17.0891	209.167	0.533621
LRRC42	19.7673	19.4377	17.8179	10.9896	13.3229	21.1774	17.0855	229.5	0.533569
TNK1	4.8269	15.0008	16.6942	51.7218	8.47821	5.73554	17.0763	200	0.533434
C12orf65	11.3394	16.5502	17.6573	23.1891	15.8209	17.8369	17.0657	220.833	0.53328
CARD6	20.3036	15.0713	16.6942	11.5946	19.3031	19.4126	17.0632	227.5	0.533245
ZNF93	16.7026	14.0853	19.0218	20.7694	13.9285	17.8369	17.0574	221.333	0.53316
LIPE	15.5533	15.8459	19.7441	19.1562	16.3508	15.694	17.0574	221.5	0.53316
ZNF45	26.2798	7.1835	12.8417	18.0472	11.4304	26.4717	17.0424	225.833	0.532941
TWISTNB	14.4041	19.4377	16.2929	18.6521	15.5182	17.8999	17.0342	223.5	0.53282
CHI3L2	4.59705	25.2127	18.8613	38.5141	6.66145	8.31969	17.0277	209.167	0.532726
C12orf76	14.3275	17.3953	13.1628	20.7694	18.5461	17.963	17.0273	222.333	0.532721
SLC30A6	20.1504	10.071	18.5402	20.0636	15.3668	17.963	17.0258	220.667	0.532699
TM2D2	16.0897	14.7191	13.6443	14.0143	21.2712	22.3749	17.0189	227.333	0.532598
CCDC159	15.4001	17.1841	24.8005	20.0636	11.5818	13.0468	17.0128	218.833	0.532509
IDI1	13.1016	11.1978	16.935	22.685	10.295	27.8584	17.0121	224	0.532498
DCAKD	14.6339	23.2407	12.8417	13.1069	21.8011	16.3242	16.9914	226.333	0.532196
CIDEB	15.017	20.7758	16.4534	19.5595	11.9603	18.1521	16.9864	222.667	0.532122
UNG	15.8598	17.4658	13.8851	8.67072	15.8966	30.1274	16.9842	233.667	0.53209
CASD1	12.5653	16.9728	10.6747	20.3661	17.4863	23.7615	16.9711	224.667	0.531898
C5orf24	14.6339	12.7472	19.1823	19.7612	20.06	15.3788	16.9606	219.333	0.531744
GOLGA6L9	17.0857	10.2823	30.2583	22.5842	11.7332	9.76933	16.9522	213.333	0.53162
LYRM1	16.5494	12.6063	16.7745	21.6768	12.036	22.0598	16.9505	221.333	0.531595
METTL4	18.235	9.78928	15.1693	23.0883	15.4425	19.9168	16.9402	219.167	0.531444
EXD3	10.2667	25.6352	17.8179	27.5245	9.91648	10.3366	16.9162	214.667	0.531092
WIZ	12.412	15.6347	18.6205	23.8949	11.8846	19.0344	16.9135	218.667	0.531053
MFSD8	15.63	10.4231	16.614	29.6418	14.0799	15.0637	16.9087	213	0.530982
TADA2A	18.235	16.4094	18.1389	19.7612	15.1397	13.6771	16.8935	218.333	0.530758
MCEE	14.3275	14.0853	17.8179	25.508	13.6257	15.9461	16.8851	215.833	0.530634
TLE1	11.7225	21.4801	12.4404	23.8949	17.4106	14.3073	16.876	217.833	0.5305
VMAC	17.0091	19.2264	13.4035	17.039	20.2114	14.2443	16.8556	220.667	0.5302
POP1	14.4807	11.9725	17.5771	24.399	16.2751	16.3242	16.8381	215.667	0.529941
TTC39B	18.0051	16.4094	16.7745	17.1398	19.2274	13.425	16.8302	219	0.529824
ZNF568	16.3195	16.2685	12.3601	14.2159	16.805	24.6439	16.7688	225.333	0.528916
YAF2	12.0289	14.9304	18.1389	25.4072	14.3827	15.694	16.7637	214.333	0.528839
CNTD1	11.6459	17.2545	14.1259	20.971	18.0162	18.5302	16.7573	218.833	0.528744
PTTG1	15.9364	15.9868	11.5575	10.9896	13.0201	33.0266	16.7529	230.667	0.528679
EXOC8	14.8638	13.9444	16.1324	28.4319	14.0799	13.0468	16.7499	211.333	0.528634
CACNA1F	17.0857	6.54966	17.1758	34.4812	8.9324	16.2612	16.7477	208	0.528601
IMPA1	17.2389	10.8457	14.6074	15.1233	17.0321	25.5263	16.729	223.5	0.528324
C19orf57	10.8797	33.1004	6.50111	7.66249	26.6458	15.5679	16.7262	228	0.528283
NUP37	15.4767	14.86	15.8916	22.5842	14.5341	16.8915	16.7063	215.833	0.527987
HEXDC	13.4081	10.2823	22.2322	25.4072	15.2911	13.614	16.7058	211.333	0.527979
GTPBP10	19.231	11.2682	14.5272	20.0636	18.4704	16.6394	16.7	216.5	0.527892
VEZT	14.4041	9.22586	9.3905	31.1541	18.6975	17.2066	16.6798	210.833	0.527591
NME1	14.5573	23.945	16.935	15.7283	15.6695	13.2359	16.6785	219	0.527572
TSFM	16.3961	11.2682	18.2192	17.1398	11.5818	25.4003	16.6676	221.167	0.527409
LRRC57	16.5494	14.5078	15.8916	17.4423	18.9246	16.5764	16.6487	217.667	0.527127
KLHDC5	8.88762	16.5502	20.0652	26.4154	15.8966	12.0383	16.6422	210.667	0.527031
URB1	17.1623	17.9587	14.0456	28.2302	11.3547	11.0299	16.6303	209.833	0.526851
SETD4	12.1056	16.0572	15.5706	24.2982	15.2911	16.4503	16.6288	214	0.52683
MPLKIP	19.3842	11.6908	15.2495	13.0061	14.5341	25.9045	16.6282	223.5	0.526821
SEC22B	13.9444	15.4938	12.5207	19.862	14.8369	22.9422	16.6	219.167	0.526398
LRIF1	10.8031	12.4655	13.8048	24.399	16.805	21.2404	16.5863	215.167	0.526193
B3GALNT2	16.5494	11.057	18.3797	23.6932	16.1237	13.6771	16.58	211.167	0.526099
RRM2B	19.9205	12.1838	13.3233	21.1727	12.7173	20.0429	16.5601	215.833	0.5258
CASP1	15.3235	12.6768	19.102	22.1809	10.5221	19.5387	16.5573	214.5	0.525758
DET1	19.3076	15.7051	10.8352	13.2077	16.9564	23.2573	16.5449	222.333	0.525571
ATP7A	13.2548	13.7332	22.0717	18.7529	18.3947	12.9207	16.5213	212.833	0.525217
C1orf52	12.7185	22.959	14.8482	19.1562	13.1715	16.2612	16.5191	216.5	0.525184
C19orf48	13.8678	15.353	16.7745	19.0554	13.9285	20.0429	16.5037	216.5	0.524951
TNFSF12	11.7225	20.6349	14.2061	15.6275	18.0919	18.6563	16.4899	218.833	0.524743
ZHX3	13.8678	7.88776	21.6704	23.6932	14.2313	17.3957	16.4577	210.333	0.524257
C3orf58	10.8797	10.3527	14.8482	37.2034	12.036	13.3619	16.447	202.333	0.524095
ZNF449	16.3195	14.0149	17.0955	17.9464	16.4265	16.8285	16.4385	214.5	0.523967
KBTBD7	17.0091	11.6204	15.41	18.5513	20.7413	15.2528	16.4308	213.167	0.52385
HSD17B12	10.7264	16.4798	14.2864	21.8784	17.3349	17.8369	16.4238	213.5	0.523744
MRPL1	16.4727	14.0149	15.5706	21.8784	14.5341	16.0721	16.4238	212	0.523744
TFRC	12.2588	10.6344	20.2257	18.4505	19.4545	17.4587	16.4138	213.333	0.523592
CDC42BPG	19.7673	15.4938	14.768	14.9217	16.1237	17.3327	16.4012	216.333	0.523402
NDUFC2	13.6379	19.2264	17.6573	16.8373	15.3668	15.5679	16.3823	214.667	0.523114
DHCR7	15.4767	16.7615	14.6877	10.3847	16.4265	24.2027	16.3233	221.167	0.522218
ADAL	15.63	14.86	15.9719	19.2571	17.4863	14.6855	16.3151	211.5	0.522093
EXOSC8	14.6339	11.7612	18.6205	21.576	11.6575	19.5387	16.298	211.333	0.521831
SNAPC3	16.7026	8.5216	19.7441	28.0286	12.4902	12.1644	16.2753	203.5	0.521484
CD55	16.9325	9.22586	11.6378	24.6006	13.7771	21.4295	16.2672	210.5	0.521361
CTDP1	13.1016	17.1841	20.4665	20.8702	13.0201	12.6056	16.208	208.167	0.520454
AP5S1	13.2548	15.2825	16.5337	25.9113	12.1874	14.0552	16.2042	206.167	0.520395
ZNF320	14.1742	7.32435	12.7614	24.8023	15.8209	22.2489	16.1887	209.333	0.520158
TAF1D	8.27468	15.2825	18.0587	30.8516	14.0042	10.5887	16.1767	201.5	0.519974
TTC4	20.1504	12.3951	18.7007	12.3003	11.7332	21.7446	16.1707	215.667	0.519882
ZNF37A	14.7872	9.71885	18.46	23.9957	13.6257	16.3873	16.1624	206.5	0.519754
COMMD3	16.4727	14.0853	18.46	21.7776	11.2033	14.8746	16.1456	207.5	0.519495
USP45	18.0051	10.3527	16.0521	20.0636	16.5022	15.883	16.1431	208.5	0.519457
SLC38A7	15.2469	13.3106	18.2192	22.5842	17.2592	10.1475	16.1279	204.667	0.519222
NMRK1	21.2996	24.3675	17.0153	15.7283	6.96424	11.282	16.1095	210.5	0.518938
C8orf59	11.1861	19.0151	18.781	17.6439	15.2911	14.6225	16.09	209.833	0.518636
RAD23B	14.5573	15.4234	14.1259	16.6357	19.4545	16.3242	16.0868	211	0.518588
FAM3C	16.9325	11.5499	10.5141	20.6686	17.1078	19.6647	16.0729	209.833	0.518373
ARFIP1	18.3882	13.9444	12.0391	16.7365	14.3827	20.9253	16.0694	212.667	0.518317
EAF1	10.6498	20.0715	16.3732	17.6439	12.6416	18.9714	16.0586	211.833	0.51815
ZNF585A	14.0976	17.6066	14.9285	15.7283	14.6098	19.2866	16.0429	212.5	0.517907
DCUN1D4	15.4767	11.2682	11.7983	25.3064	17.7134	14.6855	16.0414	204.5	0.517885
ATAD5	15.4001	9.64842	24.8808	22.9875	12.1874	11.0929	16.0329	202.167	0.517752
ORC6	14.3275	17.7475	19.9046	14.0143	13.6257	16.5764	16.0327	211.5	0.517748
PPAPDC1B	13.4847	12.6768	21.6704	21.4751	15.6695	11.1559	16.0221	203.833	0.517584
MMAB	13.6379	16.9023	13.8048	24.399	11.6575	15.6309	16.0054	205.667	0.517326
SOCS7	11.0329	13.7332	16.6942	27.827	14.9883	11.6602	15.9893	201	0.517075
TOR1B	15.017	13.1697	13.8048	13.5102	22.4067	18.026	15.9891	211.833	0.517072
GLUL	27.5057	8.45117	11.397	24.4998	16.1237	7.94152	15.9865	200.5	0.517031
HSPA12B	14.4041	19.0151	16.2127	15.0225	12.036	19.1605	15.9752	212	0.516855
MED9	17.2389	11.1978	15.2495	8.87236	18.319	24.9591	15.9728	216.667	0.516818
SPG20	17.9285	10.9161	13.0825	23.1891	12.9444	17.7739	15.9724	205.833	0.516812
BYSL	19.1544	17.4658	22.5532	10.8888	9.61368	16.1352	15.9685	211.667	0.516751
SNRPF	14.021	17.0432	15.6508	17.3414	14.5341	17.2066	15.9662	209.5	0.516715
PTBP2	13.1016	15.0008	18.46	19.3579	17.7891	12.0383	15.9579	205.333	0.516587
CCDC90A	14.2508	18.3109	17.9784	19.3579	13.7771	12.0383	15.9522	205.833	0.516498
FBXO28	16.5494	11.1274	18.3797	15.5266	12.5659	21.5556	15.9508	210.833	0.516475
ZNF250	22.3723	12.9585	19.2626	8.26743	14.9883	17.8369	15.9477	213.167	0.516426
BCL2A1	17.7752	11.5499	12.4404	7.56167	16.7293	29.6231	15.9466	219.5	0.51641
STXBP6	8.58115	22.3956	22.1519	17.5431	20.3628	4.60104	15.9393	203.667	0.516296
MRPL30	18.1583	12.888	17.6573	16.2324	14.8369	15.82	15.9322	208	0.516185
TCAIM	17.2389	14.6487	13.6443	22.9875	13.0958	13.9292	15.9241	204.167	0.516058
SCOC	12.0289	10.4935	13.0022	24.399	16.5779	19.0344	15.9227	205.167	0.516036
PTGS1	13.2548	19.3673	11.7983	8.16661	17.7134	25.2112	15.9186	218.333	0.515973
RBM48	10.9563	18.2404	12.5207	17.2406	18.6975	17.8369	15.9154	209.833	0.515923
TMEM70	12.7951	16.1981	16.4534	20.971	8.32681	20.7362	15.9134	208.167	0.515892
ST3GAL5	8.88762	20.8462	9.7918	11.3929	24.829	19.7277	15.9126	214.667	0.515878
RABGGTB	10.3434	20.5645	15.089	22.5842	15.2911	11.5341	15.901	204	0.515698
MAP4	21.5295	12.4655	13.8851	13.9135	20.3628	13.2359	15.8987	208	0.515662
ACAD11	17.9285	17.6066	14.8482	11.897	17.0321	16.0721	15.8974	211.167	0.515642
YPEL2	14.9404	10.7752	7.38398	28.4319	17.1835	16.6394	15.8924	202.167	0.515563
2019-03-05	16.8558	14.86	9.95232	15.4258	17.3349	20.9253	15.8924	211.5	0.515562
PUS3	15.7066	11.4795	16.2127	14.1151	12.793	25.0221	15.8882	212.667	0.515497
FMR1	11.416	17.1136	17.4166	20.3661	13.6257	15.3788	15.8861	205.833	0.515465
SLC35D1	12.6419	10.1414	15.089	34.4812	10.9763	11.9753	15.8842	195.667	0.515434
RSPH3	13.4081	15.5642	16.4534	21.576	16.9564	11.345	15.8839	203.167	0.515429
SLC29A2	14.0976	14.6487	24.8005	17.2406	10.1436	14.3704	15.8836	205.667	0.515425
NIF3L1	18.9245	12.6768	14.3667	12.1995	15.1397	21.9337	15.8735	212.5	0.515266
CMIP	10.8797	14.7896	21.3493	25.7097	16.1237	6.3028	15.8591	197.667	0.515042
RP2	18.618	8.5216	12.1996	13.7118	19.2274	22.8161	15.8491	211.333	0.514884
SLC25A45	13.7911	18.5926	17.6573	14.8209	13.9285	16.2612	15.8419	208.833	0.514772
SLX4	13.1782	16.6911	17.7376	23.1891	15.2154	9.013	15.8374	200.667	0.514701
ZNF25	18.4648	9.22586	12.5207	16.7365	18.0919	19.8538	15.8156	208	0.514358
RCAN1	19.3076	20.142	8.9892	9.98141	20.9684	15.5049	15.8156	212	0.514358
UBALD2	6.1294	15.8459	19.9849	30.8516	9.84078	12.1644	15.8028	197.167	0.514157
C9orf156	13.1016	13.3106	19.5836	20.8702	13.1715	14.6225	15.7767	202.833	0.513745
TRIM32	14.1742	9.64842	13.4035	18.3497	12.6416	26.4087	15.771	209.5	0.513656
KIAA1328	18.235	11.1274	15.6508	22.9875	15.1397	11.4711	15.7686	200.167	0.513617
NEDD4	14.8638	10.3527	14.2061	12.7036	23.845	18.5932	15.7607	209	0.513494
NRM	22.1424	25.4944	12.6812	15.8291	12.036	6.36582	15.7582	204.333	0.513453
MACROD1	8.88762	16.4094	15.41	20.971	12.036	20.7992	15.7522	206.333	0.513359
FRA10AC1	15.3235	12.1133	17.5771	18.7529	14.7612	15.9461	15.7457	204.167	0.513256
PLA2G12A	16.1663	14.9304	9.95232	27.0204	13.7771	12.4795	15.721	199.167	0.512866
KIAA1715	19.231	13.9444	11.4773	14.4176	14.2313	20.9883	15.715	209.333	0.51277
DDX31	15.8598	13.0289	14.6074	23.6932	13.2472	13.8031	15.7066	200.5	0.512638
CEP44	10.1901	11.9021	16.614	30.65	10.7492	14.1183	15.7039	196.5	0.512595
SYNGR3	18.3882	19.5081	16.1324	16.1316	13.4743	10.5887	15.7039	204	0.512595
ZNF17	14.8638	11.2682	12.7614	15.5266	14.4584	25.3372	15.7026	210	0.512575
MOB3C	10.6498	35.7062	14.5272	8.46907	11.7332	13.1098	15.6992	212.333	0.512521
GTF3C4	14.6339	13.0289	10.6747	20.5677	20.6656	14.6225	15.6989	203	0.512516
TMEM177	18.7713	12.0429	18.5402	11.3929	14.8369	18.5932	15.6962	208.5	0.512474
SPIN1	16.626	25.5648	9.55102	14.5184	7.19134	20.4211	15.6454	210.333	0.511667
MORC2	18.235	14.2261	14.0456	9.77976	15.4425	22.1228	15.642	211.167	0.511612
SLC25A33	16.4727	18.3109	13.3233	16.2324	12.3388	17.0806	15.6264	206	0.511365
MNF1	10.6498	20.5645	16.935	19.6603	10.3707	15.5679	15.6247	203.5	0.511338
NUDT17	10.1135	12.9585	24.2387	19.7612	10.4464	16.1982	15.6194	201.5	0.511253
METTL25	17.3922	10.9161	18.0587	20.2653	13.55	13.488	15.6117	200.167	0.51113
SCAI	12.6419	11.057	14.4469	31.1541	12.4145	11.9123	15.6044	194	0.511015
CRLS1	15.1703	13.8036	14.5272	22.8867	11.7332	15.5049	15.6043	200.5	0.511012
C4orf52	10.9563	23.5224	10.1931	21.4751	13.3986	14.0552	15.6001	202.833	0.510946
ADAMTSL5	17.2389	16.4094	13.4838	11.0905	16.9564	18.4042	15.5972	208.667	0.510899
ACSL1	16.3961	9.578	11.076	14.5184	23.3151	18.5932	15.5795	205.833	0.510616
PRSS16	17.8519	11.057	14.0456	15.2242	17.562	17.7109	15.5752	204.833	0.510549
PLEKHG2	16.1663	15.0008	12.6009	17.9464	11.8089	19.9168	15.5734	205.167	0.510519
LAPTM4B	14.2508	23.3112	15.089	17.3414	18.5461	4.79012	15.5548	199.667	0.510222
SCLY	21.6827	12.9585	13.243	7.96496	18.2433	19.2235	15.5527	209.5	0.510188
WRB	14.1742	13.5923	15.5706	16.3332	14.5341	19.0975	15.5503	204.833	0.51015
MBD6	9.34733	14.2966	15.7311	25.508	13.8528	14.5595	15.5492	198	0.510133
SLC44A1	13.5613	8.87373	10.8352	24.1973	23.9207	11.8493	15.5396	197	0.509979
NENF	10.3434	9.01458	22.3125	10.3847	14.4584	26.7239	15.5396	209.833	0.509978
MYL9	7.43189	15.4938	27.8505	8.67072	16.805	16.9545	15.5344	206.833	0.509896
TRIM6	14.7105	8.16947	17.4968	28.5327	10.5221	13.6771	15.5181	194.167	0.509635
TRNT1	15.0936	14.5783	16.935	19.6603	13.0958	13.7401	15.5172	200.167	0.50962
IFT122	18.8479	11.1978	19.7441	9.77976	17.4106	16.0721	15.5087	205.5	0.509484
ZC3H6	12.5653	11.5499	18.46	29.3393	10.4464	10.6517	15.5021	192.667	0.509378
GAMT	9.73041	23.3816	18.0587	13.8127	13.8528	14.1183	15.4924	204.667	0.509222
COX15	12.8717	16.8319	16.1324	17.4423	14.9883	14.6855	15.492	202	0.509216
NSMCE2	17.2389	14.0149	14.1259	19.5595	12.5659	15.4418	15.4912	200.833	0.509202
ATP6V1C1	12.9483	10.9161	15.3298	17.8455	12.5659	23.3203	15.4877	204.667	0.509146
CEP68	15.2469	15.0713	10.3536	15.325	21.0441	15.694	15.4558	203.5	0.508634
IFIT5	14.9404	11.6908	8.74841	32.1623	12.036	13.1098	15.448	192.667	0.508508
NDUFAF5	15.9364	12.8176	15.8114	19.4587	14.1556	14.4964	15.446	199.5	0.508476
ALG13	12.2588	13.9444	20.4665	18.0472	12.1874	15.694	15.433	200.333	0.508267
GLI4	12.2588	21.0575	16.4534	15.8291	12.1117	14.8746	15.4309	202.833	0.508232
AGPAT2	15.4767	9.78928	20.1454	27.1212	7.94832	12.0383	15.4199	192.833	0.508055
SNAPC5	13.8678	13.5923	15.1693	15.325	12.9444	21.6186	15.4196	204.833	0.50805
FXN	13.6379	17.0432	17.6573	17.1398	11.052	15.883	15.4022	201.333	0.50777
GDPGP1	15.2469	12.1838	17.3363	17.6439	12.1874	17.7739	15.3954	201	0.507659
BRAF	13.3314	12.3246	14.3667	20.8702	16.3508	15.1267	15.3951	198.5	0.507655
TMEM194B	15.2469	13.874	13.6443	15.5266	14.1556	19.9168	15.394	203.833	0.507638
ZNF611	15.7066	9.08501	17.9784	7.76332	14.4584	27.3541	15.391	210	0.507588
TERF2	17.6986	14.367	15.089	14.0143	15.3668	15.757	15.3821	202.5	0.507445
MRPS28	12.4886	18.7334	16.2929	9.07401	14.8369	20.8623	15.3814	208.167	0.507433
C9orf3	9.88365	12.1133	18.5402	28.1294	12.3388	11.282	15.3812	192.167	0.507431
MRPS18C	15.5533	10.4231	17.6573	14.8209	10.3707	23.4464	15.3786	204.5	0.507389
MRPL21	13.7911	18.663	15.3298	18.148	12.4902	13.8031	15.3709	200	0.507263
PCK2	11.0329	16.9728	16.3732	21.0719	11.5818	15.1897	15.3704	198.667	0.507255
SLC25A51	19.5374	9.78928	12.7614	14.7201	20.5899	14.8116	15.3683	201	0.507221
TMEM167A	13.5613	9.64842	13.0825	22.9875	14.9126	17.963	15.3592	197.833	0.507074
UBLCP1	15.9364	13.0289	12.4404	10.4855	17.4863	22.7531	15.3551	207.333	0.507008
PIK3C2A	18.7713	13.5923	15.9719	19.4587	14.307	10.0214	15.3538	196.333	0.506986
SMIM13	14.2508	15.7051	13.0825	16.7365	15.5182	16.7654	15.3431	201.5	0.506813
LYRM2	12.0289	15.5642	14.5272	14.5184	20.2871	15.1267	15.3421	201.833	0.506797
ZFP41	16.7792	10.2118	14.768	21.4751	14.8369	13.9292	15.3334	196.333	0.506656
SAC3D1	16.9325	16.4094	16.2929	13.0061	11.9603	17.3957	15.3328	203.333	0.506647
LRRC24	12.1822	21.1279	13.7246	14.6192	14.5341	15.757	15.3242	202.833	0.506506
RDH5	20.5335	9.93013	16.3732	19.862	11.3547	13.8661	15.3199	196.667	0.506438
ADNP2	15.3235	10.564	14.768	20.6686	15.8209	14.7485	15.3156	197	0.506367
OBSCN	18.5414	19.5786	26.7268	19.7612	5.07179	2.20598	15.3143	191.833	0.506346
BACH2	10.2667	7.32435	12.7614	45.975	6.13156	9.39117	15.3084	180.5	0.50625
HMGCS1	17.1623	9.15544	11.2365	14.6192	17.4106	22.2489	15.3055	203.667	0.506203
C7orf60	15.63	7.81734	13.8851	18.8538	18.0162	17.5848	15.2979	198.667	0.506079
ANAPC15	11.6459	21.4801	15.8114	17.4423	11.9603	13.425	15.2941	199.667	0.506018
DND1	13.9444	13.8036	13.243	17.2406	16.1237	17.3957	15.2918	200.5	0.505981
DYNLL2	12.7951	22.0435	12.3601	13.5102	17.1078	13.9292	15.291	202.5	0.505967
CARD8	8.27468	14.5078	17.9784	29.6418	11.6575	9.64328	15.2839	189.833	0.505852
MTRF1	12.2588	11.057	16.1324	18.8538	16.048	17.3327	15.2804	198.667	0.505796
ARHGAP27	12.2588	12.888	17.8981	18.5513	14.0799	15.883	15.2599	198	0.50546
UGCG	9.50056	24.438	15.4903	18.8538	14.7612	8.31969	15.2272	196.333	0.504928
COA6	16.9325	11.6908	17.0153	16.5349	12.4145	16.7654	15.2256	198.833	0.5049
ZNF569	13.1782	9.578	12.6009	19.9628	16.805	19.2235	15.2247	198.333	0.504887
RDH13	17.0091	14.7896	20.8678	13.2077	8.32681	17.1436	15.2241	200.833	0.504877
SQLE	19.0777	6.54966	11.7983	25.6089	9.84078	18.3411	15.2027	194	0.504528
CARM1	10.4966	15.7755	13.8048	20.1645	16.5779	14.3704	15.1983	196.667	0.504455
PDCL3	20.0738	11.9725	12.3601	14.1151	14.5341	18.089	15.1908	200.833	0.504332
NHLRC2	15.3235	11.9021	12.3601	24.6006	12.8687	13.9922	15.1745	193.167	0.504066
TICAM1	14.7105	12.6063	13.1628	11.1913	15.8966	23.4464	15.169	204.667	0.503975
CENPB	16.9325	19.3673	11.5575	11.897	16.805	14.4334	15.1655	201.5	0.503917
C1orf109	10.9563	13.7332	10.5944	25.0039	8.8567	21.7446	15.1482	196.667	0.503633
SIK2	18.618	11.4091	13.4035	19.4587	14.3827	13.488	15.1267	194.833	0.50328
MUT	23.0618	11.057	10.1128	14.2159	14.0042	18.2781	15.1216	200	0.503197
AKTIP	15.4001	16.1277	15.2495	13.611	11.8089	18.5302	15.1212	200.833	0.50319
ARHGAP11A	23.828	8.16947	10.4339	11.4937	14.9883	21.8077	15.1202	202.5	0.503173
XRCC4	10.42	13.4515	14.0456	23.8949	12.5659	16.3242	15.117	194	0.503121
VASH1	18.8479	10.4231	13.4838	14.1151	15.5939	18.2151	15.1131	199.5	0.503057
CENPM	14.4041	13.0289	19.9849	22.3825	7.56983	13.2359	15.101	192.333	0.502858
ZNF48	12.7185	16.9023	13.7246	15.1233	17.562	14.5595	15.0984	198.333	0.502814
SDK2	27.8887	5.28198	12.3601	8.77154	18.8489	17.2697	15.0702	200.5	0.502349
DIRAS2	10.4966	17.2545	12.5207	18.6521	17.3349	14.0552	15.0523	195.833	0.502054
CCDC71L	14.7105	16.2685	9.87206	20.5677	14.0042	14.8746	15.0496	195.167	0.502009
ANKRD35	10.9563	13.5923	13.8851	12.7036	12.1117	26.8499	15.0165	203.5	0.501461
TTC9C	12.2588	12.9585	19.3428	15.4258	16.1237	13.9292	15.0065	195.333	0.501295
POLI	13.7911	14.2261	10.1128	25.4072	12.1117	14.3704	15.0032	191.333	0.501242
TOE1	12.1056	14.367	16.614	19.5595	14.2313	13.1098	14.9979	193.167	0.501152
FSIP1	21.0698	11.057	4.25382	8.97318	27.4785	17.1436	14.996	201.5	0.501121
PJA1	17.3155	13.381	11.5575	7.46085	13.9285	26.2196	14.9772	205.667	0.500809
COPS2	15.4767	13.1697	11.5575	19.6603	14.6855	15.2528	14.9671	194	0.500642
RUFY3	5.97616	8.16947	10.5141	47.1848	10.0679	7.81547	14.9547	175	0.500435
ZNF331	14.5573	10.3527	15.41	11.5946	16.5022	21.3034	14.9534	200	0.500414
C20orf196	12.7951	9.78928	12.8417	14.5184	16.5022	23.2573	14.9507	199.5	0.500369
RELT	11.0329	11.1274	15.41	25.0039	10.0679	17.0175	14.9433	190.833	0.500246
FAM173A	6.28263	10.4935	10.1128	24.399	17.0321	21.3034	14.9373	193.667	0.500145
PPP1R3F	8.58115	12.4655	19.1823	21.8784	8.47821	18.9714	14.9262	193	0.499961
C7orf29	27.046	26.5508	12.6812	9.47729	1.28687	12.4795	14.9203	199.5	0.499862
SMUG1	17.6986	7.11307	11.8786	16.5349	12.1874	24.0767	14.9149	197.833	0.499772
ZC3H12D	17.5454	11.057	12.3601	27.827	8.9324	11.6602	14.897	186.5	0.499474
TTC24	1.14926	8.73288	6.26033	61.6024	3.48212	8.13061	14.8929	167.167	0.499406
EXOC6B	14.021	8.5216	14.4469	27.5245	15.2911	9.51722	14.887	185	0.499308
ZNF140	19.3076	9.36672	11.7181	18.148	5.45028	25.2742	14.8775	197.333	0.499148
RWDD2B	14.1742	14.5078	17.9784	14.5184	10.4464	17.5848	14.8683	196	0.498995
CDK8	10.2667	16.5502	10.2734	19.2571	15.3668	17.4587	14.8621	194.667	0.498891
TEX30	14.8638	12.6063	14.768	16.9381	11.1277	18.8454	14.8582	195.167	0.498826
ARL13B	13.8678	12.888	12.7614	17.4423	17.0321	15.1267	14.8531	193.5	0.498739
SLC26A2	19.6907	12.1133	16.5337	13.7118	15.8966	11.1559	14.8504	193	0.498694
PCBD2	16.7026	19.0856	11.076	12.6028	17.1835	12.4165	14.8445	196	0.498596
STAM2	11.9523	11.8316	17.4968	17.5431	11.4304	18.7823	14.8394	194.167	0.498511
CDKN2AIPNL	8.73439	11.1274	19.5033	18.148	12.6416	18.8454	14.8333	193.5	0.498409
C9orf123	11.7991	12.6768	15.41	19.1562	10.5221	19.4126	14.8295	193.833	0.498344
CARNS1	10.42	16.4798	15.7311	20.5677	10.1436	15.6309	14.8289	192	0.498334
ALS2CR8	11.6459	12.6768	18.0587	17.6439	16.8807	12.0383	14.824	191	0.498253
[truncated: 2,353 more rows]
