# Supplementary material for: Delineation and Modulation of the Natural Killer Cell Transcriptome in Rhesus Macaques During ZIKV and SIV Infections
Source: Front Cell Infect Microbiol. 2020 Apr 29;10:194. doi: 10.3389/fcimb.2020.00194 (PMC7201019; doi:10.3389/fcimb.2020.00194)
Supplement: Supplementary file 4 [file Table_3.XLSX]

## Sheet: LM22
Table 2: RMtsig genes overalpping with published LM22 NK signature
Source	Genes in RMtsig
LM22	GZMB
LM22	GNLY
LM22	GZMH
LM22	NKG7
LM22	PRF1
LM22	LCK
LM22	CCL5
LM22	ZAP70
LM22	IL2RB
LM22	CD247
LM22	GZMA
LM22	KLRD1
LM22	CST7
LM22	CCND2
LM22	KLRC3
LM22	CTSW
LM22	TXK
LM22	CD7
LM22	S1PR5
LM22	CCL4
LM22	KLRB1
LM22	KIR2DL4
LM22	APOBEC3G
LM22	KLRF1
LM22	CD69
LM22	GZMM
LM22	TBX21
LM22	GZMK
LM22	CD2
LM22	LTB
LM22	CD244
LM22	PVRIG
LM22	IL12RB2
LM22	PTPRCAP
LM22	GFI1
LM22	NCR3
LM22	CD96
LM22	SH2D1A
LM22	PRR5L
LM22	TTC38
LM22	TEP1
LM22	TNFSF14
LM22	CDK6
LM22	APOL6
LM22	FASLG
LM22	PTGDR

## Sheet: Yand et al. Bone marrow
Table 2: RMtsig genes overalpping with published NK signature in human bone marrow
source	Genes in Rmtsig	p_val	avg_logFC	p_val_adj	cluster	gene
Yand et al.	NKG7	3.17e-303	-0.896243	1.04e-298	1	NKG7
Yand et al.	CST7	5.34e-191	-1.23396	1.75e-186	1	CST7
Yand et al.	FGFBP2	2.97e-176	-2.12792	9.73e-172	1	FGFBP2
Yand et al.	GZMB	1.45e-166	-1.56082	4.74e-162	1	GZMB
Yand et al.	TPT1	1.12e-162	0.573281	3.65e-158	1	TPT1
Yand et al.	ACTB	1.58e-160	-1.03244	5.16e-156	1	ACTB
Yand et al.	RPL13A	2.31e-152	0.505382	7.56e-148	1	RPL13A
Yand et al.	GZMM	3.59e-151	-1.08593	1.18e-146	1	GZMM
Yand et al.	CYBA	3.55e-121	-0.873876	1.16e-116	1	CYBA
Yand et al.	RPS18	2.86e-120	0.543624	9.37e-116	1	RPS18
Yand et al.	GZMH	1.89e-119	-1.48585	6.2e-115	1	GZMH
Yand et al.	CD247	5.21e-119	-1.03926	1.71e-114	1	CD247
Yand et al.	CD44	3.87e-118	0.922942	1.27e-113	1	CD44
Yand et al.	RPL13	3.84e-111	0.430291	1.26e-106	1	RPL13
Yand et al.	RPS15A	1.1e-110	0.434188	3.6e-106	1	RPS15A
Yand et al.	RPS19	8.06e-110	0.484513	2.64e-105	1	RPS19
Yand et al.	GZMA	3e-108	-0.899809	9.82e-104	1	GZMA
Yand et al.	RPL34	2.29e-107	0.42601	7.5e-103	1	RPL34
Yand et al.	EEF1A1	1.27e-105	0.401784	4.15e-101	1	EEF1A1
Yand et al.	LTB	1.39e-105	1.5435	4.55e-101	1	LTB
Yand et al.	RPS24	6.12e-105	0.47519	2e-100	1	RPS24
Yand et al.	SPINK2	1.87e-103	0.789384	6.11e-99	1	SPINK2
Yand et al.	RPL32	1.89e-103	0.425495	6.2e-99	1	RPL32
Yand et al.	RPS27	3.3e-100	0.323607	1.08e-95	1	RPS27
Yand et al.	TMSB10	8.55e-99	-0.4118	2.8e-94	1	TMSB10
Yand et al.	RPL9	3.21e-98	0.420023	1.05e-93	1	RPL9
Yand et al.	RPS23	6.76e-98	0.450475	2.21e-93	1	RPS23
Yand et al.	GZMK	1.98e-93	1.23457	6.47e-89	1	GZMK
Yand et al.	CCL4	1.07e-92	-1.61024	3.49e-88	1	CCL4
Yand et al.	RPS27A	3.13e-92	0.323388	1.02e-87	1	RPS27A
Yand et al.	ARPC2	2.25e-89	-0.661802	7.37e-85	1	ARPC2
Yand et al.	S100A4	7.67e-88	-0.926787	2.51e-83	1	S100A4
Yand et al.	RPS12	8.88e-86	0.422155	2.91e-81	1	RPS12
Yand et al.	PRF1	1.78e-85	-1.21875	5.82e-81	1	PRF1
Yand et al.	RPS3A	3.13e-85	0.370755	1.02e-80	1	RPS3A
Yand et al.	RPS28	1.43e-82	0.371387	4.68e-78	1	RPS28
Yand et al.	RPL8	4.54e-79	0.483254	1.49e-74	1	RPL8
Yand et al.	GNG2	1.99e-78	-0.912885	6.5e-74	1	GNG2
Yand et al.	RPLP2	8.75e-78	0.326222	2.86e-73	1	RPLP2
Yand et al.	TMSB4X	1.12e-75	-0.41844	3.65e-71	1	TMSB4X
Yand et al.	RPL3	1.13e-73	0.360505	3.7e-69	1	RPL3
Yand et al.	RPL10A	5.05e-72	0.45372	1.65e-67	1	RPL10A
Yand et al.	RPL11	5.8e-72	0.353762	1.9e-67	1	RPL11
Yand et al.	ITGB2	1.1e-71	-0.676713	3.59e-67	1	ITGB2
Yand et al.	RPL21	5.44e-71	0.276877	1.78e-66	1	RPL21
Yand et al.	CFL1	3.38e-70	-0.480061	1.11e-65	1	CFL1
Yand et al.	RPS6	9.57e-70	0.360229	3.13e-65	1	RPS6
Yand et al.	CCL5	3.45e-69	-1.31468	1.13e-64	1	CCL5
Yand et al.	RPL19	3.83e-68	0.336977	1.25e-63	1	RPL19
Yand et al.	CAPG	6.48e-68	0.725152	2.12e-63	1	CAPG
Yand et al.	RPS3	8.27e-68	0.311167	2.71e-63	1	RPS3
Yand et al.	RPL36	9.49e-68	0.418722	3.1e-63	1	RPL36
Yand et al.	RPS29	1.96e-67	0.302919	6.43e-63	1	RPS29
Yand et al.	RPS13	9.96e-66	0.39313	3.26e-61	1	RPS13
Yand et al.	RPS4X	1.51e-65	0.420592	4.95e-61	1	RPS4X
Yand et al.	RPS8	4.08e-65	0.406226	1.33e-60	1	RPS8
Yand et al.	PFN1	9.92e-63	-0.407796	3.25e-58	1	PFN1
Yand et al.	ACTG1	1.9e-62	-0.570919	6.21e-58	1	ACTG1
Yand et al.	PTPRCAP	1.71e-60	-0.563873	5.6e-56	1	PTPRCAP
Yand et al.	RPS25	2.52e-59	0.344936	8.25e-55	1	RPS25
Yand et al.	RPS2	4.07e-59	0.464151	1.33e-54	1	RPS2
Yand et al.	RPL18	1.32e-58	0.37392	4.31e-54	1	RPL18
Yand et al.	RPL30	1.47e-58	0.276472	4.8e-54	1	RPL30
Yand et al.	B2M	1.64e-58	-0.305926	5.35e-54	1	B2M
Yand et al.	RPL35A	2.12e-58	0.335727	6.92e-54	1	RPL35A
Yand et al.	RPS9	5.28e-58	0.405177	1.73e-53	1	RPS9
Yand et al.	RPL37	6.52e-58	0.321333	2.13e-53	1	RPL37
Yand et al.	RPL18A	1.36e-57	0.355085	4.45e-53	1	RPL18A
Yand et al.	FKBP11	2.21e-57	-0.843848	7.23e-53	1	FKBP11
Yand et al.	MYL12A	2.7e-57	-0.548157	8.82e-53	1	MYL12A
Yand et al.	S1PR5	3.31e-57	-0.768884	1.08e-52	1	S1PR5
Yand et al.	RPS5	3.66e-57	0.409544	1.2e-52	1	RPS5
Yand et al.	TTC38	4.64e-57	-0.735575	1.52e-52	1	TTC38
Yand et al.	SYNE2	2.32e-56	-0.856577	7.58e-52	1	SYNE2
Yand et al.	RPL27	6.28e-56	0.341073	2.06e-51	1	RPL27
Yand et al.	RPL37A	1.61e-54	0.303762	5.28e-50	1	RPL37A
Yand et al.	RPL23	2.04e-53	0.446244	6.69e-49	1	RPL23
Yand et al.	RPL23A	2.18e-53	0.286325	7.15e-49	1	RPL23A
Yand et al.	MYL6	7.02e-53	-0.460534	2.3e-48	1	MYL6
Yand et al.	RPLP1	8.11e-53	0.419592	2.65e-48	1	RPLP1
Yand et al.	RPL26	1.5e-52	0.286161	4.9e-48	1	RPL26
Yand et al.	CALM1	3.84e-52	-0.443545	1.26e-47	1	CALM1
Yand et al.	RPS14	7.55e-52	0.277447	2.47e-47	1	RPS14
Yand et al.	RPL10	3.01e-51	0.276655	9.85e-47	1	RPL10
Yand et al.	SELL	3.02e-51	0.896243	9.89e-47	1	SELL
Yand et al.	RPL4	5.37e-51	0.401307	1.76e-46	1	RPL4
Yand et al.	RPL29	7.75e-51	0.336321	2.54e-46	1	RPL29
Yand et al.	GLTSCR2	1.03e-50	0.40405	3.37e-46	1	GLTSCR2
Yand et al.	DBI	1.34e-50	-0.592148	4.39e-46	1	DBI
Yand et al.	SH3BGRL3	2.35e-50	-0.513576	7.7e-46	1	SH3BGRL3
Yand et al.	GPR56	8e-50	-0.68927	2.62e-45	1	GPR56
Yand et al.	RPL7	1.17e-49	0.285156	3.83e-45	1	RPL7
Yand et al.	RPS21	2.1e-49	0.329712	6.88e-45	1	RPS21
Yand et al.	FXYD5	1.1e-48	0.562727	3.59e-44	1	FXYD5
Yand et al.	S100A6	3.12e-48	-0.7973	1.02e-43	1	S100A6
Yand et al.	ARHGDIB	4.03e-48	-0.445864	1.32e-43	1	ARHGDIB
Yand et al.	RPSA	6.07e-48	0.402282	1.99e-43	1	RPSA
Yand et al.	TNFRSF18	1.21e-47	0.663203	3.96e-43	1	TNFRSF18
Yand et al.	UBB	2e-47	-0.424162	6.53e-43	1	UBB
Yand et al.	SERF2	4.95e-47	-0.373395	1.62e-42	1	SERF2
Yand et al.	RPL28	9.57e-47	0.290616	3.13e-42	1	RPL28
Yand et al.	RPS7	1.22e-46	0.29278	4e-42	1	RPS7
Yand et al.	RPL35	1.12e-45	0.313013	3.66e-41	1	RPL35
Yand et al.	RPL22	2.52e-45	0.364214	8.24e-41	1	RPL22
Yand et al.	APMAP	3.4e-44	-0.638432	1.11e-39	1	APMAP
Yand et al.	RPS15	9.83e-44	0.265822	3.22e-39	1	RPS15
Yand et al.	RPS16	4.31e-43	0.276213	1.41e-38	1	RPS16
Yand et al.	ANXA2	2.41e-42	-0.557366	7.9e-38	1	ANXA2
Yand et al.	TCF7	7.55e-42	0.546957	2.47e-37	1	TCF7
Yand et al.	MT2A	4.41e-41	-1.20651	1.44e-36	1	MT2A
Yand et al.	RPL5	1.22e-40	0.335134	3.98e-36	1	RPL5
Yand et al.	CAPZB	1.28e-40	-0.498743	4.19e-36	1	CAPZB
Yand et al.	LCP1	4.02e-40	-0.552595	1.32e-35	1	LCP1
Yand et al.	XCL2	9.55e-40	0.737767	3.13e-35	1	XCL2
Yand et al.	PPP1CA	9.9e-40	-0.470916	3.24e-35	1	PPP1CA
Yand et al.	CALR	2.88e-39	-0.639324	9.41e-35	1	CALR
Yand et al.	RARRES3	3.37e-39	-0.543822	1.1e-34	1	RARRES3
Yand et al.	NAP1L1	1.95e-38	0.506812	6.38e-34	1	NAP1L1
Yand et al.	RORA	2.07e-38	-0.621701	6.78e-34	1	RORA
Yand et al.	RPL38	3.14e-38	0.277377	1.03e-33	1	RPL38
Yand et al.	EEF1B2	3.31e-38	0.364051	1.08e-33	1	EEF1B2
Yand et al.	PPP2R5C	8.58e-37	-0.772828	2.81e-32	1	PPP2R5C
Yand et al.	PPIA	4.47e-36	-0.340614	1.46e-31	1	PPIA
Yand et al.	PYHIN1	7.61e-36	-0.640709	2.49e-31	1	PYHIN1
Yand et al.	RAC2	8.59e-36	-0.381974	2.81e-31	1	RAC2
Yand et al.	FCRL6	2.02e-35	-0.587278	6.62e-31	1	FCRL6
Yand et al.	RPS11	8.54e-35	0.253816	2.79e-30	1	RPS11
Yand et al.	COTL1	1.15e-34	0.575949	3.75e-30	1	COTL1
Yand et al.	RPL12	1.49e-34	0.293367	4.86e-30	1	RPL12
Yand et al.	GPR183	2.06e-34	0.427848	6.74e-30	1	GPR183
Yand et al.	PPP1R18	3.47e-34	-0.472195	1.14e-29	1	PPP1R18
Yand et al.	C12orf75	8.93e-34	-0.603702	2.92e-29	1	C12orf75
Yand et al.	LITAF	3.11e-33	-0.602128	1.02e-28	1	LITAF
Yand et al.	FLNA	3.56e-33	-0.571735	1.16e-28	1	FLNA
Yand et al.	RPLP0	4.03e-33	0.410457	1.32e-28	1	RPLP0
Yand et al.	ABI3	6.11e-33	-0.475505	2e-28	1	ABI3
Yand et al.	ITM2C	6.96e-33	0.416482	2.28e-28	1	ITM2C
Yand et al.	AGTRAP	9.05e-33	-0.565051	2.96e-28	1	AGTRAP
Yand et al.	C1orf21	9.44e-33	-0.610893	3.09e-28	1	C1orf21
Yand et al.	MYL12B	9.6e-33	-0.380222	3.14e-28	1	MYL12B
Yand et al.	ZEB2	1.09e-32	-0.673611	3.57e-28	1	ZEB2
Yand et al.	PPIB	1.85e-32	-0.449382	6.07e-28	1	PPIB
Yand et al.	WDR1	2.04e-32	-0.473065	6.69e-28	1	WDR1
Yand et al.	LSP1	9.24e-32	-0.410418	3.03e-27	1	LSP1
Yand et al.	RPL6	1.12e-31	0.265104	3.67e-27	1	RPL6
Yand et al.	TNFRSF1B	1.35e-31	-0.551665	4.42e-27	1	TNFRSF1B
Yand et al.	NDUFB2	3.26e-31	-0.423955	1.07e-26	1	NDUFB2
Yand et al.	LYAR	3.45e-31	-0.633732	1.13e-26	1	LYAR
Yand et al.	EFHD2	4.74e-31	-0.582621	1.55e-26	1	EFHD2
Yand et al.	CD52	7.1e-31	0.403542	2.32e-26	1	CD52
Yand et al.	DHRS7	1.16e-30	-0.488255	3.79e-26	1	DHRS7
Yand et al.	RPL7A	1.27e-30	0.254439	4.14e-26	1	RPL7A
Yand et al.	AKR1C3	1.6e-30	-0.517753	5.23e-26	1	AKR1C3
Yand et al.	GATA3	1.76e-30	0.522717	5.77e-26	1	GATA3
Yand et al.	RAP1B	4.24e-30	-0.383404	1.39e-25	1	RAP1B
Yand et al.	PLEK	1.41e-29	-0.458755	4.62e-25	1	PLEK
Yand et al.	INPP4B	1.95e-29	0.261901	6.37e-25	1	INPP4B
Yand et al.	PDIA3	3.52e-29	-0.438424	1.15e-24	1	PDIA3
Yand et al.	SEC11A	6.68e-29	0.468146	2.19e-24	1	SEC11A
Yand et al.	AES	7.66e-29	-0.544422	2.51e-24	1	AES
Yand et al.	SSBP2	3.83e-28	0.361269	1.25e-23	1	SSBP2
Yand et al.	LBH	4.45e-28	-0.502889	1.46e-23	1	LBH
Yand et al.	RHOC	5.89e-28	-0.457526	1.93e-23	1	RHOC
Yand et al.	S100A11	6.73e-28	-0.420212	2.2e-23	1	S100A11
Yand et al.	GNB2L1	2.2e-27	0.292235	7.19e-23	1	GNB2L1
Yand et al.	POMP	2.25e-27	-0.532496	7.35e-23	1	POMP
Yand et al.	CAP1	6.56e-27	-0.420278	2.15e-22	1	CAP1
Yand et al.	HCST	1.1e-26	-0.309643	3.61e-22	1	HCST
Yand et al.	FCER1G	1.21e-26	-0.329672	3.95e-22	1	FCER1G
Yand et al.	LGALS1	1.26e-26	-0.782484	4.12e-22	1	LGALS1
Yand et al.	CORO1A	2.06e-26	-0.272666	6.75e-22	1	CORO1A
Yand et al.	DOK2	3.58e-26	-0.462675	1.17e-21	1	DOK2
Yand et al.	CD53	6.58e-26	-0.409998	2.15e-21	1	CD53
Yand et al.	IFI27L2	1.42e-25	-0.498795	4.64e-21	1	IFI27L2
Yand et al.	CAPN2	2.59e-25	-0.45893	8.48e-21	1	CAPN2
Yand et al.	HINT1	3.24e-25	0.37563	1.06e-20	1	HINT1
Yand et al.	C6orf48	4.77e-25	0.439638	1.56e-20	1	C6orf48
Yand et al.	GLRX	9.31e-25	-0.434437	3.05e-20	1	GLRX
Yand et al.	CARD16	9.68e-25	-0.475584	3.17e-20	1	CARD16
Yand et al.	ATP6V0E1	1.09e-24	-0.362865	3.58e-20	1	ATP6V0E1
Yand et al.	BTF3	1.18e-24	0.311177	3.87e-20	1	BTF3
Yand et al.	SUB1	1.58e-24	-0.433059	5.16e-20	1	SUB1
Yand et al.	MRPL10	2.53e-24	-0.440942	8.27e-20	1	MRPL10
Yand et al.	GLIPR1	4.87e-24	-0.420629	1.59e-19	1	GLIPR1
Yand et al.	ARPC4	5.68e-24	-0.355809	1.86e-19	1	ARPC4
Yand et al.	FAM49B	1.4e-23	-0.436432	4.58e-19	1	FAM49B
Yand et al.	BRK1	1.8e-23	-0.373906	5.89e-19	1	BRK1
Yand et al.	MSN	2.16e-23	-0.374494	7.07e-19	1	MSN
Yand et al.	UBC	3.49e-23	-0.393948	1.14e-18	1	UBC
Yand et al.	SRGN	4.24e-23	-0.328427	1.39e-18	1	SRGN
Yand et al.	CMC1	4.65e-23	0.647653	1.52e-18	1	CMC1
Yand et al.	LAPTM5	5.12e-23	-0.384861	1.67e-18	1	LAPTM5
Yand et al.	CX3CR1	1.12e-22	-0.324823	3.66e-18	1	CX3CR1
Yand et al.	PSAP	1.67e-22	-0.430366	5.47e-18	1	PSAP
Yand et al.	ZAP70	2.01e-22	-0.397662	6.57e-18	1	ZAP70
Yand et al.	EIF3E	2.18e-22	0.414582	7.14e-18	1	EIF3E
Yand et al.	P4HB	3.58e-22	-0.418985	1.17e-17	1	P4HB
Yand et al.	FGR	5.51e-22	-0.325154	1.8e-17	1	FGR
Yand et al.	RHOA	1.04e-21	-0.32696	3.42e-17	1	RHOA
Yand et al.	CTSD	1.7e-21	-0.386996	5.57e-17	1	CTSD
Yand et al.	C20orf24	2.07e-21	-0.807915	6.79e-17	1	C20orf24
Yand et al.	ANXA6	6.44e-21	-0.294337	2.11e-16	1	ANXA6
Yand et al.	PRKCH	1.29e-20	-0.451892	4.21e-16	1	PRKCH
Yand et al.	TMEM2	1.47e-20	-0.575631	4.81e-16	1	TMEM2
Yand et al.	ATF4	1.9e-20	0.353464	6.22e-16	1	ATF4
Yand et al.	TMEM123	2.25e-20	0.485268	7.37e-16	1	TMEM123
Yand et al.	UPP1	2.63e-20	-0.459307	8.6e-16	1	UPP1
Yand et al.	NCR3	2.73e-20	-0.456769	8.94e-16	1	NCR3
Yand et al.	PTPN6	2.89e-20	-0.347913	9.46e-16	1	PTPN6
Yand et al.	MTSS1	3.74e-20	-0.39553	1.22e-15	1	MTSS1
Yand et al.	ALDOA	4.92e-20	-0.297197	1.61e-15	1	ALDOA
Yand et al.	GUK1	6.37e-20	-0.370788	2.08e-15	1	GUK1
Yand et al.	CTSC	1.44e-19	-0.319936	4.7e-15	1	CTSC
Yand et al.	ARPC5	1.46e-19	-0.292667	4.78e-15	1	ARPC5
Yand et al.	OSTF1	2.06e-19	-0.313595	6.76e-15	1	OSTF1
Yand et al.	ATP1B3	3.37e-19	-0.395957	1.1e-14	1	ATP1B3
Yand et al.	SDF2L1	3.59e-19	-0.443317	1.18e-14	1	SDF2L1
Yand et al.	RPA2	4.12e-19	-0.356057	1.35e-14	1	RPA2
Yand et al.	SH2D2A	1.26e-18	-0.415332	4.13e-14	1	SH2D2A
Yand et al.	AOAH	1.46e-18	-0.371911	4.77e-14	1	AOAH
Yand et al.	APOBEC3G	1.5e-18	-0.345943	4.9e-14	1	APOBEC3G
Yand et al.	MYO1F	1.59e-18	-0.404364	5.22e-14	1	MYO1F
Yand et al.	SKAP1	2.06e-18	-0.369321	6.73e-14	1	SKAP1
Yand et al.	CD74	2.48e-18	0.402215	8.1e-14	1	CD74
Yand et al.	TMEM14C	3.6e-18	0.336609	1.18e-13	1	TMEM14C
Yand et al.	FOS	3.86e-18	0.425008	1.26e-13	1	FOS
Yand et al.	HDDC2	7.37e-18	-0.361751	2.41e-13	1	HDDC2
Yand et al.	PGAM1	1.05e-17	-0.315508	3.44e-13	1	PGAM1
Yand et al.	EVL	1.64e-17	-0.294606	5.36e-13	1	EVL
Yand et al.	TFDP2	2.02e-17	-0.415818	6.6e-13	1	TFDP2
Yand et al.	YWHAZ	2.55e-17	-0.349478	8.35e-13	1	YWHAZ
Yand et al.	MYO1G	3.43e-17	-0.378462	1.12e-12	1	MYO1G
Yand et al.	MAPK1	3.75e-17	-0.464543	1.23e-12	1	MAPK1
Yand et al.	APOBEC3C	4.06e-17	-0.329372	1.33e-12	1	APOBEC3C
Yand et al.	SELT	6.42e-17	-0.355431	2.1e-12	1	SELT
Yand et al.	CD244	8.28e-17	-0.330299	2.71e-12	1	CD244
Yand et al.	LAT2	1.7e-16	-0.330305	5.55e-12	1	LAT2
Yand et al.	UBL5	1.76e-16	-0.258842	5.78e-12	1	UBL5
Yand et al.	SYPL1	2.58e-16	0.303539	8.46e-12	1	SYPL1
Yand et al.	PTPRC	2.7e-16	-0.302175	8.82e-12	1	PTPRC
Yand et al.	TMEM71	3.61e-16	-0.296064	1.18e-11	1	TMEM71
Yand et al.	CASP1	4.22e-16	-0.278765	1.38e-11	1	CASP1
Yand et al.	SELPLG	5.11e-16	-0.304408	1.67e-11	1	SELPLG
Yand et al.	IL2RG	6.37e-16	-0.324572	2.08e-11	1	IL2RG
Yand et al.	TPM3	8.02e-16	-0.334844	2.62e-11	1	TPM3
Yand et al.	TAGLN2	8.35e-16	0.438754	2.73e-11	1	TAGLN2
Yand et al.	PABPC1	9.23e-16	0.26483	3.02e-11	1	PABPC1
Yand et al.	DAD1	9.37e-16	-0.29088	3.07e-11	1	DAD1
Yand et al.	CISD3	1.13e-15	-0.320268	3.71e-11	1	CISD3
Yand et al.	UBE2L3	1.44e-15	-0.311122	4.7e-11	1	UBE2L3
Yand et al.	PSMA7	1.53e-15	-0.303381	5.01e-11	1	PSMA7
Yand et al.	HMOX2	1.82e-15	-0.281824	5.94e-11	1	HMOX2
Yand et al.	PLA2G16	2.04e-15	-0.331993	6.68e-11	1	PLA2G16
Yand et al.	STAT4	2.18e-15	-0.456703	7.14e-11	1	STAT4
Yand et al.	GNPTAB	2.69e-15	-0.408467	8.79e-11	1	GNPTAB
Yand et al.	COX6A1	3.3e-15	-0.285415	1.08e-10	1	COX6A1
Yand et al.	TGFB1	3.57e-15	-0.381091	1.17e-10	1	TGFB1
Yand et al.	DYNLL1	3.85e-15	-0.294696	1.26e-10	1	DYNLL1
Yand et al.	PRDM1	3.93e-15	-0.382761	1.29e-10	1	PRDM1
Yand et al.	SCP2	5.49e-15	-0.308521	1.8e-10	1	SCP2
Yand et al.	BIN2	6.64e-15	-0.296508	2.17e-10	1	BIN2
Yand et al.	CCND3	7.08e-15	-0.308155	2.32e-10	1	CCND3
Yand et al.	LAIR1	8.36e-15	-0.336876	2.74e-10	1	LAIR1
Yand et al.	TBC1D10C	1.04e-14	-0.295164	3.42e-10	1	TBC1D10C
Yand et al.	C9orf89	1.19e-14	0.335689	3.89e-10	1	C9orf89
Yand et al.	CEP78	1.4e-14	-0.427723	4.57e-10	1	CEP78
Yand et al.	SYTL1	1.74e-14	-0.332317	5.7e-10	1	SYTL1
Yand et al.	ZFP36L1	1.79e-14	0.462498	5.86e-10	1	ZFP36L1
Yand et al.	LCK	2.19e-14	-0.307919	7.16e-10	1	LCK
Yand et al.	SNRPB	2.3e-14	-0.298822	7.53e-10	1	SNRPB
Yand et al.	UQCR10	2.49e-14	-0.253318	8.14e-10	1	UQCR10
Yand et al.	RNF166	2.52e-14	-0.482638	8.25e-10	1	RNF166
Yand et al.	GTF3C1	3.04e-14	-0.377797	9.96e-10	1	GTF3C1
Yand et al.	LTA4H	3.18e-14	0.344919	1.04e-09	1	LTA4H
Yand et al.	GOLGA7	3.18e-14	-0.344672	1.04e-09	1	GOLGA7
Yand et al.	HCLS1	3.43e-14	-0.309366	1.12e-09	1	HCLS1
Yand et al.	CLEC2B	3.46e-14	-0.354034	1.13e-09	1	CLEC2B
Yand et al.	PLP2	4.18e-14	0.364855	1.37e-09	1	PLP2
Yand et al.	RHOG	4.56e-14	-0.292994	1.49e-09	1	RHOG
Yand et al.	TIGIT	5.83e-14	-0.257583	1.91e-09	1	TIGIT
Yand et al.	PDIA6	6.37e-14	-0.25354	2.08e-09	1	PDIA6
Yand et al.	ITGAL	6.55e-14	-0.340101	2.14e-09	1	ITGAL
Yand et al.	MVD	6.97e-14	-0.353738	2.28e-09	1	MVD
Yand et al.	BSG	9.84e-14	-0.264366	3.22e-09	1	BSG
Yand et al.	HSPA8	1.1e-13	-0.268192	3.6e-09	1	HSPA8
Yand et al.	RNF167	1.41e-13	-0.306346	4.61e-09	1	RNF167
Yand et al.	IDH2	1.8e-13	-0.27102	5.89e-09	1	IDH2
Yand et al.	WIPF1	1.87e-13	-0.315143	6.11e-09	1	WIPF1
Yand et al.	SPN	1.95e-13	-0.264885	6.37e-09	1	SPN
Yand et al.	SLC44A2	2.24e-13	-0.32306	7.33e-09	1	SLC44A2
Yand et al.	PPDPF	3.45e-13	-0.340878	1.13e-08	1	PPDPF
Yand et al.	MYEOV2	4.33e-13	-0.294	1.42e-08	1	MYEOV2
Yand et al.	CD2	4.5e-13	0.473142	1.47e-08	1	CD2
Yand et al.	GIMAP7	6.58e-13	-0.299094	2.15e-08	1	GIMAP7
Yand et al.	TSEN54	9.28e-13	-0.355402	3.04e-08	1	TSEN54
Yand et al.	LSM3	1.18e-12	-0.280524	3.87e-08	1	LSM3
Yand et al.	LRP10	1.34e-12	-0.338518	4.38e-08	1	LRP10
Yand et al.	SSBP3	1.43e-12	-0.321535	4.69e-08	1	SSBP3
Yand et al.	VPS37B	1.66e-12	-0.412861	5.45e-08	1	VPS37B
Yand et al.	LMAN2	1.76e-12	-0.276022	5.77e-08	1	LMAN2
Yand et al.	LDHA	2.55e-12	-0.298623	8.35e-08	1	LDHA
Yand et al.	GLIPR2	2.65e-12	-0.314831	8.67e-08	1	GLIPR2
Yand et al.	APOL6	2.7e-12	-0.425175	8.82e-08	1	APOL6
Yand et al.	SH3KBP1	3.87e-12	-0.312418	1.27e-07	1	SH3KBP1
Yand et al.	LAT	4.12e-12	-0.3296	1.35e-07	1	LAT
Yand et al.	DNAJB11	4.74e-12	-0.295452	1.55e-07	1	DNAJB11
Yand et al.	NSMCE1	5.14e-12	0.348782	1.68e-07	1	NSMCE1
Yand et al.	DNAJB6	7.63e-12	-0.410673	2.5e-07	1	DNAJB6
Yand et al.	ARL6IP1	8.44e-12	-0.299237	2.76e-07	1	ARL6IP1
Yand et al.	SIRT2	1.04e-11	-0.343227	3.4e-07	1	SIRT2
Yand et al.	TNFRSF14	1.1e-11	-0.329803	3.61e-07	1	TNFRSF14
Yand et al.	PDE4D	1.2e-11	-0.378244	3.91e-07	1	PDE4D
Yand et al.	DSTN	1.27e-11	-0.395521	4.16e-07	1	DSTN
Yand et al.	SRSF3	1.37e-11	-0.310147	4.49e-07	1	SRSF3
Yand et al.	HSP90B1	1.43e-11	-0.292239	4.68e-07	1	HSP90B1
Yand et al.	IFNGR1	1.72e-11	-0.343979	5.63e-07	1	IFNGR1
Yand et al.	MYH9	1.84e-11	-0.274118	6.02e-07	1	MYH9
Yand et al.	HIPK2	1.99e-11	-0.301369	6.5e-07	1	HIPK2
Yand et al.	POLR3GL	2.15e-11	-0.305691	7.02e-07	1	POLR3GL
Yand et al.	SAP18	2.2e-11	-0.28714	7.2e-07	1	SAP18
Yand et al.	ZCCHC17	2.22e-11	-0.254933	7.28e-07	1	ZCCHC17
Yand et al.	SHISA5	3.07e-11	-0.266492	1e-06	1	SHISA5
Yand et al.	FTH1	3.35e-11	-0.353552	1.1e-06	1	FTH1
Yand et al.	CYTIP	3.67e-11	-0.28979	1.2e-06	1	CYTIP
Yand et al.	SUMF2	4.43e-11	-0.307928	1.45e-06	1	SUMF2
Yand et al.	VAMP5	4.65e-11	-0.315272	1.52e-06	1	VAMP5
Yand et al.	GNG5	5.28e-11	-0.250086	1.73e-06	1	GNG5
Yand et al.	PRR13	8.13e-11	-0.264067	2.66e-06	1	PRR13
Yand et al.	GYPC	9.01e-11	-0.292281	2.95e-06	1	GYPC
Yand et al.	EBP	1.04e-10	-0.280759	3.39e-06	1	EBP
Yand et al.	RAP1GAP2	1.14e-10	-0.252191	3.72e-06	1	RAP1GAP2
Yand et al.	UBE2F	1.22e-10	-0.295344	3.99e-06	1	UBE2F
Yand et al.	TMED9	1.45e-10	-0.256484	4.74e-06	1	TMED9
Yand et al.	EVI2B	1.66e-10	-0.250207	5.44e-06	1	EVI2B
Yand et al.	MAP1LC3B	2.3e-10	-0.332655	7.54e-06	1	MAP1LC3B
Yand et al.	IGF2R	3.04e-10	-0.250844	9.93e-06	1	IGF2R
Yand et al.	CD47	3.05e-10	-0.293251	9.97e-06	1	CD47
Yand et al.	PPP1R15A	3.14e-10	0.26901	1.03e-05	1	PPP1R15A
Yand et al.	MIEN1	3.14e-10	-0.298648	1.03e-05	1	MIEN1
Yand et al.	PTPN18	3.17e-10	-0.277144	1.04e-05	1	PTPN18
Yand et al.	FYN	3.65e-10	-0.351505	1.2e-05	1	FYN
Yand et al.	F2R	4.32e-10	-0.293857	1.41e-05	1	F2R
Yand et al.	ARHGEF1	5.96e-10	-0.281721	1.95e-05	1	ARHGEF1
Yand et al.	SCAND1	6.44e-10	-0.275568	2.11e-05	1	SCAND1
Yand et al.	TXNIP	6.58e-10	0.306785	2.15e-05	1	TXNIP
Yand et al.	UAP1	6.79e-10	-0.27161	2.22e-05	1	UAP1
Yand et al.	TCF25	6.83e-10	-0.327661	2.24e-05	1	TCF25
Yand et al.	CCNH	6.91e-10	-0.380417	2.26e-05	1	CCNH
Yand et al.	SYNE1	1.14e-09	-0.349744	3.72e-05	1	SYNE1
Yand et al.	SGSM3	1.29e-09	0.278767	4.21e-05	1	SGSM3
Yand et al.	TMEM59	1.44e-09	-0.251786	4.73e-05	1	TMEM59
Yand et al.	ITGB7	2.11e-09	-0.271085	6.91e-05	1	ITGB7
Yand et al.	SUPT4H1	2.19e-09	-0.255159	7.16e-05	1	SUPT4H1
Yand et al.	IDS	2.45e-09	-0.36603	8e-05	1	IDS
Yand et al.	FOSB	2.45e-09	0.35745	8.03e-05	1	FOSB
Yand et al.	EIF1	3.04e-09	-0.293468	9.96e-05	1	EIF1
Yand et al.	C9orf142	3.3e-09	-0.271209	0.000108029	1	C9orf142
Yand et al.	SRPK2	3.37e-09	-0.27382	0.00011034	1	SRPK2
Yand et al.	NDUFA6	3.49e-09	-0.254116	0.000114209	1	NDUFA6
Yand et al.	CIB1	6.39e-09	-0.259297	0.00020919	1	CIB1
Yand et al.	HELZ	7.48e-09	-0.253597	0.000244663	1	HELZ
Yand et al.	SUN2	7.86e-09	-0.296641	0.000257104	1	SUN2
Yand et al.	FAM107B	1.4e-08	-0.261133	0.00045693	1	FAM107B
Yand et al.	SLC15A4	1.49e-08	-0.341654	0.00048772	1	SLC15A4
Yand et al.	ARL4C	1.57e-08	-0.302047	0.000514708	1	ARL4C
Yand et al.	PBXIP1	1.65e-08	0.250776	0.000539026	1	PBXIP1
Yand et al.	CALM3	1.75e-08	-0.269246	0.000572374	1	CALM3
Yand et al.	PITPNC1	1.88e-08	-0.302645	0.000614503	1	PITPNC1
Yand et al.	CRIP1	1.92e-08	0.283657	0.000629364	1	CRIP1
Yand et al.	CYTH1	2.32e-08	-0.290483	0.000760923	1	CYTH1
Yand et al.	RAB5C	2.43e-08	-0.258423	0.000796501	1	RAB5C
Yand et al.	TGFBR3	3.34e-08	-0.254678	0.00109228	1	TGFBR3
Yand et al.	RAB7L1	3.53e-08	-0.254772	0.00115461	1	RAB7L1
Yand et al.	RRBP1	4.02e-08	0.275846	0.00131522	1	RRBP1
Yand et al.	PIP4K2A	4.37e-08	-0.277916	0.00143084	1	PIP4K2A
Yand et al.	TBX21	7.3e-08	-0.252571	0.0023891	1	TBX21
Yand et al.	TMEM160	1.25e-07	-0.326252	0.00408448	1	TMEM160
Yand et al.	2019-09-09	1.51e-07	-0.274595	0.00493733	1	2019-09-09
Yand et al.	ITPRIP	1.65e-07	-0.271858	0.00540995	1	ITPRIP
Yand et al.	SELK	1.7e-07	-0.346826	0.00557586	1	SELK
Yand et al.	HSPA5	1.91e-07	-0.256995	0.00623776	1	HSPA5
Yand et al.	PTPRE	1.99e-07	-0.276512	0.00651993	1	PTPRE
Yand et al.	HMGN2	2.08e-07	-0.25441	0.00679722	1	HMGN2
Yand et al.	CD8A	3.01e-07	-0.269516	0.00983825	1	CD8A
Yand et al.	LAPTM4A	3.05e-07	-0.26403	0.00999648	1	LAPTM4A
Yand et al.	PXN	3.15e-07	-0.255069	0.0102959	1	PXN
Yand et al.	SORL1	3.59e-07	-0.349258	0.0117362	1	SORL1
Yand et al.	KLRC1	3.63e-07	0.401954	0.0118926	1	KLRC1
Yand et al.	CASP8	3.9e-07	-0.254334	0.0127639	1	CASP8
Yand et al.	SNRPG	4.52e-07	-0.259371	0.0147943	1	SNRPG
Yand et al.	FGFBP2.1	2.16e-306	-1.46994	7.06e-302	2	FGFBP2
Yand et al.	GZMB.1	2.18e-151	-0.875152	7.15e-147	2	GZMB
Yand et al.	GZMK.1	3.74e-129	0.944376	1.22e-124	2	GZMK
Yand et al.	S100A4.1	4.2e-104	-0.669639	1.37e-99	2	S100A4
Yand et al.	B2M.1	3.76e-102	-0.276382	1.23e-97	2	B2M
Yand et al.	GZMH.1	6.53e-101	-0.815489	2.14e-96	2	GZMH
Yand et al.	NKG7.1	2.33e-88	-0.354378	7.61e-84	2	NKG7
Yand et al.	LGALS1.1	1.03e-85	-0.981253	3.39e-81	2	LGALS1
Yand et al.	CST7.1	1.27e-79	-0.471986	4.17e-75	2	CST7
Yand et al.	CMC1.1	9.7e-60	0.546839	3.18e-55	2	CMC1
Yand et al.	S100A6.1	2.31e-59	-0.555928	7.55e-55	2	S100A6
Yand et al.	CYBA.1	7.64e-55	-0.403205	2.5e-50	2	CYBA
Yand et al.	PRF1.1	1.28e-51	-0.700337	4.19e-47	2	PRF1
Yand et al.	PABPC1.1	4.69e-49	0.340946	1.53e-44	2	PABPC1
Yand et al.	CD44.1	1.16e-47	0.447065	3.8e-43	2	CD44
Yand et al.	XCL2.1	3.78e-42	0.509627	1.24e-37	2	XCL2
Yand et al.	ARPC2.1	6.6e-42	-0.308003	2.16e-37	2	ARPC2
Yand et al.	PIK3R1	1.03e-40	0.399375	3.36e-36	2	PIK3R1
Yand et al.	CCL4.1	3.47e-40	-0.69235	1.14e-35	2	CCL4
Yand et al.	SH3BGRL3.1	4.12e-39	-0.338342	1.35e-34	2	SH3BGRL3
Yand et al.	CD27	4.13e-39	0.286313	1.35e-34	2	CD27
Yand et al.	ITGB2.1	4.46e-39	-0.350793	1.46e-34	2	ITGB2
Yand et al.	FCRL6.1	3.68e-37	-0.438111	1.2e-32	2	FCRL6
Yand et al.	GNLY	1.4e-34	-0.278162	4.58e-30	2	GNLY
Yand et al.	GPR56.1	1.37e-33	-0.419147	4.48e-29	2	GPR56
Yand et al.	ACTB.1	6.7e-31	-0.336964	2.19e-26	2	ACTB
Yand et al.	CLDND1	2.35e-30	0.390148	7.7e-26	2	CLDND1
Yand et al.	AKR1C3.1	7.26e-30	-0.382364	2.38e-25	2	AKR1C3
Yand et al.	CD52.1	8.12e-30	-0.504061	2.66e-25	2	CD52
Yand et al.	IFRD1	6.15e-28	0.429722	2.01e-23	2	IFRD1
Yand et al.	CX3CR1.1	1.09e-27	-0.302969	3.57e-23	2	CX3CR1
Yand et al.	ANXA1	2.92e-26	-0.298491	9.57e-22	2	ANXA1
Yand et al.	DBI.1	1.51e-25	-0.299629	4.95e-21	2	DBI
Yand et al.	ZEB2.1	7.55e-25	-0.38697	2.47e-20	2	ZEB2
Yand et al.	ITGB7.1	8.31e-25	-0.351687	2.72e-20	2	ITGB7
Yand et al.	TMEM173	1.25e-24	-0.282836	4.1e-20	2	TMEM173
Yand et al.	EMP3	7.61e-23	-0.304104	2.49e-18	2	EMP3
Yand et al.	EIF3G	1.04e-22	0.279946	3.39e-18	2	EIF3G
Yand et al.	TCF7.1	1.99e-22	0.297427	6.51e-18	2	TCF7
Yand et al.	CTSD.1	2.94e-22	-0.28376	9.63e-18	2	CTSD
Yand et al.	CD247.1	1.62e-21	-0.270172	5.3e-17	2	CD247
Yand et al.	SPN.1	1.78e-21	-0.307192	5.81e-17	2	SPN
Yand et al.	DSTN.1	2.15e-21	-0.32667	7.02e-17	2	DSTN
Yand et al.	UCP2	5.35e-21	-0.271417	1.75e-16	2	UCP2
Yand et al.	TTC38.1	6.69e-21	-0.324288	2.19e-16	2	TTC38
Yand et al.	GZMA.1	1.17e-20	-0.253835	3.81e-16	2	GZMA
Yand et al.	KLRC1.1	3.05e-20	0.386597	9.97e-16	2	KLRC1
Yand et al.	AES.1	4.64e-19	-0.264257	1.52e-14	2	AES
Yand et al.	GTF3C1.1	3.52e-17	-0.290947	1.15e-12	2	GTF3C1
Yand et al.	CAP1.1	7.44e-17	-0.255623	2.44e-12	2	CAP1
Yand et al.	PDCD4	8.28e-17	0.27858	2.71e-12	2	PDCD4
Yand et al.	TIMP1	2.64e-16	-0.308655	8.64e-12	2	TIMP1
Yand et al.	SH2D1A	2.85e-16	0.274692	9.32e-12	2	SH2D1A
Yand et al.	DHRS7.1	5.26e-16	-0.251175	1.72e-11	2	DHRS7
Yand et al.	FLNA.1	8.04e-16	-0.278525	2.63e-11	2	FLNA
Yand et al.	SSBP3.1	1.33e-15	-0.250137	4.36e-11	2	SSBP3
Yand et al.	SCP2.1	3.08e-15	-0.254141	1.01e-10	2	SCP2
Yand et al.	CD74.1	3.53e-15	0.256071	1.15e-10	2	CD74
Yand et al.	LAIR1.1	1.92e-13	-0.290918	6.29e-09	2	LAIR1
Yand et al.	CNN2	3.01e-13	0.253795	9.86e-09	2	CNN2
Yand et al.	IL2RB	4.98e-13	0.260361	1.63e-08	2	IL2RB
Yand et al.	TMEM107.1	2.59e-11	-0.343915	8.47e-07	2	TMEM107
Yand et al.	CCL5.1	2.99e-11	-0.286065	9.78e-07	2	CCL5
Yand et al.	IFIT2	5.92e-09	-0.50588	0.00019385	2	IFIT2
Yand et al.	WDR74	1.21e-08	-0.495909	0.000396268	2	WDR74
Yand et al.	C12orf57	5.09e-08	-0.269652	0.00166481	2	C12orf57
Yand et al.	C20orf24.1	3.38e-07	-0.260069	0.0110733	2	C20orf24
Yand et al.	ZFP36	1.72e-118	0.790227	5.62e-114	3	ZFP36
Yand et al.	IER2	3.36e-106	0.748266	1.1e-101	3	IER2
Yand et al.	JUNB	2.69e-104	0.713578	8.81e-100	3	JUNB
Yand et al.	FOS.1	1.07e-63	0.682448	3.49e-59	3	FOS
Yand et al.	NFKBIA	3.94e-62	0.624288	1.29e-57	3	NFKBIA
Yand et al.	TSPYL2.1	2.38e-54	0.658182	7.78e-50	3	TSPYL2
Yand et al.	NR4A2.1	3.88e-48	0.630933	1.27e-43	3	NR4A2
Yand et al.	JUN	8.75e-46	0.518936	2.86e-41	3	JUN
Yand et al.	BTG2	2.03e-44	0.509865	6.64e-40	3	BTG2
Yand et al.	CXCR4	7.87e-35	0.48499	2.57e-30	3	CXCR4
Yand et al.	EIF1.1	3.61e-34	0.252202	1.18e-29	3	EIF1
Yand et al.	RBM39.1	7.85e-34	0.355668	2.57e-29	3	RBM39
Yand et al.	PPP1R15A.1	1.02e-33	0.475782	3.34e-29	3	PPP1R15A
Yand et al.	SERTAD1.1	4.57e-33	0.449203	1.49e-28	3	SERTAD1
Yand et al.	CSRNP1	7.71e-32	0.488795	2.52e-27	3	CSRNP1
Yand et al.	MT2A.1	9.66e-31	0.708917	3.16e-26	3	MT2A
Yand et al.	IFRD1.1	2.22e-28	0.41678	7.26e-24	3	IFRD1
Yand et al.	C20orf24.2	2.61e-26	0.45162	8.53e-22	3	C20orf24
Yand et al.	BTG1	6.17e-26	0.456952	2.02e-21	3	BTG1
Yand et al.	PMAIP1.1	2.67e-25	0.398731	8.73e-21	3	PMAIP1
Yand et al.	ZNF331.1	1.48e-24	0.424953	4.83e-20	3	ZNF331
Yand et al.	BHLHE40	2.5e-24	0.392798	8.2e-20	3	BHLHE40
Yand et al.	CCL4.2	3.34e-24	0.396902	1.09e-19	3	CCL4
Yand et al.	SRSF2	1.93e-23	0.343828	6.31e-19	3	SRSF2
Yand et al.	ZC3H12A	3.48e-23	0.372619	1.14e-18	3	ZC3H12A
Yand et al.	IRF2BP2	4.82e-22	0.359558	1.58e-17	3	IRF2BP2
Yand et al.	TNFAIP3	5.15e-22	0.427939	1.68e-17	3	TNFAIP3
Yand et al.	YPEL5	2.64e-21	0.373603	8.65e-17	3	YPEL5
Yand et al.	IRF1	5.96e-21	0.313172	1.95e-16	3	IRF1
Yand et al.	GZMK.2	1.58e-20	-0.558724	5.17e-16	3	GZMK
Yand et al.	EPC1	7.56e-20	0.317567	2.48e-15	3	EPC1
Yand et al.	CCNL1	2.06e-19	0.299472	6.75e-15	3	CCNL1
Yand et al.	TXNIP.1	3.71e-19	-0.286776	1.21e-14	3	TXNIP
Yand et al.	SRSF7.1	5.14e-19	0.323162	1.68e-14	3	SRSF7
Yand et al.	GADD45B	5.23e-19	0.317773	1.71e-14	3	GADD45B
Yand et al.	SLC38A2	1.03e-16	0.295988	3.36e-12	3	SLC38A2
Yand et al.	NFKBIZ	3.1e-16	0.32345	1.01e-11	3	NFKBIZ
Yand et al.	DUSP1	4.01e-16	0.319896	1.31e-11	3	DUSP1
Yand et al.	IER5	6.92e-16	0.289492	2.26e-11	3	IER5
Yand et al.	DNAJA1	7.97e-16	0.284607	2.61e-11	3	DNAJA1
Yand et al.	CD69	1.61e-15	0.326118	5.26e-11	3	CD69
Yand et al.	ATG2A	4.09e-15	0.365099	1.34e-10	3	ATG2A
Yand et al.	TMEM2.1	7.02e-14	0.295048	2.3e-09	3	TMEM2
Yand et al.	FOSB.1	2.01e-13	0.263775	6.57e-09	3	FOSB
Yand et al.	CCNH.1	1.17e-12	0.284642	3.83e-08	3	CCNH
Yand et al.	ZFP36L2	1.47e-12	0.283092	4.81e-08	3	ZFP36L2
Yand et al.	MYLIP	1.56e-12	0.284433	5.11e-08	3	MYLIP
Yand et al.	CCL3L1	3.28e-12	0.269169	1.07e-07	3	CCL3L1
Yand et al.	AMD1	4.15e-12	0.273697	1.36e-07	3	AMD1
Yand et al.	SLC15A4.1	6.92e-12	0.278417	2.26e-07	3	SLC15A4
Yand et al.	JMJD6	9.9e-12	0.282531	3.24e-07	3	JMJD6
Yand et al.	CLK1.1	4.52e-11	0.254172	1.48e-06	3	CLK1
Yand et al.	PRF1.2	4.85e-11	-0.425157	1.59e-06	3	PRF1
Yand et al.	PIM1	1.46e-10	0.265714	4.78e-06	3	PIM1
Yand et al.	SELL.1	1.64e-10	-0.415978	5.37e-06	3	SELL
Yand et al.	CORO1A.1	1.89e-10	-0.263745	6.17e-06	3	CORO1A
Yand et al.	RAC2.1	3.76e-10	-0.259742	1.23e-05	3	RAC2
Yand et al.	GZMA.2	4.83e-10	-0.279902	1.58e-05	3	GZMA
Yand et al.	ARPC1B	2.17e-09	-0.310554	7.11e-05	3	ARPC1B
Yand et al.	RHOH	5.99e-09	0.253125	0.000196107	3	RHOH
Yand et al.	TLE4	7.41e-09	0.256155	0.000242419	3	TLE4
Yand et al.	KLRC1.2	8.81e-09	-0.390561	0.000288209	3	KLRC1
Yand et al.	UCP2.1	1.47e-08	-0.329514	0.000481093	3	UCP2
Yand et al.	CD52.2	3.07e-08	-0.297571	0.00100615	3	CD52
Yand et al.	LTB.1	3.49e-08	-0.411278	0.00114299	3	LTB
Yand et al.	S100A11.1	2.41e-07	-0.300846	0.00789318	3	S100A11
Yand et al.	FCER1G.1	1.94e-50	-0.56555	6.36e-46	4	FCER1G
Yand et al.	ZFP36.1	4.9e-49	-0.420005	1.6e-44	4	ZFP36
Yand et al.	WDR74.2	2.84e-46	-0.901002	9.31e-42	4	WDR74
Yand et al.	CD52.3	3.43e-38	0.327785	1.12e-33	4	CD52
Yand et al.	XCL2.2	1.99e-32	-0.551211	6.51e-28	4	XCL2
Yand et al.	ID2	4.1e-32	-0.348549	1.34e-27	4	ID2
Yand et al.	IER2.1	2.14e-31	-0.339494	7.02e-27	4	IER2
Yand et al.	CD7	2.56e-31	-0.257851	8.37e-27	4	CD7
Yand et al.	TMEM107.2	2.49e-30	-0.430996	8.16e-26	4	TMEM107
Yand et al.	FOS.2	2.53e-28	-0.472867	8.27e-24	4	FOS
Yand et al.	CCL4.3	2.75e-27	-0.450513	9.01e-23	4	CCL4
Yand et al.	S100A6.2	1.11e-26	0.321368	3.62e-22	4	S100A6
Yand et al.	MAP3K8	6.8e-24	-0.304579	2.23e-19	4	MAP3K8
Yand et al.	JUN.1	8.95e-24	-0.27253	2.93e-19	4	JUN
Yand et al.	PPP1R15A.2	2.69e-23	-0.31906	8.8e-19	4	PPP1R15A
Yand et al.	VIM	6.67e-22	0.254631	2.18e-17	4	VIM
Yand et al.	IL2RB.1	1.48e-19	-0.372295	4.86e-15	4	IL2RB
Yand et al.	CCL5.2	3.32e-18	0.272875	1.09e-13	4	CCL5
Yand et al.	PLAC8	9.74e-16	-0.330136	3.19e-11	4	PLAC8
Yand et al.	HNRNPA2B1	3.83e-15	-0.286361	1.25e-10	4	HNRNPA2B1
Yand et al.	GZMK.3	3.98e-14	-0.424058	1.3e-09	4	GZMK
Yand et al.	PRF1.3	5.03e-14	-0.46872	1.64e-09	4	PRF1
Yand et al.	FGR.1	2.56e-12	-0.333712	8.38e-08	4	FGR
Yand et al.	PTPN6.1	7.68e-12	-0.264803	2.51e-07	4	PTPN6
Yand et al.	TXNIP.2	2.75e-11	-0.259261	9.02e-07	4	TXNIP
Yand et al.	LTB.2	5.86e-10	-0.402138	1.92e-05	4	LTB
Yand et al.	ANXA6.1	5.7e-09	-0.284186	0.000186706	4	ANXA6
Yand et al.	RAC2.2	7.14e-09	-0.280621	0.000233665	4	RAC2
Yand et al.	KLRD1	6.59e-08	-0.258353	0.0021565	4	KLRD1
Yand et al.	UCP2.2	9.98e-08	-0.322869	0.00326723	4	UCP2
Yand et al.	CORO1A.2	8.39e-07	-0.252414	0.0274682	4	CORO1A
Yand et al.	GZMB.2	2.62e-164	0.565781	8.56e-160	5	GZMB
Yand et al.	B2M.2	4.25e-164	0.276523	1.39e-159	5	B2M
Yand et al.	PRF1.4	2.03e-160	0.877683	6.65e-156	5	PRF1
Yand et al.	FGFBP2.2	7.47e-159	0.47244	2.44e-154	5	FGFBP2
Yand et al.	CST7.2	3.26e-138	0.405012	1.07e-133	5	CST7
Yand et al.	ACTB.2	1.92e-137	0.573983	6.29e-133	5	ACTB
Yand et al.	EEF1A1.1	4.58e-137	-0.262243	1.5e-132	5	EEF1A1
Yand et al.	GZMA.3	9.09e-128	0.571866	2.98e-123	5	GZMA
Yand et al.	NKG7.2	1.21e-121	0.304984	3.96e-117	5	NKG7
Yand et al.	S100A4.2	8.68e-116	0.420762	2.84e-111	5	S100A4
Yand et al.	RPL13A.1	1.42e-115	-0.278843	4.66e-111	5	RPL13A
Yand et al.	RPS27.1	2.77e-106	-0.257453	9.05e-102	5	RPS27
Yand et al.	RPL13.1	1.65e-100	-0.253528	5.41e-96	5	RPL13
Yand et al.	TPT1.1	3.61e-99	-0.265356	1.18e-94	5	TPT1
Yand et al.	CYBA.2	1.41e-98	0.36847	4.61e-94	5	CYBA
Yand et al.	ITGB2.2	3.54e-98	0.413406	1.16e-93	5	ITGB2
Yand et al.	RPS23.1	3.33e-96	-0.270416	1.09e-91	5	RPS23
Yand et al.	TMSB4X.1	2.78e-95	0.350482	9.08e-91	5	TMSB4X
Yand et al.	RPL34.1	3.23e-95	-0.26089	1.06e-90	5	RPL34
Yand et al.	GZMH.2	2.37e-90	0.496089	7.74e-86	5	GZMH
Yand et al.	RPS12.1	4.67e-90	-0.270255	1.53e-85	5	RPS12
Yand et al.	CFL1.1	1.08e-88	0.354822	3.53e-84	5	CFL1
Yand et al.	RPS2.1	1.82e-83	-0.304543	5.97e-79	5	RPS2
Yand et al.	PFN1.1	5.01e-81	0.335087	1.64e-76	5	PFN1
Yand et al.	RPS14.1	2.99e-78	-0.257445	9.78e-74	5	RPS14
Yand et al.	CD247.2	1.57e-74	0.383756	5.13e-70	5	CD247
Yand et al.	MYL6.1	2.93e-69	0.340739	9.59e-65	5	MYL6
Yand et al.	ARPC2.2	8e-69	0.300198	2.62e-64	5	ARPC2
Yand et al.	FCER1G.2	2.01e-67	0.47178	6.59e-63	5	FCER1G
Yand et al.	GZMK.4	8.57e-66	-0.635751	2.8e-61	5	GZMK
Yand et al.	MYL12A.1	5.68e-65	0.373497	1.86e-60	5	MYL12A
Yand et al.	UCP2.3	3.19e-59	0.50023	1.05e-54	5	UCP2
Yand et al.	CALR.1	1.81e-58	0.418542	5.94e-54	5	CALR
Yand et al.	RAC2.3	2.87e-58	0.414488	9.38e-54	5	RAC2
Yand et al.	UBB.1	2.96e-57	0.256492	9.67e-53	5	UBB
Yand et al.	PTPRCAP.1	5.75e-57	0.371022	1.88e-52	5	PTPRCAP
Yand et al.	SH3BGRL3.2	9.98e-57	0.313523	3.27e-52	5	SH3BGRL3
Yand et al.	GPR56.2	1.28e-56	0.427238	4.18e-52	5	GPR56
Yand et al.	PPP1CA.1	1.37e-56	0.382875	4.49e-52	5	PPP1CA
Yand et al.	S100A11.2	4.91e-56	0.537842	1.61e-51	5	S100A11
Yand et al.	NFKBIA.1	7.66e-55	-0.580875	2.51e-50	5	NFKBIA
Yand et al.	PDIA3.1	7.74e-55	0.405645	2.53e-50	5	PDIA3
Yand et al.	MYL12B.1	9.02e-55	0.39592	2.95e-50	5	MYL12B
Yand et al.	CORO1A.3	4.64e-53	0.394042	1.52e-48	5	CORO1A
Yand et al.	DBI.2	9.15e-53	0.354715	2.99e-48	5	DBI
Yand et al.	ACTG1.1	1.47e-51	0.351008	4.8e-47	5	ACTG1
Yand et al.	CTSW	3.04e-51	0.286466	9.96e-47	5	CTSW
Yand et al.	CTSD.2	7.05e-51	0.3618	2.31e-46	5	CTSD
Yand et al.	CAPZB.1	8.84e-51	0.381666	2.89e-46	5	CAPZB
Yand et al.	CLIC1	1.71e-50	0.392663	5.58e-46	5	CLIC1
Yand et al.	CD44.2	3.26e-50	-0.466096	1.07e-45	5	CD44
Yand et al.	EMP3.1	6.82e-50	0.388101	2.23e-45	5	EMP3
Yand et al.	CAP1.2	9.23e-50	0.386779	3.02e-45	5	CAP1
Yand et al.	TTC38.2	2.62e-49	0.426976	8.59e-45	5	TTC38
Yand et al.	ANXA1.1	2.73e-48	0.392574	8.94e-44	5	ANXA1
Yand et al.	LGALS1.2	3.63e-48	0.506685	1.19e-43	5	LGALS1
Yand et al.	GLTSCR2.1	5.51e-47	-0.3578	1.8e-42	5	GLTSCR2
Yand et al.	GNLY.1	1.32e-43	0.325568	4.33e-39	5	GNLY
Yand et al.	FOS.3	1.95e-42	-0.70929	6.38e-38	5	FOS
Yand et al.	FCRL6.2	2.58e-42	0.395565	8.45e-38	5	FCRL6
Yand et al.	CALM1.1	5.81e-42	0.268527	1.9e-37	5	CALM1
Yand et al.	ANXA6.2	4.28e-41	0.404748	1.4e-36	5	ANXA6
Yand et al.	PLAC8.1	1.91e-40	0.35311	6.24e-36	5	PLAC8
Yand et al.	PABPC1.2	1.98e-39	-0.261824	6.47e-35	5	PABPC1
Yand et al.	SPN.2	2.35e-39	0.403479	7.68e-35	5	SPN
Yand et al.	CD53.1	1.84e-38	0.340509	6.01e-34	5	CD53
Yand et al.	RAP1B.1	1.89e-37	0.336644	6.17e-33	5	RAP1B
Yand et al.	ATP6V0E1.1	1.12e-36	0.348621	3.66e-32	5	ATP6V0E1
Yand et al.	LSP1.1	2.48e-36	0.29198	8.13e-32	5	LSP1
Yand et al.	CX3CR1.2	3.18e-36	0.330698	1.04e-31	5	CX3CR1
Yand et al.	ITGB7.2	3.26e-36	0.329549	1.07e-31	5	ITGB7
Yand et al.	ARPC1B.2	4.29e-36	0.399425	1.4e-31	5	ARPC1B
Yand et al.	ARPC4.1	6.4e-35	0.316023	2.1e-30	5	ARPC4
Yand et al.	PSAP.1	7.88e-34	0.315975	2.58e-29	5	PSAP
Yand et al.	PPIB.1	1.02e-33	0.302566	3.35e-29	5	PPIB
Yand et al.	ANXA2.1	1.4e-33	0.352584	4.57e-29	5	ANXA2
Yand et al.	IER2.2	1.61e-32	-0.447978	5.28e-28	5	IER2
Yand et al.	APMAP.1	2.86e-32	0.296027	9.34e-28	5	APMAP
Yand et al.	PSMB10	2.91e-32	0.355414	9.54e-28	5	PSMB10
Yand et al.	DHRS7.2	2.3e-31	0.326582	7.51e-27	5	DHRS7
Yand et al.	PPP1R18.1	1.91e-30	0.341965	6.24e-26	5	PPP1R18
Yand et al.	NBEAL1	2.08e-30	-0.283655	6.81e-26	5	NBEAL1
Yand et al.	ENO1	4.22e-30	0.339152	1.38e-25	5	ENO1
Yand et al.	KLRD1.1	4.28e-30	0.335542	1.4e-25	5	KLRD1
Yand et al.	UBL5.1	7.37e-30	0.299677	2.41e-25	5	UBL5
Yand et al.	JUN.2	1.25e-29	-0.547559	4.09e-25	5	JUN
Yand et al.	RHOA.1	1.32e-29	0.282095	4.31e-25	5	RHOA
Yand et al.	HOPX	1.54e-29	0.297092	5.05e-25	5	HOPX
Yand et al.	PPIA.1	2.27e-29	0.252319	7.42e-25	5	PPIA
Yand et al.	ARPC5.1	2.65e-29	0.354826	8.66e-25	5	ARPC5
Yand et al.	OSTF1.1	2.8e-29	0.323836	9.18e-25	5	OSTF1
Yand et al.	AGTRAP.1	2.96e-29	0.272433	9.7e-25	5	AGTRAP
Yand et al.	HNRNPA2B1.1	3.9e-29	0.300347	1.28e-24	5	HNRNPA2B1
Yand et al.	PRSS57	6.76e-29	0.316603	2.21e-24	5	PRSS57
Yand et al.	PGAM1.1	1.42e-28	0.3152	4.64e-24	5	PGAM1
Yand et al.	TCF7.2	1.45e-28	-0.311606	4.75e-24	5	TCF7
Yand et al.	PLEK.1	4.06e-28	0.333445	1.33e-23	5	PLEK
Yand et al.	CTSC.1	4.62e-28	0.340262	1.51e-23	5	CTSC
Yand et al.	ABI3.1	1.27e-27	0.301591	4.14e-23	5	ABI3
Yand et al.	MSN.1	6.32e-27	0.288402	2.07e-22	5	MSN
Yand et al.	MANF	2.14e-26	0.296655	6.99e-22	5	MANF
Yand et al.	TMBIM6	2.65e-26	0.321454	8.67e-22	5	TMBIM6
Yand et al.	CDK2AP2	2.67e-26	0.32433	8.73e-22	5	CDK2AP2
Yand et al.	ARL6IP5	3.37e-26	0.351245	1.1e-21	5	ARL6IP5
Yand et al.	RARRES3.1	3.54e-26	0.26666	1.16e-21	5	RARRES3
Yand et al.	BTG1.1	4.53e-26	-0.45967	1.48e-21	5	BTG1
Yand et al.	CD63	5.49e-26	0.32137	1.8e-21	5	CD63
Yand et al.	IFRD1.2	3.32e-25	-0.414957	1.09e-20	5	IFRD1
Yand et al.	WDR1.1	3.44e-25	0.313933	1.13e-20	5	WDR1
Yand et al.	TRAPPC1	4.32e-25	0.299185	1.41e-20	5	TRAPPC1
Yand et al.	PSME2	4.85e-25	0.31737	1.59e-20	5	PSME2
Yand et al.	AKR1C3.2	7.12e-25	0.27458	2.33e-20	5	AKR1C3
Yand et al.	PPP1R15A.3	1.4e-24	-0.458242	4.6e-20	5	PPP1R15A
Yand et al.	ARPC3	1.67e-24	0.256716	5.45e-20	5	ARPC3
Yand et al.	NFKBIZ.1	1.74e-24	-0.406668	5.68e-20	5	NFKBIZ
Yand et al.	PIK3R1.1	1.86e-24	-0.353467	6.09e-20	5	PIK3R1
Yand et al.	NR4A2.2	3.31e-24	-0.454757	1.08e-19	5	NR4A2
Yand et al.	SCP2.2	4.47e-24	0.287889	1.46e-19	5	SCP2
Yand et al.	NDUFB2.1	4.88e-24	0.260717	1.6e-19	5	NDUFB2
Yand et al.	NCR3.1	5.72e-24	0.283693	1.87e-19	5	NCR3
Yand et al.	S1PR5.1	6.73e-24	0.250017	2.2e-19	5	S1PR5
Yand et al.	KLRF1	1.08e-23	0.251665	3.53e-19	5	KLRF1
Yand et al.	SELT.1	2.34e-23	0.254634	7.67e-19	5	SELT
Yand et al.	GSTP1	2.74e-23	0.286547	8.95e-19	5	GSTP1
Yand et al.	CARD16.1	3.09e-23	0.278502	1.01e-18	5	CARD16
Yand et al.	APOBEC3G.1	4.3e-23	0.301932	1.41e-18	5	APOBEC3G
Yand et al.	XCL2.3	4.99e-23	-0.303351	1.63e-18	5	XCL2
Yand et al.	RHOC.1	1.35e-22	0.252999	4.42e-18	5	RHOC
Yand et al.	ALDOA.1	2.02e-22	0.256745	6.61e-18	5	ALDOA
Yand et al.	PMAIP1.2	4.01e-22	-0.685752	1.31e-17	5	PMAIP1
Yand et al.	TMED9.1	4.13e-22	0.266529	1.35e-17	5	TMED9
Yand et al.	LCP1.1	4.64e-22	0.25729	1.52e-17	5	LCP1
Yand et al.	TXNIP.3	4.93e-22	0.256368	1.62e-17	5	TXNIP
Yand et al.	CXCR4.1	6.37e-22	-0.390108	2.09e-17	5	CXCR4
Yand et al.	TNFAIP3.1	6.76e-22	-0.396449	2.21e-17	5	TNFAIP3
Yand et al.	MINOS1	9.07e-22	0.262222	2.97e-17	5	MINOS1
Yand et al.	DYNLL1.1	1.15e-21	0.302318	3.75e-17	5	DYNLL1
Yand et al.	YWHAB	1.73e-21	0.27442	5.67e-17	5	YWHAB
Yand et al.	FGR.2	5.13e-21	0.301605	1.68e-16	5	FGR
Yand et al.	ZAP70.1	5.13e-21	0.2787	1.68e-16	5	ZAP70
Yand et al.	STOM	1.13e-20	0.273921	3.69e-16	5	STOM
Yand et al.	BSG.1	3.99e-20	0.253548	1.31e-15	5	BSG
Yand et al.	SDF2L1.1	4.3e-20	0.271592	1.41e-15	5	SDF2L1
Yand et al.	CSRNP1.1	4.4e-20	-0.362291	1.44e-15	5	CSRNP1
Yand et al.	VAMP8	1.28e-19	0.266523	4.2e-15	5	VAMP8
Yand et al.	FOSB.2	1.75e-19	-0.307356	5.73e-15	5	FOSB
Yand et al.	GIMAP7.1	1.86e-19	0.292255	6.1e-15	5	GIMAP7
Yand et al.	PSMB9	2.67e-19	0.273636	8.75e-15	5	PSMB9
Yand et al.	SH2D1B	3.7e-19	0.25892	1.21e-14	5	SH2D1B
Yand et al.	CD244.1	3.75e-19	0.267371	1.23e-14	5	CD244
Yand et al.	PDIA6.1	4.36e-19	0.274684	1.43e-14	5	PDIA6
Yand et al.	DAD1.1	8.26e-19	0.256863	2.7e-14	5	DAD1
Yand et al.	APOBEC3C.1	8.61e-19	0.261167	2.82e-14	5	APOBEC3C
Yand et al.	PSMB3	8.61e-19	0.260387	2.82e-14	5	PSMB3
Yand et al.	GLRX.1	2.03e-18	0.256134	6.66e-14	5	GLRX
Yand et al.	BTG2.1	2.15e-18	-0.34041	7.04e-14	5	BTG2
Yand et al.	HSPA8.1	9.34e-18	0.250307	3.06e-13	5	HSPA8
Yand et al.	CCNL1.1	9.64e-18	-0.257843	3.15e-13	5	CCNL1
Yand et al.	EML4	1.09e-17	-0.269473	3.58e-13	5	EML4
Yand et al.	DUSP1.1	1.96e-17	-0.312403	6.4e-13	5	DUSP1
Yand et al.	PRDX5	3.26e-17	0.258533	1.07e-12	5	PRDX5
Yand et al.	PTPN6.2	5.21e-17	0.270788	1.7e-12	5	PTPN6
Yand et al.	CD69.1	1.13e-16	-0.334918	3.7e-12	5	CD69
Yand et al.	TPST2	1.13e-16	0.251096	3.71e-12	5	TPST2
Yand et al.	POLR2G	2.18e-16	0.267537	7.13e-12	5	POLR2G
Yand et al.	VASP	4.04e-16	0.264316	1.32e-11	5	VASP
Yand et al.	ZC3H12A.1	2.47e-15	-0.259343	8.08e-11	5	ZC3H12A
Yand et al.	RHOH.1	4.23e-15	-0.293383	1.38e-10	5	RHOH
Yand et al.	TSPYL2.2	9.11e-15	-0.374725	2.98e-10	5	TSPYL2
Yand et al.	ACTR3	1.19e-14	0.259106	3.9e-10	5	ACTR3
Yand et al.	LAIR1.2	1.74e-14	0.307883	5.71e-10	5	LAIR1
Yand et al.	ZFP36.2	2.85e-14	-0.326759	9.31e-10	5	ZFP36
Yand et al.	SBDS	4.55e-12	-0.262061	1.49e-07	5	SBDS
Yand et al.	LTB.3	1.1e-11	-0.307028	3.61e-07	5	LTB
Yand et al.	WDR74.3	4.66e-11	-0.476891	1.53e-06	5	WDR74
Yand et al.	ZNF331.2	3e-10	-0.26061	9.82e-06	5	ZNF331
Yand et al.	YPEL5.1	3.29e-10	-0.263222	1.08e-05	5	YPEL5
Yand et al.	JUNB.1	4.07e-08	-0.250697	0.00133112	5	JUNB
Yand et al.	WDR74.4	6.94e-208	1.66459	2.27e-203	6	WDR74
Yand et al.	RPS27.2	5.63e-126	-0.315682	1.84e-121	6	RPS27
Yand et al.	TMEM107.3	2.8e-111	0.974935	9.18e-107	6	TMEM107
Yand et al.	RPS29.1	3.76e-108	-0.292686	1.23e-103	6	RPS29
Yand et al.	RPLP2.1	1.11e-97	-0.29965	3.63e-93	6	RPLP2
Yand et al.	RPL23A.1	6.23e-91	-0.289629	2.04e-86	6	RPL23A
Yand et al.	RPL34.2	5.14e-89	-0.297178	1.68e-84	6	RPL34
Yand et al.	RPS14.2	1.67e-88	-0.311148	5.47e-84	6	RPS14
Yand et al.	RPL21.1	2.05e-83	-0.263717	6.7e-79	6	RPL21
Yand et al.	RPS18.1	3.63e-80	-0.275814	1.19e-75	6	RPS18
Yand et al.	RPS25.1	7.41e-80	-0.298154	2.43e-75	6	RPS25
Yand et al.	RPS12.2	1.38e-79	-0.299643	4.51e-75	6	RPS12
Yand et al.	RPL32.1	2.53e-76	-0.256537	8.27e-72	6	RPL32
Yand et al.	RPL13.2	8.83e-75	-0.253453	2.89e-70	6	RPL13
Yand et al.	RPS3.1	2.9e-74	-0.260939	9.49e-70	6	RPS3
Yand et al.	RPS28.1	3.45e-72	-0.264248	1.13e-67	6	RPS28
Yand et al.	RPL18A.1	1.46e-65	-0.266028	4.78e-61	6	RPL18A
Yand et al.	RPS21.1	1.05e-63	-0.284212	3.44e-59	6	RPS21
Yand et al.	RPL13A.2	2.49e-62	-0.250021	8.14e-58	6	RPL13A
Yand et al.	HIST1H1E	7.93e-58	0.604682	2.6e-53	6	HIST1H1E
Yand et al.	C12orf57.1	9.88e-58	0.654381	3.23e-53	6	C12orf57
Yand et al.	RPS2.2	7.98e-55	-0.314166	2.61e-50	6	RPS2
Yand et al.	FGFBP2.3	1.73e-47	0.271675	5.65e-43	6	FGFBP2
Yand et al.	RPL8.1	5.05e-47	-0.273395	1.65e-42	6	RPL8
Yand et al.	GZMB.3	5.23e-44	0.346697	1.71e-39	6	GZMB
Yand et al.	PRF1.5	2.25e-43	0.445218	7.35e-39	6	PRF1
Yand et al.	CD247.3	1.77e-42	0.3508	5.81e-38	6	CD247
Yand et al.	FCER1G.3	1.17e-35	0.394925	3.84e-31	6	FCER1G
Yand et al.	CD38	7.46e-35	0.389318	2.44e-30	6	CD38
Yand et al.	GZMK.5	3.61e-34	-0.542894	1.18e-29	6	GZMK
Yand et al.	NFKBIA.2	6.46e-33	-0.444601	2.12e-28	6	NFKBIA
Yand et al.	MYL12A.2	3.25e-31	0.286237	1.06e-26	6	MYL12A
Yand et al.	RAC2.4	1.23e-30	0.324671	4.04e-26	6	RAC2
Yand et al.	PLAC8.2	2.49e-30	0.34165	8.15e-26	6	PLAC8
Yand et al.	ACTB.3	9.4e-30	0.263306	3.08e-25	6	ACTB
Yand et al.	RAP1B.2	2.22e-29	0.3404	7.28e-25	6	RAP1B
Yand et al.	FGR.3	8.88e-29	0.408586	2.91e-24	6	FGR
Yand et al.	CD44.3	1.06e-27	-0.423625	3.48e-23	6	CD44
Yand et al.	EVL.1	2.27e-25	0.274021	7.43e-21	6	EVL
Yand et al.	PTPRC.1	7.8e-25	0.324641	2.55e-20	6	PTPRC
Yand et al.	GZMA.4	6.03e-24	0.257687	1.98e-19	6	GZMA
Yand et al.	HNRNPA2B1.2	1.06e-23	0.287068	3.48e-19	6	HNRNPA2B1
Yand et al.	S1PR5.2	3.11e-23	0.322531	1.02e-18	6	S1PR5
Yand et al.	PTPRCAP.2	2.2e-22	0.268947	7.2e-18	6	PTPRCAP
Yand et al.	GNG2.1	1.96e-21	0.267289	6.42e-17	6	GNG2
Yand et al.	IFRD1.3	2.99e-21	-0.47013	9.78e-17	6	IFRD1
Yand et al.	APMAP.2	5.36e-21	0.263497	1.75e-16	6	APMAP
Yand et al.	ARPC5.2	1.04e-20	0.316772	3.42e-16	6	ARPC5
Yand et al.	LIMD2	1.76e-20	0.278709	5.77e-16	6	LIMD2
Yand et al.	UCP2.4	2.68e-19	0.323481	8.76e-15	6	UCP2
Yand et al.	CD52.4	3.29e-19	-0.324997	1.08e-14	6	CD52
Yand et al.	ZEB2.2	3.36e-19	0.269544	1.1e-14	6	ZEB2
Yand et al.	GPR56.3	5.05e-19	0.315438	1.65e-14	6	GPR56
Yand et al.	HNRNPK	5.72e-19	0.266313	1.87e-14	6	HNRNPK
Yand et al.	CEP78.1	6.57e-19	0.289063	2.15e-14	6	CEP78
Yand et al.	FCRL6.3	1.47e-18	0.286582	4.81e-14	6	FCRL6
Yand et al.	SELPLG.1	2.58e-18	0.292827	8.45e-14	6	SELPLG
Yand et al.	TTC38.3	3.3e-18	0.303504	1.08e-13	6	TTC38
Yand et al.	CX3CR1.3	4.54e-18	0.285196	1.49e-13	6	CX3CR1
Yand et al.	ANXA6.3	5.73e-18	0.301429	1.88e-13	6	ANXA6
Yand et al.	DDX17	6.23e-18	0.302948	2.04e-13	6	DDX17
Yand et al.	CORO1A.4	1.12e-17	0.252119	3.65e-13	6	CORO1A
Yand et al.	PRKCH.1	5.54e-17	0.262736	1.81e-12	6	PRKCH
Yand et al.	AKR1C3.3	6.42e-17	0.266026	2.1e-12	6	AKR1C3
Yand et al.	PSMB9.1	6.85e-17	0.281938	2.24e-12	6	PSMB9
Yand et al.	ADD3	8.34e-17	0.303944	2.73e-12	6	ADD3
Yand et al.	ARHGAP30	1.62e-16	0.282957	5.31e-12	6	ARHGAP30
Yand et al.	PTPN6.3	2.46e-16	0.29409	8.04e-12	6	PTPN6
Yand et al.	PLEK.2	1.08e-15	0.31364	3.52e-11	6	PLEK
Yand et al.	SLFN5	1.08e-15	0.273641	3.54e-11	6	SLFN5
Yand et al.	DHRS7.3	1.76e-15	0.274169	5.75e-11	6	DHRS7
Yand et al.	ACTR2	4.3e-15	0.281957	1.41e-10	6	ACTR2
Yand et al.	OSTF1.2	7.26e-15	0.262704	2.38e-10	6	OSTF1
Yand et al.	PMAIP1.3	1.14e-14	-0.591823	3.73e-10	6	PMAIP1
Yand et al.	TNFRSF18.1	4.13e-14	-0.253152	1.35e-09	6	TNFRSF18
Yand et al.	TRAF3IP3	2.67e-13	0.2582	8.74e-09	6	TRAF3IP3
Yand et al.	NR4A2.3	2.76e-13	-0.40407	9.03e-09	6	NR4A2
Yand et al.	SAMD3	1.15e-12	0.259757	3.75e-08	6	SAMD3
Yand et al.	IFI16	1.22e-12	0.270735	3.99e-08	6	IFI16
Yand et al.	PPP1R18.2	2.33e-12	0.253474	7.64e-08	6	PPP1R18
Yand et al.	FOS.4	1.88e-11	-0.373303	6.15e-07	6	FOS
Yand et al.	DYNLL1.2	1.2e-10	0.253671	3.93e-06	6	DYNLL1
Yand et al.	LTB.4	9.03e-10	-0.339334	2.96e-05	6	LTB
Yand et al.	NFKBIZ.2	8.48e-09	-0.275148	0.000277449	6	NFKBIZ
Yand et al.	PMAIP1.4	9.95e-148	1.88606	3.26e-143	7	PMAIP1
Yand et al.	IFIT3	4.64e-147	2.10402	1.52e-142	7	IFIT3
Yand et al.	IFIT2.4	2.46e-137	2.19762	8.06e-133	7	IFIT2
Yand et al.	CCL3L1.1	5.05e-76	1.75587	1.65e-71	7	CCL3L1
Yand et al.	NFKBIZ.3	2.02e-58	1.1494	6.62e-54	7	NFKBIZ
Yand et al.	CCL4.4	1.45e-48	1.43642	4.74e-44	7	CCL4
Yand et al.	ISG15	5.27e-44	0.891094	1.72e-39	7	ISG15
Yand et al.	PPP1R15A.4	1.26e-39	0.946516	4.12e-35	7	PPP1R15A
Yand et al.	TNFAIP3.2	8.83e-26	0.787604	2.89e-21	7	TNFAIP3
Yand et al.	FOS.5	2.76e-25	0.928755	9.05e-21	7	FOS
Yand et al.	ZC3HAV1	5.14e-23	0.555748	1.68e-18	7	ZC3HAV1
Yand et al.	CD69.2	1.23e-21	0.720745	4.01e-17	7	CD69
Yand et al.	LAX1	1.95e-19	0.550446	6.39e-15	7	LAX1
Yand et al.	HELB	2.95e-18	0.419285	9.66e-14	7	HELB
Yand et al.	YBX1	5.13e-18	0.590771	1.68e-13	7	YBX1
Yand et al.	ETV3	5.42e-18	0.505229	1.77e-13	7	ETV3
Yand et al.	CCL5.3	3.04e-17	0.597939	9.95e-13	7	CCL5
Yand et al.	MYL12A.3	5.07e-15	-0.520983	1.66e-10	7	MYL12A
Yand et al.	APOL6.1	2.32e-13	0.501201	7.6e-09	7	APOL6
Yand et al.	KLRB1	3.73e-13	-0.411067	1.22e-08	7	KLRB1
Yand et al.	FTH1.1	4.08e-13	0.341162	1.34e-08	7	FTH1
Yand et al.	NANS	1.2e-12	0.476083	3.94e-08	7	NANS
Yand et al.	TMSB4X.2	3.4e-12	-0.349812	1.11e-07	7	TMSB4X
Yand et al.	CD7.1	3.94e-12	-0.373439	1.29e-07	7	CD7
Yand et al.	ZBP1	1.83e-11	0.463119	6.01e-07	7	ZBP1
Yand et al.	NR4A2.4	3.64e-11	0.570808	1.19e-06	7	NR4A2
Yand et al.	MT2A.3	8.3e-11	0.701379	2.72e-06	7	MT2A
Yand et al.	ACTB.4	1.99e-10	-0.496498	6.51e-06	7	ACTB
Yand et al.	PRF1.6	3.16e-10	-0.837256	1.03e-05	7	PRF1
Yand et al.	C20orf24.3	4.54e-10	0.454669	1.48e-05	7	C20orf24
Yand et al.	DDIT4	9.33e-10	-0.438187	3.05e-05	7	DDIT4
Yand et al.	ANKRD28	2.2e-09	0.424993	7.21e-05	7	ANKRD28
Yand et al.	FGR.4	2.89e-09	-0.590308	9.44e-05	7	FGR
Yand et al.	TNIP1	2.92e-09	0.373842	9.54e-05	7	TNIP1
Yand et al.	MYL12B.2	3.81e-09	-0.472879	0.000124531	7	MYL12B
Yand et al.	RBM39.2	5.32e-09	0.338681	0.000174209	7	RBM39
Yand et al.	TXNIP.4	7.29e-09	-0.46791	0.000238579	7	TXNIP
Yand et al.	GZMK.6	8.38e-09	-0.607516	0.000274343	7	GZMK
Yand et al.	FCER1G.4	1.49e-08	-0.559899	0.000488963	7	FCER1G
Yand et al.	EFHD2.1	2.42e-08	0.329042	0.000793619	7	EFHD2
Yand et al.	ZBTB20	3.57e-08	0.339654	0.00117	7	ZBTB20
Yand et al.	RAC2.5	4.85e-08	-0.499366	0.00158727	7	RAC2
Yand et al.	CTSW.1	5.98e-08	-0.278191	0.00195842	7	CTSW
Yand et al.	CORO1A.5	6.99e-08	-0.472625	0.00228764	7	CORO1A
Yand et al.	GZMA.5	9.63e-08	-0.464332	0.00315055	7	GZMA
Yand et al.	CLIC1.1	1.34e-07	-0.457227	0.00438588	7	CLIC1
Yand et al.	BTG1.2	1.45e-07	0.442932	0.00474182	7	BTG1
Yand et al.	CLEC2B.1	3.36e-07	0.316013	0.0109914	7	CLEC2B
Yand et al.	CMC1.4	3.81e-07	-0.671964	0.0124758	7	CMC1
Yand et al.	ARPC5.3	4.01e-07	-0.489926	0.0131298	7	ARPC5
Yand et al.	CFL1.2	5.52e-07	-0.298098	0.0180622	7	CFL1
Yand et al.	BTG2.2	8.65e-07	0.443577	0.0283176	7	BTG2
Yand et al.	ZEB2.3	8.65e-07	0.371342	0.0283255	7	ZEB2
Yand et al.	RHOB	1.06e-06	0.279621	0.0347603	7	RHOB
Yand et al.	PPP2R5C.1	1.07e-06	0.355963	0.0348892	7	PPP2R5C
Yand et al.	MIA3	1.08e-06	0.311982	0.0353624	7	MIA3
Yand et al.	ANXA2.2	1.08e-06	-0.433906	0.0354781	7	ANXA2
Yand et al.	ELF1	1.1e-06	0.361827	0.0359213	7	ELF1
Yand et al.	PRDM1.1	1.51e-06	0.349436	0.0493939	7	PRDM1

## Sheet: Yand et al. Blood
Table 2: RMtsig genes overalpping with published NK signature from human in blood
source	Genes in RMtsig	p_val	avg_logFC	p_val_adj	cluster
Yand et al.	NKG7	4.22e-276	-0.983707	1.38e-271	1
Yand et al.	GZMB	1.42e-162	-1.92619	4.64e-158	1
Yand et al.	CST7	4.17e-157	-1.26521	1.37e-152	1
Yand et al.	PRF1	1.27e-126	-1.66043	4.16e-122	1
Yand et al.	RPL13A	2.96e-119	0.68924	9.68e-115	1
Yand et al.	FGFBP2	1.36e-118	-2.1974	4.45e-114	1
Yand et al.	GZMA	2.16e-117	-1.04215	7.08e-113	1
Yand et al.	CYBA	3.06e-116	-1.06806	1e-111	1
Yand et al.	GZMH	4.01e-98	-1.62743	1.31e-93	1
Yand et al.	ACTB	9.36e-96	-1.03843	3.06e-91	1
Yand et al.	CD247	2.32e-95	-1.11885	7.61e-91	1
Yand et al.	TPT1	2.84e-95	0.637279	9.29e-91	1
Yand et al.	RPL13	1.37e-91	0.61605	4.49e-87	1
Yand et al.	RPL34	2.14e-82	0.600009	7.01e-78	1
Yand et al.	RPS18	3.73e-82	0.640256	1.22e-77	1
Yand et al.	RPL32	8.04e-82	0.602586	2.63e-77	1
Yand et al.	RPL9	1.39e-80	0.607043	4.55e-76	1
Yand et al.	RPS12	1.54e-78	0.639013	5.05e-74	1
Yand et al.	CCL4	3.46e-78	-1.75198	1.13e-73	1
Yand et al.	RPL11	9.04e-77	0.580378	2.96e-72	1
Yand et al.	EEF1A1	1.15e-76	0.541539	3.78e-72	1
Yand et al.	PFN1	4.77e-76	-0.574333	1.56e-71	1
Yand et al.	RPS15A	2.23e-75	0.537512	7.3e-71	1
Yand et al.	B2M	2.57e-75	-0.389333	8.4e-71	1
Yand et al.	RPS27	6.34e-75	0.48367	2.08e-70	1
Yand et al.	RPS23	8.96e-75	0.608178	2.93e-70	1
Yand et al.	RPLP2	4.53e-71	0.485982	1.48e-66	1
Yand et al.	TMSB4X	1.81e-70	-0.40634	5.94e-66	1
Yand et al.	RPL21	1.21e-68	0.462462	3.95e-64	1
Yand et al.	SPINK2	1.25e-68	0.737767	4.1e-64	1
Yand et al.	RPS3A	6.61e-68	0.507193	2.16e-63	1
Yand et al.	RPS28	1.34e-67	0.539335	4.37e-63	1
Yand et al.	GZMM	2.13e-65	-0.880189	6.96e-61	1
Yand et al.	RPL3	3.96e-64	0.501309	1.29e-59	1
Yand et al.	RPS24	9.32e-64	0.538688	3.05e-59	1
Yand et al.	RPS29	2.21e-63	0.49062	7.24e-59	1
Yand et al.	CFL1	2.78e-63	-0.536475	9.11e-59	1
Yand et al.	RPS27A	6.78e-63	0.428788	2.22e-58	1
Yand et al.	RPS8	9.41e-63	0.620321	3.08e-58	1
Yand et al.	RPS6	2.76e-62	0.533645	9.04e-58	1
Yand et al.	RPS19	4.51e-62	0.56158	1.48e-57	1
Yand et al.	LTB	4.77e-62	1.52324	1.56e-57	1
Yand et al.	ITGB2	6.78e-60	-0.766662	2.22e-55	1
Yand et al.	MYL12A	8.25e-60	-0.655475	2.7e-55	1
Yand et al.	S100A4	1.19e-59	-0.963974	3.9e-55	1
Yand et al.	ARPC2	2.85e-59	-0.674815	9.34e-55	1
Yand et al.	RPL19	2.97e-59	0.503176	9.72e-55	1
Yand et al.	RPS13	3.05e-59	0.574028	9.99e-55	1
Yand et al.	CD44	5.8e-59	0.958553	1.9e-54	1
Yand et al.	GZMK	6.24e-58	1.26048	2.04e-53	1
Yand et al.	RPS3	2.04e-57	0.446843	6.66e-53	1
Yand et al.	RPS25	3.6e-57	0.524201	1.18e-52	1
Yand et al.	RPL18A	2.63e-56	0.563884	8.62e-52	1
Yand et al.	GNG2	3.4e-56	-1.05499	1.11e-51	1
Yand et al.	RPL10A	2.48e-54	0.596532	8.13e-50	1
Yand et al.	RPS16	1.34e-52	0.502149	4.37e-48	1
Yand et al.	RPS4X	1.34e-52	0.509906	4.38e-48	1
Yand et al.	RPL37	1.38e-51	0.474394	4.52e-47	1
Yand et al.	PTPRCAP	1.74e-51	-0.690019	5.69e-47	1
Yand et al.	RPL30	7.08e-51	0.423362	2.32e-46	1
Yand et al.	RPS5	7.56e-51	0.596829	2.47e-46	1
Yand et al.	RPL23A	7.77e-51	0.441336	2.54e-46	1
Yand et al.	GNLY	2.53e-50	-0.308218	8.29e-46	1
Yand et al.	RPS14	5.59e-50	0.450784	1.83e-45	1
Yand et al.	TTC38	7.08e-50	-1.06216	2.32e-45	1
Yand et al.	CAPG	6.94e-48	0.883012	2.27e-43	1
Yand et al.	RPL7	7.53e-48	0.461452	2.46e-43	1
Yand et al.	RPL18	1.24e-47	0.522685	4.07e-43	1
Yand et al.	SELL	2.75e-47	0.992759	8.99e-43	1
Yand et al.	RPL36	5.92e-47	0.526341	1.94e-42	1
Yand et al.	RPL35A	1.37e-46	0.482238	4.48e-42	1
Yand et al.	SH3BGRL3	2.82e-46	-0.654265	9.22e-42	1
Yand et al.	RPS21	4.13e-45	0.499435	1.35e-40	1
Yand et al.	RPS2	4.61e-45	0.609801	1.51e-40	1
Yand et al.	RPS7	4.74e-45	0.430418	1.55e-40	1
Yand et al.	ACTG1	5.78e-45	-0.66058	1.89e-40	1
Yand et al.	RPL8	7.68e-45	0.545096	2.51e-40	1
Yand et al.	RPL28	1.66e-44	0.431898	5.44e-40	1
Yand et al.	RPL26	1.66e-44	0.422198	5.45e-40	1
Yand et al.	RPL27	3.44e-44	0.445643	1.13e-39	1
Yand et al.	RPL22	5.17e-44	0.531557	1.69e-39	1
Yand et al.	GPR56	2.21e-43	-0.954663	7.24e-39	1
Yand et al.	MYL6	2.47e-43	-0.498532	8.09e-39	1
Yand et al.	S1PR5	2.77e-42	-0.920166	9.08e-38	1
Yand et al.	RPSA	3.52e-42	0.549922	1.15e-37	1
Yand et al.	RPLP1	4.52e-42	0.526606	1.48e-37	1
Yand et al.	TCF7	6.01e-42	0.78363	1.97e-37	1
Yand et al.	FOS	1.07e-40	0.905505	3.51e-36	1
Yand et al.	RPL4	1.57e-39	0.542506	5.13e-35	1
Yand et al.	RPL41	1.65e-39	0.341643	5.4e-35	1
Yand et al.	EEF1B2	2.44e-39	0.580023	7.98e-35	1
Yand et al.	RAP1B	2.81e-39	-0.598297	9.18e-35	1
Yand et al.	ABI3	3.63e-39	-0.861444	1.19e-34	1
Yand et al.	RPL5	4.52e-39	0.492204	1.48e-34	1
Yand et al.	RPL37A	1.1e-38	0.393317	3.58e-34	1
Yand et al.	RARRES3	1.89e-38	-0.693834	6.17e-34	1
Yand et al.	RPL10	3.61e-38	0.380334	1.18e-33	1
Yand et al.	RPS9	6.18e-38	0.516829	2.02e-33	1
Yand et al.	RPL6	3.84e-37	0.42	1.26e-32	1
Yand et al.	RPL38	6.33e-37	0.425487	2.07e-32	1
Yand et al.	RPS15	1.98e-36	0.402787	6.48e-32	1
Yand et al.	CAPZB	7.84e-36	-0.670155	2.56e-31	1
Yand et al.	AKR1C3	1.19e-35	-0.83474	3.88e-31	1
Yand et al.	RPL12	2.35e-35	0.492531	7.7e-31	1
Yand et al.	SYNE2	2.48e-35	-0.945953	8.12e-31	1
Yand et al.	GPR183	3.08e-35	0.576529	1.01e-30	1
Yand et al.	FCER1G	3.2e-35	-0.553826	1.05e-30	1
Yand et al.	RPLP0	3.41e-35	0.614736	1.12e-30	1
Yand et al.	SERF2	3.83e-34	-0.4031	1.25e-29	1
Yand et al.	DHRS7	6.09e-34	-0.739728	1.99e-29	1
Yand et al.	TMSB10	7.75e-34	-0.290191	2.54e-29	1
Yand et al.	CX3CR1	1.51e-33	-0.793621	4.95e-29	1
Yand et al.	RPL35	4.18e-33	0.415959	1.37e-28	1
Yand et al.	CALR	1.18e-32	-0.769227	3.86e-28	1
Yand et al.	S100A6	4.24e-32	-0.76818	1.39e-27	1
Yand et al.	ANXA2	4.45e-32	-0.778167	1.46e-27	1
Yand et al.	ARHGDIB	6.95e-32	-0.458747	2.27e-27	1
Yand et al.	DBI	8.16e-32	-0.623666	2.67e-27	1
Yand et al.	GLTSCR2	1.13e-31	0.514423	3.69e-27	1
Yand et al.	RPL23	1.18e-31	0.509084	3.85e-27	1
Yand et al.	PLEK	1.23e-30	-0.723563	4.03e-26	1
Yand et al.	RORA	1.36e-30	-0.780915	4.44e-26	1
Yand et al.	RPL15	5.33e-30	0.388326	1.75e-25	1
Yand et al.	XCL2	1.24e-29	0.84359	4.04e-25	1
Yand et al.	RPL29	1.29e-29	0.39896	4.22e-25	1
Yand et al.	RPL7A	1.41e-29	0.374143	4.62e-25	1
Yand et al.	CCL5	6.46e-29	-1.2708	2.12e-24	1
Yand et al.	LITAF	9.14e-29	-0.662619	2.99e-24	1
Yand et al.	AGTRAP	1.47e-28	-0.722881	4.8e-24	1
Yand et al.	CAP1	4.13e-28	-0.604804	1.35e-23	1
Yand et al.	RPS20	7.64e-28	0.379086	2.5e-23	1
Yand et al.	MYL12B	1.43e-27	-0.482014	4.7e-23	1
Yand et al.	CD74	3.41e-27	0.633668	1.11e-22	1
Yand et al.	TMEM123	8.96e-27	0.601904	2.93e-22	1
Yand et al.	NAP1L1	9.88e-27	0.582804	3.23e-22	1
Yand et al.	LSP1	1.81e-26	-0.533596	5.93e-22	1
Yand et al.	UBB	2.66e-26	-0.384197	8.7e-22	1
Yand et al.	FKBP11	2.7e-26	-0.67317	8.84e-22	1
Yand et al.	S100A11	3.23e-26	-0.635673	1.06e-21	1
Yand et al.	C6orf48	1.32e-25	0.563707	4.31e-21	1
Yand et al.	EMP3	2.43e-25	-0.541371	7.95e-21	1
Yand et al.	MT2A	5.32e-25	-0.75701	1.74e-20	1
Yand et al.	FLNA	5.34e-25	-0.698699	1.75e-20	1
Yand et al.	DOK2	8.46e-25	-0.612054	2.77e-20	1
Yand et al.	CD27	9.91e-25	0.527739	3.24e-20	1
Yand et al.	PPIA	1.02e-24	-0.396485	3.33e-20	1
Yand et al.	PPP1CA	1.31e-24	-0.498908	4.3e-20	1
Yand et al.	RPL27A	2.3e-24	0.295602	7.54e-20	1
Yand et al.	PABPC1	2.68e-24	0.517118	8.78e-20	1
Yand et al.	PPP1R18	2.85e-24	-0.570387	9.32e-20	1
Yand et al.	LCP1	3.33e-24	-0.550517	1.09e-19	1
Yand et al.	CALM1	5.45e-24	-0.392109	1.78e-19	1
Yand et al.	LGALS1	7.83e-24	-0.835292	2.56e-19	1
Yand et al.	C12orf75	9.92e-24	-0.678968	3.25e-19	1
Yand et al.	SRGN	1.13e-23	-0.403056	3.7e-19	1
Yand et al.	RPS11	5.69e-23	0.327739	1.86e-18	1
Yand et al.	RHOC	8.73e-23	-0.517746	2.86e-18	1
Yand et al.	GLRX	2.2e-22	-0.628883	7.22e-18	1
Yand et al.	TNFRSF18	2.85e-22	0.508052	9.34e-18	1
Yand et al.	INPP4B	3.12e-22	0.258103	1.02e-17	1
Yand et al.	CD53	3.65e-22	-0.532388	1.2e-17	1
Yand et al.	APOBEC3G	3.74e-22	-0.565138	1.22e-17	1
Yand et al.	NDUFB2	4.2e-22	-0.482106	1.37e-17	1
Yand et al.	CD52	6.16e-22	0.396017	2.01e-17	1
Yand et al.	ZEB2	6.26e-22	-0.672212	2.05e-17	1
Yand et al.	OSTF1	1.36e-21	-0.547136	4.45e-17	1
Yand et al.	ARPC3	1.45e-21	-0.34368	4.75e-17	1
Yand et al.	FCRL6	1.98e-21	-0.76243	6.46e-17	1
Yand et al.	PDIA3	2.5e-21	-0.501184	8.17e-17	1
Yand et al.	FXYD5	3.09e-21	0.465006	1.01e-16	1
Yand et al.	RPL14	8.18e-21	0.331795	2.68e-16	1
Yand et al.	GNB2L1	9.63e-21	0.382404	3.15e-16	1
Yand et al.	SPN	1.07e-20	-0.626592	3.51e-16	1
Yand et al.	SPINT2	1.51e-20	0.27187	4.94e-16	1
Yand et al.	POMP	2.21e-20	-0.502292	7.24e-16	1
Yand et al.	EFHD2	2.3e-20	-0.615907	7.53e-16	1
Yand et al.	WDR1	2.93e-20	-0.551355	9.58e-16	1
Yand et al.	CTSC	3.05e-20	-0.557466	9.99e-16	1
Yand et al.	KLRF1	3.88e-20	-0.401041	1.27e-15	1
Yand et al.	PYHIN1	4.05e-20	-0.669899	1.32e-15	1
Yand et al.	TMEM14C	4.25e-20	0.450424	1.39e-15	1
Yand et al.	RAC2	4.41e-20	-0.360686	1.44e-15	1
Yand et al.	ARPC5	4.94e-20	-0.494462	1.62e-15	1
Yand et al.	FAU	5.67e-20	0.261796	1.86e-15	1
Yand et al.	RPS26	6.94e-20	0.283893	2.27e-15	1
Yand et al.	APMAP	8.54e-20	-0.552939	2.79e-15	1
Yand et al.	H3F3A	1.56e-19	-0.282253	5.11e-15	1
Yand et al.	TPM3	1.86e-19	-0.463994	6.08e-15	1
Yand et al.	COTL1	2.42e-19	0.491631	7.91e-15	1
Yand et al.	SELT	3.13e-19	-0.520716	1.02e-14	1
Yand et al.	CORO1A	5.39e-19	-0.352914	1.76e-14	1
Yand et al.	EBP	5.55e-19	-0.518578	1.82e-14	1
Yand et al.	FAM49B	1.06e-18	-0.513145	3.47e-14	1
Yand et al.	RPL24	1.32e-18	0.347268	4.31e-14	1
Yand et al.	PLA2G16	1.32e-18	-0.571963	4.33e-14	1
Yand et al.	MYO1F	2.85e-18	-0.488269	9.34e-14	1
Yand et al.	ZAP70	3.52e-18	-0.530654	1.15e-13	1
Yand et al.	CTSD	4.32e-18	-0.486369	1.41e-13	1
Yand et al.	CAPN2	5.05e-18	-0.484678	1.65e-13	1
Yand et al.	EIF3E	5.95e-18	0.509604	1.95e-13	1
Yand et al.	HCST	6.99e-18	-0.342587	2.29e-13	1
Yand et al.	PLAC8	1.62e-17	-0.321551	5.29e-13	1
Yand et al.	HIPK2	2.15e-17	-0.495548	7.03e-13	1
Yand et al.	NSMCE1	2.48e-17	0.471717	8.12e-13	1
Yand et al.	APOBEC3C	2.55e-17	-0.546679	8.35e-13	1
Yand et al.	UBA52	3.37e-17	0.282652	1.1e-12	1
Yand et al.	DENND2D	3.52e-17	-0.548791	1.15e-12	1
Yand et al.	PPP2R5C	5.05e-17	-0.613567	1.65e-12	1
Yand et al.	ATP6V0E1	5.44e-17	-0.460631	1.78e-12	1
Yand et al.	CMC1	7.02e-17	0.483965	2.3e-12	1
Yand et al.	IFI27L2	7.89e-17	-0.513328	2.58e-12	1
Yand et al.	BRK1	9.51e-17	-0.440839	3.11e-12	1
Yand et al.	ALDOA	1.13e-16	-0.383176	3.7e-12	1
Yand et al.	CD164	1.38e-16	-0.498443	4.51e-12	1
Yand et al.	MYO1G	2e-16	-0.550663	6.53e-12	1
Yand et al.	HDDC2	2.6e-16	-0.563425	8.53e-12	1
Yand et al.	CD2	3.02e-16	0.485436	9.87e-12	1
Yand et al.	RHOG	6.23e-16	-0.432774	2.04e-11	1
Yand et al.	ITGAL	6.55e-16	-0.507728	2.14e-11	1
Yand et al.	SPCS2	7.12e-16	-0.528134	2.33e-11	1
Yand et al.	NOSIP	8.98e-16	0.404563	2.94e-11	1
Yand et al.	ZBTB16	9.45e-16	-0.493018	3.09e-11	1
Yand et al.	CARD16	1.06e-15	-0.529518	3.47e-11	1
Yand et al.	C1orf21	1.73e-15	-0.508886	5.67e-11	1
Yand et al.	DYNLL1	1.8e-15	-0.486687	5.89e-11	1
Yand et al.	HOPX	1.88e-15	-0.304251	6.17e-11	1
Yand et al.	BTF3	2.39e-15	0.366564	7.82e-11	1
Yand et al.	RPA2	2.61e-15	-0.473325	8.53e-11	1
Yand et al.	UCP2	2.91e-15	-0.382839	9.51e-11	1
Yand et al.	CD3D	3.47e-15	0.689267	1.14e-10	1
Yand et al.	EEF2	3.84e-15	0.368776	1.26e-10	1
Yand et al.	NBEAL1	5.13e-15	0.394472	1.68e-10	1
Yand et al.	NFKBIA	5.17e-15	0.51702	1.69e-10	1
Yand et al.	PSAP	5.42e-15	-0.515144	1.77e-10	1
Yand et al.	GATA3	5.55e-15	0.557976	1.82e-10	1
Yand et al.	MAPK1	6.62e-15	-0.503764	2.17e-10	1
Yand et al.	BIN2	7.12e-15	-0.382155	2.33e-10	1
Yand et al.	ATP1B3	8.05e-15	-0.449799	2.64e-10	1
Yand et al.	P4HB	8.97e-15	-0.476743	2.94e-10	1
Yand et al.	LBH	1.03e-14	-0.52531	3.36e-10	1
Yand et al.	ACTR3	1.03e-14	-0.428132	3.36e-10	1
Yand et al.	LAT2	1.06e-14	-0.45061	3.48e-10	1
Yand et al.	PPIB	1.26e-14	-0.379352	4.14e-10	1
Yand et al.	CLIC1	1.33e-14	-0.292199	4.35e-10	1
Yand et al.	TGFB1	1.64e-14	-0.469908	5.37e-10	1
Yand et al.	HMOX2	2.02e-14	-0.460189	6.62e-10	1
Yand et al.	SLC9A3R1	2.2e-14	-0.499694	7.19e-10	1
Yand et al.	AOAH	2.54e-14	-0.464727	8.32e-10	1
Yand et al.	GSTP1	2.64e-14	-0.329113	8.63e-10	1
Yand et al.	ARPC4	3.63e-14	-0.366444	1.19e-09	1
Yand et al.	YWHAZ	5.37e-14	-0.34806	1.76e-09	1
Yand et al.	RNF167	6.09e-14	-0.487909	1.99e-09	1
Yand et al.	PGAM1	6.54e-14	-0.433743	2.14e-09	1
Yand et al.	PRKCH	7.63e-14	-0.499821	2.5e-09	1
Yand et al.	RHOA	8.64e-14	-0.342078	2.83e-09	1
Yand et al.	UBE2L3	1.07e-13	-0.415043	3.51e-09	1
Yand et al.	MTSS1	1.09e-13	-0.412847	3.56e-09	1
Yand et al.	MSN	1.18e-13	-0.40764	3.86e-09	1
Yand et al.	HCLS1	1.57e-13	-0.399955	5.13e-09	1
Yand et al.	SH2D1B	1.64e-13	-0.495584	5.36e-09	1
Yand et al.	BSG	1.92e-13	-0.422123	6.27e-09	1
Yand et al.	TMEM2	2.16e-13	-0.453337	7.07e-09	1
Yand et al.	CCND3	2.55e-13	-0.392756	8.36e-09	1
Yand et al.	UPP1	2.74e-13	-0.466121	8.96e-09	1
Yand et al.	AES	4.02e-13	-0.42242	1.32e-08	1
Yand et al.	ATF4	5.25e-13	0.387766	1.72e-08	1
Yand et al.	MRPL10	5.45e-13	-0.483298	1.78e-08	1
Yand et al.	SUB1	5.61e-13	-0.356504	1.84e-08	1
Yand et al.	NACA	5.75e-13	0.309379	1.88e-08	1
Yand et al.	DHRS3	7.05e-13	-0.390899	2.31e-08	1
Yand et al.	STAT4	8.62e-13	-0.483831	2.82e-08	1
Yand et al.	HINT1	9.47e-13	0.355973	3.1e-08	1
Yand et al.	GIMAP4	1.16e-12	-0.439074	3.8e-08	1
Yand et al.	RNF166	1.19e-12	-0.46523	3.9e-08	1
Yand et al.	SCP2	1.29e-12	-0.412239	4.23e-08	1
Yand et al.	PTPN18	2.29e-12	-0.401617	7.48e-08	1
Yand et al.	MANF	2.37e-12	-0.470347	7.76e-08	1
Yand et al.	ARPC1B	3.06e-12	-0.260729	1e-07	1
Yand et al.	FAM107B	3.08e-12	-0.465776	1.01e-07	1
Yand et al.	CISD3	3.29e-12	-0.422624	1.08e-07	1
Yand et al.	LAPTM5	3.32e-12	-0.376674	1.09e-07	1
Yand et al.	DSTN	3.53e-12	-0.457438	1.16e-07	1
Yand et al.	POLR2G	3.92e-12	-0.377999	1.28e-07	1
Yand et al.	NPM1	4.01e-12	0.336101	1.31e-07	1
Yand et al.	ZCCHC17	5.2e-12	-0.438105	1.7e-07	1
Yand et al.	FLNB	5.62e-12	0.250464	1.84e-07	1
Yand et al.	TNFRSF1A	6.5e-12	-0.377845	2.13e-07	1
Yand et al.	COX6A1	7.67e-12	-0.321934	2.51e-07	1
Yand et al.	EEF1D	7.99e-12	0.266517	2.61e-07	1
Yand et al.	NOP10	9.43e-12	-0.405121	3.09e-07	1
Yand et al.	STOM	1.34e-11	-0.444117	4.39e-07	1
Yand et al.	TBC1D10C	1.76e-11	-0.435617	5.76e-07	1
Yand et al.	PDIA6	1.86e-11	-0.408354	6.08e-07	1
Yand et al.	TRAPPC1	1.87e-11	-0.340166	6.12e-07	1
Yand et al.	LDHA	3.33e-11	-0.325207	1.09e-06	1
Yand et al.	SH2D2A	3.34e-11	-0.428687	1.09e-06	1
Yand et al.	KDELR2	3.38e-11	-0.40589	1.11e-06	1
Yand et al.	PSMB10	3.75e-11	-0.310496	1.23e-06	1
Yand et al.	TNFRSF1B	3.96e-11	-0.469528	1.3e-06	1
Yand et al.	ANXA6	4.69e-11	-0.320742	1.54e-06	1
Yand et al.	SAP18	4.93e-11	-0.374817	1.61e-06	1
Yand et al.	FGR	5.77e-11	-0.39207	1.89e-06	1
Yand et al.	SELPLG	5.85e-11	-0.425565	1.91e-06	1
Yand et al.	ATP5B	6.47e-11	-0.312819	2.12e-06	1
Yand et al.	FBXO6	7.42e-11	-0.345787	2.43e-06	1
Yand et al.	SDF2L1	7.47e-11	-0.467476	2.44e-06	1
Yand et al.	CD244	7.61e-11	-0.417908	2.49e-06	1
Yand et al.	SEC11A	8.12e-11	0.275272	2.66e-06	1
Yand et al.	GLIPR1	8.16e-11	-0.485768	2.67e-06	1
Yand et al.	HNRNPA3	9.01e-11	-0.364818	2.95e-06	1
Yand et al.	TGFBR3	1.07e-10	-0.423897	3.5e-06	1
Yand et al.	MYADM	1.16e-10	0.452709	3.78e-06	1
Yand et al.	GIMAP7	1.38e-10	-0.416197	4.53e-06	1
Yand et al.	MIEN1	1.44e-10	-0.401462	4.73e-06	1
Yand et al.	SASH3	1.61e-10	-0.368281	5.27e-06	1
Yand et al.	EIF3H	1.77e-10	0.353218	5.78e-06	1
Yand et al.	MYH9	1.8e-10	-0.402078	5.88e-06	1
Yand et al.	PRDM1	1.86e-10	-0.417149	6.1e-06	1
Yand et al.	STK10	2.08e-10	-0.397108	6.8e-06	1
Yand et al.	DNAJB6	2.12e-10	-0.41	6.95e-06	1
Yand et al.	ARPC5L	2.19e-10	-0.35746	7.17e-06	1
Yand et al.	IL2RG	2.23e-10	-0.356009	7.28e-06	1
Yand et al.	NCR3	2.53e-10	-0.422287	8.27e-06	1
Yand et al.	GNPTAB	2.79e-10	-0.460293	9.14e-06	1
Yand et al.	PSME2	3.64e-10	-0.256528	1.19e-05	1
Yand et al.	C9orf89	3.75e-10	0.348234	1.23e-05	1
Yand et al.	IFNGR1	3.96e-10	-0.315904	1.3e-05	1
Yand et al.	TOMM7	5.05e-10	0.262057	1.65e-05	1
Yand et al.	TBCB	5.37e-10	-0.331643	1.76e-05	1
Yand et al.	RAB27A	9.12e-10	-0.3543	2.98e-05	1
Yand et al.	IMPDH1	1.19e-09	-0.28828	3.9e-05	1
Yand et al.	SEC61B	1.32e-09	-0.30957	4.32e-05	1
Yand et al.	LTA4H	1.37e-09	0.34931	4.48e-05	1
Yand et al.	PSMB3	1.45e-09	-0.29182	4.76e-05	1
Yand et al.	LAIR1	1.51e-09	-0.354934	4.95e-05	1
Yand et al.	MYC	1.74e-09	0.290485	5.71e-05	1
Yand et al.	CIB1	1.98e-09	-0.335918	6.49e-05	1
Yand et al.	LYAR	2.19e-09	-0.479038	7.17e-05	1
Yand et al.	ARF1	2.51e-09	-0.317764	8.23e-05	1
Yand et al.	TMEM9B	2.59e-09	-0.325289	8.49e-05	1
Yand et al.	MAPRE2	2.78e-09	-0.328197	9.09e-05	1
Yand et al.	ARHGEF3	3.09e-09	-0.369762	0.000100991	1
Yand et al.	LSMD1	3.09e-09	-0.352965	0.000101154	1
Yand et al.	LDLRAP1	3.17e-09	0.290984	0.000103814	1
Yand et al.	DAD1	3.43e-09	-0.320134	0.000112111	1
Yand et al.	JUN	3.45e-09	0.339903	0.000112759	1
Yand et al.	ARID5B	3.71e-09	0.336038	0.000121546	1
Yand et al.	PRDX5	4.37e-09	-0.306467	0.00014312	1
Yand et al.	SLC44A2	4.55e-09	-0.386038	0.000149004	1
Yand et al.	SPCS3	4.74e-09	-0.327903	0.000155034	1
Yand et al.	ARL6IP5	4.75e-09	-0.359167	0.000155535	1
Yand et al.	SAMD3	5.01e-09	-0.308065	0.000163994	1
Yand et al.	TMEM59	5.1e-09	-0.355625	0.000166992	1
Yand et al.	CD38	5.14e-09	-0.340143	0.000168173	1
Yand et al.	ARL4C	5.45e-09	-0.390864	0.000178277	1
Yand et al.	ATP5J2	5.62e-09	-0.300057	0.000184018	1
Yand et al.	CCDC85B	5.64e-09	-0.288835	0.000184575	1
Yand et al.	IVNS1ABP	5.7e-09	-0.367608	0.000186434	1
Yand et al.	GUK1	5.74e-09	-0.295133	0.000187796	1
Yand et al.	COX6B1	5.89e-09	-0.266	0.000192611	1
Yand et al.	MVD	6.02e-09	-0.406625	0.000197089	1
Yand et al.	TAGLN2	6.17e-09	0.462224	0.000201776	1
Yand et al.	NDUFB7	6.37e-09	-0.310755	0.000208439	1
Yand et al.	UBL5	6.75e-09	-0.282154	0.000220943	1
Yand et al.	TMEM50A	6.97e-09	-0.349193	0.000228161	1
Yand et al.	FOSB	7.27e-09	0.45421	0.000237868	1
Yand et al.	CD69	7.41e-09	0.375691	0.000242535	1
Yand et al.	RAB5C	7.57e-09	-0.328314	0.00024774	1
Yand et al.	BATF	9.64e-09	-0.298156	0.000315586	1
Yand et al.	PRR13	1.07e-08	-0.313449	0.000350216	1
Yand et al.	LPCAT1	1.15e-08	-0.35767	0.000376327	1
Yand et al.	SUPT4H1	1.16e-08	-0.387316	0.000379408	1
Yand et al.	TMED9	1.2e-08	-0.348398	0.000391553	1
Yand et al.	SNRPB	1.2e-08	-0.278222	0.00039295	1
Yand et al.	MINOS1	1.33e-08	-0.348013	0.000434327	1
Yand et al.	NDUFA6	1.35e-08	-0.323052	0.000441126	1
Yand et al.	CRIP1	1.55e-08	0.433127	0.000508551	1
Yand et al.	PTPRC	1.89e-08	-0.313768	0.000617728	1
Yand et al.	CCDC109B	1.95e-08	0.382615	0.000636917	1
Yand et al.	SLAMF7	1.96e-08	-0.334043	0.000642042	1
Yand et al.	COX8A	2.5e-08	-0.284636	0.000817653	1
Yand et al.	TPST2	2.7e-08	-0.370326	0.000884219	1
Yand et al.	SELK	2.8e-08	-0.383265	0.000914915	1
Yand et al.	TMBIM6	2.91e-08	-0.350018	0.000953321	1
Yand et al.	LPXN	2.98e-08	-0.262435	0.000974946	1
Yand et al.	SKAP1	3e-08	-0.343281	0.000981998	1
Yand et al.	PSMB9	3.42e-08	-0.265825	0.0011198	1
Yand et al.	SSBP3	3.44e-08	-0.367088	0.00112507	1
Yand et al.	PPP4C	3.44e-08	-0.321455	0.00112541	1
Yand et al.	ARHGAP30	3.47e-08	-0.349317	0.0011359	1
Yand et al.	RSL1D1	3.56e-08	0.334084	0.00116675	1
Yand et al.	PYROXD2	3.65e-08	0.289484	0.00119387	1
Yand et al.	HELZ	3.68e-08	-0.343979	0.00120442	1
Yand et al.	TMEM173	3.81e-08	0.27921	0.00124792	1
Yand et al.	VASP	3.97e-08	-0.283616	0.00129884	1
Yand et al.	CYB5B	4.07e-08	-0.338276	0.00133303	1
Yand et al.	EIF4B	4.13e-08	0.296978	0.00135217	1
Yand et al.	CAPNS1	4.14e-08	-0.313848	0.00135381	1
Yand et al.	TSEN54	4.22e-08	-0.293689	0.00138268	1
Yand et al.	BCL2L1	4.28e-08	-0.273488	0.00140055	1
Yand et al.	NMUR1	4.58e-08	-0.351677	0.00149746	1
Yand et al.	NDUFA12	5.14e-08	-0.323605	0.00168301	1
Yand et al.	LDHB	5.15e-08	0.397844	0.00168644	1
Yand et al.	APLP2	5.24e-08	-0.303477	0.00171414	1
Yand et al.	RAB8A	5.43e-08	-0.314327	0.001778	1
Yand et al.	VAMP8	5.5e-08	-0.291338	0.00179878	1
Yand et al.	PSMA7	5.96e-08	-0.297832	0.00195161	1
Yand et al.	HSP90B1	6.37e-08	-0.338326	0.00208449	1
Yand et al.	NDUFA2	6.68e-08	-0.325188	0.00218639	1
Yand et al.	PSMB8	6.77e-08	-0.267231	0.00221697	1
Yand et al.	LMAN2	6.89e-08	-0.328628	0.00225637	1
Yand et al.	SYNE1	7.24e-08	-0.417965	0.00237113	1
Yand et al.	EVL	7.51e-08	-0.269612	0.00245762	1
Yand et al.	UBE2F	7.55e-08	-0.353347	0.00247074	1
Yand et al.	FERMT3	7.69e-08	-0.277873	0.00251611	1
Yand et al.	TMEM71	8.69e-08	-0.35204	0.00284494	1
Yand et al.	HNRNPF	8.8e-08	-0.283075	0.00288068	1
Yand et al.	KLHDC3	1.05e-07	-0.294876	0.00342646	1
Yand et al.	ZFAND6	1.06e-07	-0.302849	0.00347294	1
Yand et al.	TAP1	1.27e-07	-0.318151	0.00414586	1
Yand et al.	VCP	1.31e-07	-0.312813	0.00428304	1
Yand et al.	PLP2	1.32e-07	0.372297	0.00431901	1
Yand et al.	SH3GLB1	1.33e-07	-0.315227	0.00435191	1
Yand et al.	CDK2AP2	1.52e-07	-0.336243	0.00497788	1
Yand et al.	ATP6V1F	1.59e-07	-0.300133	0.00520418	1
Yand et al.	PREX1	1.7e-07	-0.321236	0.00556984	1
Yand et al.	ADCY7	2e-07	-0.293473	0.00653623	1
Yand et al.	CD2BP2	2.08e-07	-0.307915	0.00679216	1
Yand et al.	ITM2B	2.21e-07	-0.25581	0.00721894	1
Yand et al.	TIGIT	2.44e-07	-0.301523	0.00799088	1
Yand et al.	GTF3C6	2.53e-07	-0.256139	0.00828202	1
Yand et al.	CAPZA1	2.6e-07	-0.320124	0.00850364	1
Yand et al.	PDIA4	2.7e-07	-0.333998	0.00883778	1
Yand et al.	ACTR2	2.72e-07	-0.307781	0.00890326	1
Yand et al.	TRIM22	3.13e-07	-0.345325	0.0102425	1
Yand et al.	TMEM14B	3.43e-07	0.315644	0.0112117	1
Yand et al.	ARL4A	3.47e-07	0.333191	0.0113576	1
Yand et al.	STXBP2	3.53e-07	-0.288008	0.0115526	1
Yand et al.	PTPN12	3.7e-07	-0.319658	0.0121076	1
Yand et al.	UBE2L6	3.74e-07	-0.250693	0.0122532	1
Yand et al.	ITGB7	3.79e-07	-0.340452	0.0124166	1
Yand et al.	CSK	3.91e-07	-0.280864	0.0127998	1
Yand et al.	CELF2	4.32e-07	-0.33873	0.0141252	1
Yand et al.	POLD4	4.52e-07	-0.372471	0.0148078	1
Yand et al.	PSMB2	4.71e-07	-0.259266	0.0153999	1
Yand et al.	TMED10	4.83e-07	-0.311248	0.0158184	1
Yand et al.	SNRPG	4.9e-07	-0.29376	0.0160444	1
Yand et al.	DNAJB11	5.2e-07	-0.27878	0.0170215	1
Yand et al.	GLIPR2	5.23e-07	-0.299025	0.0171318	1
Yand et al.	PTPRE	5.47e-07	-0.273659	0.0178944	1
Yand et al.	SFT2D1	5.99e-07	-0.294192	0.0195989	1
Yand et al.	ITGAX	6.27e-07	0.311189	0.0205246	1
Yand et al.	PPP1R15A	6.54e-07	0.256985	0.021388	1
Yand et al.	PRR5	6.58e-07	-0.321197	0.0215448	1
Yand et al.	SYTL1	7.07e-07	-0.363398	0.0231286	1
Yand et al.	IGF2R	7.54e-07	-0.289865	0.0246874	1
Yand et al.	TFDP2	7.74e-07	-0.332721	0.0253409	1
Yand et al.	RALY	7.83e-07	-0.253977	0.0256328	1
Yand et al.	ARHGAP9	7.93e-07	-0.311916	0.0259641	1
Yand et al.	TEX264	8.63e-07	-0.275088	0.0282537	1
Yand et al.	IDH2	8.7e-07	-0.313465	0.0284665	1
Yand et al.	AKNA	9.45e-07	-0.361674	0.0309337	1
Yand et al.	TBX21	1.05e-06	-0.251803	0.0343723	1
Yand et al.	IDI1	1.14e-06	-0.357282	0.0373802	1
Yand et al.	PRSS57	1.15e-06	-0.32139	0.0375431	1
Yand et al.	CASP1	1.24e-06	-0.287775	0.0405123	1
Yand et al.	UAP1	1.31e-06	-0.306168	0.0430372	1
Yand et al.	IFRD1	1.36e-06	0.262195	0.0444511	1
Yand et al.	SHISA5	1.44e-06	-0.290761	0.0469996	1
Yand et al.	FGFBP2.1	3.93e-119	-1.40061	1.28e-114	2
Yand et al.	GZMK.1	4.53e-109	1.47379	1.48e-104	2
Yand et al.	GZMB.1	1.64e-88	-0.914036	5.35e-84	2
Yand et al.	PRF1.1	7.6e-61	-0.86812	2.49e-56	2
Yand et al.	EEF1A1.1	6.32e-59	0.352167	2.07e-54	2
Yand et al.	RPL13.1	8.83e-58	0.373087	2.89e-53	2
Yand et al.	RPS18.1	1.66e-54	0.380476	5.44e-50	2
Yand et al.	RPS29.1	2.05e-51	0.340474	6.71e-47	2
Yand et al.	RPS27.1	8.3e-51	0.314093	2.72e-46	2
Yand et al.	TPT1.1	8.4e-49	0.344866	2.75e-44	2
Yand et al.	RPL19.1	1.37e-46	0.335376	4.48e-42	2
Yand et al.	RPS12.1	1.71e-46	0.362346	5.6e-42	2
Yand et al.	CST7.1	1.51e-45	-0.499283	4.95e-41	2
Yand et al.	RPL23A.1	2.49e-45	0.318072	8.15e-41	2
Yand et al.	RPS23.1	1.34e-44	0.353994	4.39e-40	2
Yand et al.	RPS15A.1	2.22e-44	0.322871	7.27e-40	2
Yand et al.	CD44.1	1.59e-43	0.692334	5.2e-39	2
Yand et al.	RPL32.1	1.79e-42	0.321536	5.87e-38	2
Yand et al.	RPL34.1	4.1e-41	0.329901	1.34e-36	2
Yand et al.	RPL30.1	6.8e-41	0.283933	2.22e-36	2
Yand et al.	RPL18A.1	3.68e-40	0.342729	1.2e-35	2
Yand et al.	RPS28.1	5.47e-39	0.30468	1.79e-34	2
Yand et al.	RPL10A.1	1.08e-38	0.372418	3.52e-34	2
Yand et al.	CD247.1	1.31e-38	-0.529587	4.3e-34	2
Yand et al.	RPL13A.1	1.91e-38	0.300009	6.26e-34	2
Yand et al.	RPL41.1	2.91e-37	0.259392	9.54e-33	2
Yand et al.	RPS3.1	5.67e-37	0.281461	1.85e-32	2
Yand et al.	RPL3.1	1.88e-36	0.286093	6.15e-32	2
Yand et al.	FCRL6.1	4.76e-36	-0.74889	1.56e-31	2
Yand et al.	RPL28.1	8.02e-36	0.289246	2.63e-31	2
Yand et al.	RPL21.1	3.97e-35	0.26293	1.3e-30	2
Yand et al.	LGALS1.1	9.58e-35	-0.96815	3.13e-30	2
Yand et al.	RPS2.1	1.55e-34	0.384573	5.06e-30	2
Yand et al.	RPS21.1	3.18e-34	0.329494	1.04e-29	2
Yand et al.	CCL4.1	3.83e-34	-0.709836	1.25e-29	2
Yand et al.	RPL10.1	5.29e-34	0.254757	1.73e-29	2
Yand et al.	RPLP2.1	2.55e-33	0.271018	8.34e-29	2
Yand et al.	RPS27A.1	4.29e-32	0.253833	1.4e-27	2
Yand et al.	RPS14.1	5.89e-31	0.27303	1.93e-26	2
Yand et al.	S100A4.1	6.71e-31	-0.562411	2.19e-26	2
Yand et al.	RPL37.1	7.44e-31	0.267551	2.44e-26	2
Yand et al.	GZMH.1	2.66e-30	-0.684444	8.71e-26	2
Yand et al.	RPL8.1	3.04e-30	0.333391	9.96e-26	2
Yand et al.	RPS6.1	3.31e-30	0.284616	1.08e-25	2
Yand et al.	CMC1.1	2.37e-29	0.527491	7.77e-25	2
Yand et al.	RPS19.1	6.56e-28	0.264579	2.15e-23	2
Yand et al.	RPS24.1	1.07e-27	0.26335	3.51e-23	2
Yand et al.	RPL27.1	1.41e-27	0.267048	4.63e-23	2
Yand et al.	RPL9.1	1.62e-27	0.273341	5.29e-23	2
Yand et al.	TTC38.1	2.33e-27	-0.621122	7.64e-23	2
Yand et al.	PABPC1.1	3.38e-27	0.411118	1.11e-22	2
Yand et al.	RPS9.1	4.31e-27	0.307528	1.41e-22	2
Yand et al.	RPS4X.1	1.12e-26	0.262524	3.67e-22	2
Yand et al.	RPS13.1	2.28e-26	0.279238	7.46e-22	2
Yand et al.	AKR1C3.1	6.85e-26	-0.644489	2.24e-21	2
Yand et al.	NKG7.1	7.3e-26	-0.312427	2.39e-21	2
Yand et al.	RPL12.1	1.67e-25	0.311615	5.46e-21	2
Yand et al.	S100A6.1	1.83e-25	-0.557308	5.99e-21	2
Yand et al.	RPS25.1	2.43e-25	0.266598	7.95e-21	2
Yand et al.	RPSA.1	3.91e-25	0.316303	1.28e-20	2
Yand et al.	EEF1B2.1	6.94e-25	0.342444	2.27e-20	2
Yand et al.	RPS16.1	1.07e-24	0.259387	3.51e-20	2
Yand et al.	RPL36.1	1.99e-24	0.286008	6.52e-20	2
Yand et al.	RPL5.1	6.45e-24	0.282424	2.11e-19	2
Yand et al.	GPR56.1	1.96e-23	-0.573418	6.41e-19	2
Yand et al.	CD27.1	6.59e-23	0.348174	2.16e-18	2
Yand et al.	XCL2.1	7.73e-22	0.525967	2.53e-17	2
Yand et al.	RPLP1.1	1.05e-21	0.269006	3.42e-17	2
Yand et al.	ACTB.1	1.18e-21	-0.39888	3.86e-17	2
Yand et al.	CX3CR1.1	3.38e-21	-0.559416	1.11e-16	2
Yand et al.	RPS8.1	2.11e-20	0.261666	6.9e-16	2
Yand et al.	CD74.1	5.86e-20	0.44924	1.92e-15	2
Yand et al.	CNN2	6.7e-20	0.482721	2.19e-15	2
Yand et al.	ARPC2.1	1.91e-19	-0.308672	6.24e-15	2
Yand et al.	RPS5.1	8.94e-19	0.279385	2.93e-14	2
Yand et al.	RPL4.1	8.43e-18	0.280558	2.76e-13	2
Yand et al.	TMEM173.1	1.6e-17	-0.423553	5.24e-13	2
Yand et al.	FOSB.1	1.41e-16	0.557238	4.6e-12	2
Yand et al.	ABI3.1	3.01e-16	-0.498104	9.84e-12	2
Yand et al.	PSAP.1	5.15e-16	-0.439468	1.68e-11	2
Yand et al.	RPLP0.1	5.99e-16	0.30414	1.96e-11	2
Yand et al.	ITGB2.1	7e-16	-0.338148	2.29e-11	2
Yand et al.	ZEB2.1	8.9e-16	-0.447923	2.91e-11	2
Yand et al.	RAC2.1	1.05e-15	-0.312442	3.45e-11	2
Yand et al.	PTPRCAP.1	1.2e-15	-0.306143	3.94e-11	2
Yand et al.	FOS.1	3.76e-15	0.503378	1.23e-10	2
Yand et al.	KLRC1	4.62e-15	0.326923	1.51e-10	2
Yand et al.	CYBA.1	4.78e-15	-0.294828	1.57e-10	2
Yand et al.	PIK3R1	6e-15	0.398067	1.96e-10	2
Yand et al.	FLNA.1	1.06e-14	-0.422533	3.47e-10	2
Yand et al.	ARPC3.1	1.77e-14	-0.258765	5.78e-10	2
Yand et al.	EMP3.1	9.16e-14	-0.338416	3e-09	2
Yand et al.	NBEAL1.1	1.65e-13	0.292202	5.39e-09	2
Yand et al.	TCF7.1	4.24e-13	0.381759	1.39e-08	2
Yand et al.	SELL.1	6.1e-13	0.402054	2e-08	2
Yand et al.	DBI.1	6.67e-13	-0.322837	2.18e-08	2
Yand et al.	S1PR5.1	7.48e-13	-0.422213	2.45e-08	2
Yand et al.	ACTG1.1	1.32e-12	-0.315761	4.33e-08	2
Yand et al.	NFKBIA.1	3.57e-12	0.366547	1.17e-07	2
Yand et al.	CAPG.1	5.9e-12	0.297773	1.93e-07	2
Yand et al.	DSTN.1	6.97e-12	-0.377549	2.28e-07	2
Yand et al.	CTSD.1	7.28e-12	-0.328341	2.38e-07	2
Yand et al.	LSP1.1	1.9e-11	-0.284904	6.22e-07	2
Yand et al.	UBE2F.1	2.74e-11	-0.377186	8.98e-07	2
Yand et al.	MYO1G.1	2.94e-11	-0.353446	9.61e-07	2
Yand et al.	RAP1B.1	3.16e-11	-0.273583	1.04e-06	2
Yand et al.	MSN.1	8.28e-11	-0.307012	2.71e-06	2
Yand et al.	SPN.1	8.98e-11	-0.339324	2.94e-06	2
Yand et al.	APMAP.1	1.17e-10	-0.318547	3.83e-06	2
Yand et al.	WDR1.1	3.03e-10	-0.360654	9.91e-06	2
Yand et al.	S100A11.1	3.16e-10	-0.356968	1.03e-05	2
Yand et al.	DDIT4.1	3.45e-10	-0.425887	1.13e-05	2
Yand et al.	PPP1CA.1	8.72e-10	-0.266213	2.85e-05	2
Yand et al.	UCP2.1	1.18e-09	-0.298107	3.85e-05	2
Yand et al.	ARPC5.1	1.44e-09	-0.302879	4.7e-05	2
Yand et al.	GLIPR2.1	1.57e-09	-0.326521	5.14e-05	2
Yand et al.	SH3BGRL3.1	3.29e-09	-0.259216	0.000107647	2
Yand et al.	PSMB10.1	5.77e-09	-0.283347	0.000188947	2
Yand et al.	SSBP3.1	5.81e-09	-0.258804	0.000190184	2
Yand et al.	IVNS1ABP.1	8.41e-09	-0.332416	0.000275347	2
Yand et al.	ITGB7.1	1.17e-08	-0.356704	0.000383351	2
Yand et al.	CLDND1	1.66e-08	0.296911	0.000544479	2
Yand et al.	CD53.1	1.68e-08	-0.250102	0.000549468	2
Yand et al.	SCP2.1	2.64e-08	-0.278926	0.000863751	2
Yand et al.	CALR.1	2.79e-08	-0.311647	0.000914528	2
Yand et al.	PDIA3.1	3.19e-08	-0.257107	0.00104484	2
Yand et al.	DHRS7.1	3.55e-08	-0.279065	0.00116287	2
Yand et al.	EBP.1	3.79e-08	-0.299163	0.00123947	2
Yand et al.	APLP2.1	3.94e-08	-0.300381	0.00128931	2
Yand et al.	CAP1.1	4.23e-08	-0.277178	0.00138499	2
Yand et al.	NFKBIZ	5.59e-08	0.280507	0.00183032	2
Yand et al.	TBC1D10C.1	8.99e-08	-0.277944	0.00294237	2
Yand et al.	RAB37	1.21e-07	-0.292536	0.00394466	2
Yand et al.	SFT2D1.1	1.43e-07	-0.258711	0.00467796	2
Yand et al.	NEIL1	1.45e-07	0.272551	0.00474699	2
Yand et al.	NDUFA12.1	1.51e-07	-0.257911	0.00492781	2
Yand et al.	SERPINB1	2.1e-07	-0.278348	0.00687719	2
Yand et al.	NAP1L1.1	2.29e-07	0.262843	0.00748555	2
Yand et al.	ARL6IP1	2.37e-07	-0.283409	0.00776542	2
Yand et al.	HIPK2.1	2.5e-07	-0.279933	0.00816943	2
Yand et al.	PPP1R18.1	2.79e-07	-0.282837	0.00911635	2
Yand et al.	TSPAN14	2.79e-07	-0.294677	0.00912957	2
Yand et al.	PLEK.1	2.84e-07	-0.281665	0.00930567	2
Yand et al.	ARL6IP5.1	3.16e-07	-0.262748	0.0103265	2
Yand et al.	CXCR4	3.3e-07	0.306741	0.0108063	2
Yand et al.	CD38.1	3.6e-07	-0.275185	0.0117842	2
Yand et al.	CD69.1	3.63e-07	0.274545	0.0118684	2
Yand et al.	ID2	3.97e-07	-0.251558	0.0129933	2
Yand et al.	SH2D1A	4.73e-07	0.26051	0.0154816	2
Yand et al.	SLC9A3R1.1	6.32e-07	-0.266604	0.0206917	2
Yand et al.	P4HB.1	6.44e-07	-0.270257	0.021073	2
Yand et al.	AES.1	6.82e-07	-0.251871	0.0223312	2
Yand et al.	PGAM1.1	7.17e-07	-0.2834	0.0234629	2
Yand et al.	C12orf75.1	7.72e-07	-0.260987	0.0252698	2
Yand et al.	C20orf24.1	8.01e-07	-0.281423	0.0262229	2
Yand et al.	SPCS2.1	1.08e-06	-0.271217	0.035467	2
Yand et al.	IDH2.1	1.26e-06	-0.269848	0.0413815	2
Yand et al.	SH2D1B.1	1.38e-06	-0.276703	0.0451106	2
Yand et al.	JUNB	7.35e-89	0.680971	2.41e-84	3
Yand et al.	JUN.2	1.77e-85	0.715826	5.78e-81	3
Yand et al.	NFKBIA.2	1.02e-72	0.59737	3.35e-68	3
Yand et al.	ZFP36	3.09e-67	0.647716	1.01e-62	3
Yand et al.	FOS.2	1.1e-65	0.642685	3.61e-61	3
Yand et al.	PPP1R15A.1	7.51e-57	0.596127	2.46e-52	3
Yand et al.	NR4A2	5.52e-45	0.53523	1.81e-40	3
Yand et al.	IER2	6.66e-41	0.503095	2.18e-36	3
Yand et al.	BTG2	3.47e-38	0.541251	1.13e-33	3
Yand et al.	PMAIP1	1.07e-28	0.445724	3.49e-24	3
Yand et al.	DUSP1	6.29e-28	0.393842	2.06e-23	3
Yand et al.	ZNF331	2.31e-26	0.369025	7.58e-22	3
Yand et al.	FOSB.2	2.65e-25	0.381994	8.67e-21	3
Yand et al.	IFRD1.1	2e-21	0.33962	6.53e-17	3
Yand et al.	IFNG.1	1.78e-19	0.381954	5.84e-15	3
Yand et al.	SERTAD1	6.34e-19	0.342425	2.07e-14	3
Yand et al.	GZMK.2	8.64e-17	-0.588781	2.83e-12	3
Yand et al.	C1orf63	2.21e-16	0.312761	7.24e-12	3
Yand et al.	TSPYL2	1.45e-15	0.330183	4.75e-11	3
Yand et al.	CSRNP1	1.36e-14	0.258846	4.45e-10	3
Yand et al.	YME1L1	2.75e-14	0.278143	8.99e-10	3
Yand et al.	HIST1H1E.2	3.51e-13	-0.302107	1.15e-08	3
Yand et al.	SLC38A2	1.11e-12	0.261656	3.62e-08	3
Yand et al.	KLF6	1.68e-12	0.298901	5.51e-08	3
Yand et al.	CD69.2	3.89e-12	0.263704	1.27e-07	3
Yand et al.	CX3CR1.2	5.11e-12	-0.264168	1.67e-07	3
Yand et al.	WDR74	2.84e-11	-0.404459	9.29e-07	3
Yand et al.	ACTB.2	1.48e-10	-0.250138	4.86e-06	3
Yand et al.	CXCR4.1	9.69e-10	0.309787	3.17e-05	3
Yand et al.	CCL4.2	1.46e-06	0.288048	0.0477778	3
Yand et al.	PRF1.2	2.42e-76	0.45624	7.91e-72	4
Yand et al.	ACTB.3	2.55e-65	0.426044	8.34e-61	4
Yand et al.	S100A4.2	2.45e-53	0.355464	8.02e-49	4
Yand et al.	GZMA.1	1.13e-50	0.303617	3.7e-46	4
Yand et al.	CYBA.2	2.61e-40	0.271402	8.56e-36	4
Yand et al.	PDIA3.2	5.85e-37	0.345033	1.92e-32	4
Yand et al.	ITGB2.2	1.39e-36	0.275544	4.55e-32	4
Yand et al.	FOS.3	4.8e-35	-0.650088	1.57e-30	4
Yand et al.	CALR.2	2.78e-33	0.359983	9.09e-29	4
Yand et al.	EMP3.2	7.09e-33	0.289593	2.32e-28	4
Yand et al.	GZMH.2	2.74e-30	0.33011	8.98e-26	4
Yand et al.	GZMK.3	6.63e-29	-0.656586	2.17e-24	4
Yand et al.	ACTG1.2	4.2e-28	0.29372	1.38e-23	4
Yand et al.	S100A6.2	1.51e-27	0.291318	4.95e-23	4
Yand et al.	CTSD.2	1.97e-27	0.269574	6.44e-23	4
Yand et al.	ITGB7.2	2.53e-25	0.354625	8.28e-21	4
Yand et al.	WDR1.2	1.46e-21	0.304276	4.77e-17	4
Yand et al.	FOSB.3	6.61e-21	-0.428073	2.16e-16	4
Yand et al.	PABPC1.2	7.98e-21	-0.270845	2.61e-16	4
Yand et al.	ANXA6.1	1.04e-20	0.26192	3.42e-16	4
Yand et al.	ENO1	1.23e-19	0.250815	4.03e-15	4
Yand et al.	CMC1.2	1.18e-17	-0.321492	3.86e-13	4
Yand et al.	PPP1R15A.2	1.5e-17	-0.352473	4.93e-13	4
Yand et al.	ANXA2.1	1.82e-17	0.27627	5.94e-13	4
Yand et al.	JUN.3	7.58e-17	-0.399592	2.48e-12	4
Yand et al.	HSPA5	1.1e-16	0.265661	3.61e-12	4
Yand et al.	SDF2L1.1	3.95e-16	0.280128	1.29e-11	4
Yand et al.	LGALS1.2	5.09e-16	0.367991	1.67e-11	4
Yand et al.	DUSP1.1	1.04e-12	-0.254908	3.41e-08	4
Yand et al.	CD44.2	2.81e-12	-0.293364	9.19e-08	4
Yand et al.	ZFP36.1	4.31e-11	-0.283759	1.41e-06	4
Yand et al.	CCL5.1	6.49e-11	0.280001	2.12e-06	4
Yand et al.	JUNB.1	5.31e-08	-0.25889	0.00173787	4
Yand et al.	WDR74.1	2.85e-07	-0.276159	0.00931131	4
Yand et al.	NFKBIA.3	1.7e-107	-0.925008	5.57e-103	5
Yand et al.	JUNB.2	5.08e-74	-0.724955	1.66e-69	5
Yand et al.	FOS.4	2.74e-68	-0.897714	8.98e-64	5
Yand et al.	JUN.4	1.55e-66	-0.722083	5.08e-62	5
Yand et al.	GZMK.4	4.29e-47	-0.730657	1.4e-42	5
Yand et al.	HIST1H1E.3	6.62e-47	0.546742	2.17e-42	5
Yand et al.	CX3CR1.3	6.09e-44	0.46228	1.99e-39	5
Yand et al.	GZMB.2	1.54e-42	0.258071	5.06e-38	5
Yand et al.	PPP1R15A.3	8.57e-33	-0.477234	2.81e-28	5
Yand et al.	WDR74.2	1.02e-32	0.531478	3.33e-28	5
Yand et al.	PMAIP1.1	1.27e-31	-0.440238	4.15e-27	5
Yand et al.	CD44.3	2.31e-29	-0.435255	7.57e-25	5
Yand et al.	FOSB.4	3.59e-28	-0.461723	1.18e-23	5
Yand et al.	NR4A2.1	6.63e-28	-0.447129	2.17e-23	5
Yand et al.	IER2.1	2.67e-25	-0.409702	8.73e-21	5
Yand et al.	IFRD1.2	7.93e-25	-0.370927	2.6e-20	5
Yand et al.	TMEM107.1	4.77e-24	0.400719	1.56e-19	5
Yand et al.	ZFP36.2	1.06e-23	-0.411581	3.48e-19	5
Yand et al.	BTG2.1	1.96e-23	-0.43573	6.41e-19	5
Yand et al.	SELL.2	3.89e-22	-0.436655	1.27e-17	5
Yand et al.	DUSP1.2	7.34e-21	-0.330897	2.4e-16	5
Yand et al.	FCRL6.2	1.33e-19	0.289952	4.34e-15	5
Yand et al.	CD38.2	2.84e-19	0.304193	9.28e-15	5
Yand et al.	GIMAP7.1	1.52e-18	0.267247	4.96e-14	5
Yand et al.	GIMAP4.1	4.88e-18	0.271038	1.6e-13	5
Yand et al.	TRA2B	2.41e-17	-0.253834	7.89e-13	5
Yand et al.	CCNL1	6.45e-17	-0.280063	2.11e-12	5
Yand et al.	CD69.3	3.18e-16	-0.315146	1.04e-11	5
Yand et al.	CD74.2	1.81e-15	-0.283169	5.92e-11	5
Yand et al.	DDIT4.2	5.69e-15	0.266059	1.86e-10	5
Yand et al.	NKTR	6.78e-15	0.258976	2.22e-10	5
Yand et al.	HSPA5.1	2.25e-14	-0.272242	7.37e-10	5
Yand et al.	TCF7.2	4.64e-14	-0.261668	1.52e-09	5
Yand et al.	TSC22D3	6.27e-14	-0.261656	2.05e-09	5
Yand et al.	CXCR4.2	9.91e-13	-0.337656	3.24e-08	5
Yand et al.	LTB.4	2.65e-12	-0.427286	8.67e-08	5
Yand et al.	GADD45B	3.16e-12	-0.255124	1.03e-07	5
Yand et al.	XCL2.2	3.33e-12	-0.309947	1.09e-07	5
Yand et al.	IFNG.2	3.16e-11	-0.264386	1.03e-06	5
Yand et al.	VIM.1	4.11e-11	-0.270613	1.35e-06	5
Yand et al.	CD52.1	3.72e-09	-0.255812	0.00012187	5

## Sheet: Nakaya et al.
Table 3: RMtsig genes overalpping with published NK signature in human (Nakaya et al.) )
Source	Genes in RMtsig
Nkaya et al.	NKG7
Nkaya et al.	UBB
Nkaya et al.	CD97
Nkaya et al.	CFL1
Nkaya et al.	RUNX3
Nkaya et al.	ITGAL
Nkaya et al.	CX3CR1
Nkaya et al.	SPN
Nkaya et al.	RPL13
Nkaya et al.	THY1
Nkaya et al.	MFNG
Nkaya et al.	KLRD1
Nkaya et al.	MBP
Nkaya et al.	TPI1
Nkaya et al.	ID2
Nkaya et al.	MATK
Nkaya et al.	PPP1R12A
Nkaya et al.	SYNE1
Nkaya et al.	CCND2
Nkaya et al.	ADD1
Nkaya et al.	GNAS
Nkaya et al.	GRK6
Nkaya et al.	TPT1
Nkaya et al.	PDGFRB
Nkaya et al.	OGT
Nkaya et al.	PITPNC1
Nkaya et al.	RPSA
Nkaya et al.	RPS2
Nkaya et al.	SH2D3C
Nkaya et al.	IDH2
Nkaya et al.	CABIN1
Nkaya et al.	TCIRG1
Nkaya et al.	MACF1
Nkaya et al.	GTF3C1
Nkaya et al.	SP100
Nkaya et al.	CPNE1
Nkaya et al.	PSD4
Nkaya et al.	GAK
Nkaya et al.	IL16
Nkaya et al.	TPST2
Nkaya et al.	SMARCA4
Nkaya et al.	SBF1
Nkaya et al.	HNRNPL
Nkaya et al.	CSNK1G2
Nkaya et al.	PTPN22
Nkaya et al.	RPL23A
Nkaya et al.	S1PR5
Nkaya et al.	AKAP8L
Nkaya et al.	DENND1C
Nkaya et al.	OSTF1
Nkaya et al.	ANXA11
Nkaya et al.	ZNF335
Nkaya et al.	NUP210
Nkaya et al.	EEF1D
Nkaya et al.	TSPAN32
Nkaya et al.	HNRPDL
Nkaya et al.	TTC31
Nkaya et al.	SPEN
Nkaya et al.	NPRL2
Nkaya et al.	RNF40
Nkaya et al.	IL27RA
Nkaya et al.	FAM49B
Nkaya et al.	RBL2
Nkaya et al.	COPS6
Nkaya et al.	BRE
Nkaya et al.	RIN3
Nkaya et al.	HEG1
Nkaya et al.	VAV3
Nkaya et al.	KIR2DL4
Nkaya et al.	2019-09-11
Nkaya et al.	SRI
Nkaya et al.	APOBEC3G
Nkaya et al.	DOK2
Nkaya et al.	USP5
Nkaya et al.	POLG
Nkaya et al.	IGF2R
Nkaya et al.	RAP1GAP2
Nkaya et al.	USP47
Nkaya et al.	DHX9
Nkaya et al.	LRRFIP1
Nkaya et al.	SYTL2
Nkaya et al.	PDGFD
Nkaya et al.	SPRY2
Nkaya et al.	NCR1
Nkaya et al.	NOP56
Nkaya et al.	MDH2
Nkaya et al.	IPO9
Nkaya et al.	RBCK1
Nkaya et al.	DUT
Nkaya et al.	SLA
Nkaya et al.	TOB2
Nkaya et al.	ARHGEF6
Nkaya et al.	CD244
Nkaya et al.	DGCR2
Nkaya et al.	KIAA0141
Nkaya et al.	2019-09-09
Nkaya et al.	RER1
Nkaya et al.	HUWE1
Nkaya et al.	VWA5A
Nkaya et al.	RPL14
Nkaya et al.	CHKB
Nkaya et al.	COL11A1
Nkaya et al.	FAM134A
Nkaya et al.	SET
Nkaya et al.	APRT
Nkaya et al.	USP4
Nkaya et al.	PWP2
Nkaya et al.	TMBIM4
Nkaya et al.	HMOX2
Nkaya et al.	LRPAP1
Nkaya et al.	BAX
Nkaya et al.	CAPN10
Nkaya et al.	MAU2
Nkaya et al.	TAPBPL
Nkaya et al.	MCM3AP
Nkaya et al.	SIRT7
Nkaya et al.	ATP10A
Nkaya et al.	DNAJC1
Nkaya et al.	SPPL2B
Nkaya et al.	LPIN1
Nkaya et al.	EDF1
Nkaya et al.	PPIL2
Nkaya et al.	GLTSCR2
Nkaya et al.	NUBP2
Nkaya et al.	NARS
Nkaya et al.	UBR4
Nkaya et al.	ATP5C1
Nkaya et al.	ABHD2
Nkaya et al.	SMARCC2
Nkaya et al.	APOBEC3F
Nkaya et al.	TBL3
Nkaya et al.	TRIOBP
Nkaya et al.	NKTR
Nkaya et al.	BRPF1
Nkaya et al.	RNF187
Nkaya et al.	UQCR11
Nkaya et al.	RABGAP1L
Nkaya et al.	BTN2A1
Nkaya et al.	ADRB2
Nkaya et al.	ERAP1
Nkaya et al.	CHD4
Nkaya et al.	PPP1R16B
Nkaya et al.	KAT6B
Nkaya et al.	CDK13
Nkaya et al.	RSU1
Nkaya et al.	C17orf62
Nkaya et al.	SPG21
Nkaya et al.	UBXN4
Nkaya et al.	EIF3G
Nkaya et al.	N4BP2L2
Nkaya et al.	GNL3L
Nkaya et al.	GPR153
Nkaya et al.	PHF20
Nkaya et al.	MLX
Nkaya et al.	ACOT7
Nkaya et al.	DLGAP4
Nkaya et al.	NUP188
Nkaya et al.	GPATCH8
Nkaya et al.	CCNJL
Nkaya et al.	NCOA1
Nkaya et al.	MED16
Nkaya et al.	FAM63B
Nkaya et al.	UBE2I
Nkaya et al.	ANKRD27
Nkaya et al.	ECH1
Nkaya et al.	BRF1
Nkaya et al.	TBC1D22A
Nkaya et al.	ZNF276
Nkaya et al.	PSMF1
Nkaya et al.	NCR3
Nkaya et al.	CXCR2
Nkaya et al.	MRPS12
Nkaya et al.	TIE1
Nkaya et al.	TAOK1
Nkaya et al.	MUM1
Nkaya et al.	RUVBL2
Nkaya et al.	RORA
Nkaya et al.	TBC1D5
Nkaya et al.	HERC2
Nkaya et al.	FZR1
Nkaya et al.	DNPEP
Nkaya et al.	WDR3
Nkaya et al.	LLGL2
Nkaya et al.	PIK3R1
Nkaya et al.	H6PD
Nkaya et al.	MEA1
Nkaya et al.	TSPAN2
Nkaya et al.	FANCG
Nkaya et al.	OGFOD2
Nkaya et al.	PML
Nkaya et al.	KPNA1
Nkaya et al.	TOX
Nkaya et al.	FDFT1
Nkaya et al.	PPIE
Nkaya et al.	RAB6A
Nkaya et al.	NAA60
Nkaya et al.	ZNF142
Nkaya et al.	TXN2
Nkaya et al.	C1orf21
Nkaya et al.	C9orf114
Nkaya et al.	PARK7
Nkaya et al.	SUGP2
Nkaya et al.	MPST
Nkaya et al.	TMEM120B
Nkaya et al.	AGFG2
Nkaya et al.	TSPAN31
Nkaya et al.	ADCK4
Nkaya et al.	RPL37A
Nkaya et al.	TM7SF3
Nkaya et al.	CSE1L
Nkaya et al.	EXOSC10
Nkaya et al.	YPEL1
Nkaya et al.	MYO1C
Nkaya et al.	AK2
Nkaya et al.	RHOBTB3
Nkaya et al.	FBXO31
Nkaya et al.	VPS11
Nkaya et al.	VANGL1
Nkaya et al.	PURA
Nkaya et al.	KDM4C
Nkaya et al.	AKR7A2
Nkaya et al.	MICAL2
Nkaya et al.	NARFL
Nkaya et al.	SAMM50
Nkaya et al.	DCLRE1C
Nkaya et al.	SLC9A1
Nkaya et al.	ILVBL
Nkaya et al.	PPOX
Nkaya et al.	NDUFB7
Nkaya et al.	CALHM2
Nkaya et al.	DEGS1
Nkaya et al.	SRPK1
Nkaya et al.	POLR1B
Nkaya et al.	AGPAT4
Nkaya et al.	SUV420H1
Nkaya et al.	RAB7L1
Nkaya et al.	DSTYK
Nkaya et al.	ABCA2
Nkaya et al.	NME6
Nkaya et al.	RUSC1
Nkaya et al.	SPECC1L
Nkaya et al.	SSH3
Nkaya et al.	SNTB1
Nkaya et al.	AQR
Nkaya et al.	PRR5L
Nkaya et al.	LRBA
Nkaya et al.	CBR1
Nkaya et al.	CDK10
Nkaya et al.	FAM172A
Nkaya et al.	ZBTB16
Nkaya et al.	RIOK3
Nkaya et al.	PUS1
Nkaya et al.	TRRAP
Nkaya et al.	ABHD14A
Nkaya et al.	TMEM63A
Nkaya et al.	STX17
Nkaya et al.	TCEB2
Nkaya et al.	MRPS18B
Nkaya et al.	TTC38
Nkaya et al.	PSME4
Nkaya et al.	KIAA0319L
Nkaya et al.	ZMYM2
Nkaya et al.	NR1H3
Nkaya et al.	FAM3A
Nkaya et al.	DOPEY2
Nkaya et al.	STOM
Nkaya et al.	TXNL4A
Nkaya et al.	MTHFR
Nkaya et al.	SUGP1
Nkaya et al.	HEATR6
Nkaya et al.	CHMP4A
Nkaya et al.	KHK
Nkaya et al.	DCTPP1
Nkaya et al.	BAIAP3
Nkaya et al.	ZNF696
Nkaya et al.	NCOA6
Nkaya et al.	UBE3A
Nkaya et al.	CNPY2
Nkaya et al.	PDS5B
Nkaya et al.	CLASP1
Nkaya et al.	YEATS2
Nkaya et al.	ORAI2
Nkaya et al.	IKBKAP
Nkaya et al.	ITGB1BP1
Nkaya et al.	LAGE3
Nkaya et al.	WDR61
Nkaya et al.	NDUFS8
Nkaya et al.	CDC16
Nkaya et al.	KLHL24
Nkaya et al.	UBQLN4
Nkaya et al.	SNAPC4
Nkaya et al.	ERMP1
Nkaya et al.	HINFP
Nkaya et al.	DCAF10
Nkaya et al.	HADH
Nkaya et al.	TTC13
Nkaya et al.	YIPF2
Nkaya et al.	UBE2D4
Nkaya et al.	KLHDC4
Nkaya et al.	MED25
Nkaya et al.	PACS2
Nkaya et al.	COMMD4
Nkaya et al.	COG4
Nkaya et al.	TPGS2
Nkaya et al.	FIG4
Nkaya et al.	PAOX
Nkaya et al.	TRAPPC9
Nkaya et al.	ASXL2
Nkaya et al.	DPP8
Nkaya et al.	DGCR6
Nkaya et al.	FDPS
Nkaya et al.	PRKAG2
Nkaya et al.	FBXO11
Nkaya et al.	ACTR8
Nkaya et al.	PGP
Nkaya et al.	RNF130
Nkaya et al.	MSRB1
Nkaya et al.	CREB1
Nkaya et al.	TTI1
Nkaya et al.	PHF17
Nkaya et al.	DESI2
Nkaya et al.	REPS1
Nkaya et al.	WHSC2
Nkaya et al.	YY1
Nkaya et al.	C9orf69
Nkaya et al.	BFAR
Nkaya et al.	MED27
Nkaya et al.	THAP7
Nkaya et al.	GATAD1
Nkaya et al.	GGA1
Nkaya et al.	XYLT2
Nkaya et al.	GALE
Nkaya et al.	AGK
Nkaya et al.	CRAT
Nkaya et al.	INPP5B
Nkaya et al.	MRPS18A
Nkaya et al.	EIF2S1
Nkaya et al.	NLRX1
Nkaya et al.	NCOA2
Nkaya et al.	AKAP5
Nkaya et al.	SDHAF1
Nkaya et al.	MED13L
Nkaya et al.	GLT8D1
Nkaya et al.	OPA1
Nkaya et al.	RGS3
Nkaya et al.	SMYD2
Nkaya et al.	RNASEH2A
Nkaya et al.	ABCA1
Nkaya et al.	MFSD11
Nkaya et al.	FASLG
Nkaya et al.	ADH5
Nkaya et al.	RNFT1
Nkaya et al.	DDX19A
Nkaya et al.	EFEMP2
Nkaya et al.	DGCR14
Nkaya et al.	SYT11
Nkaya et al.	CCDC101
Nkaya et al.	HMGN3
Nkaya et al.	SMARCAL1
Nkaya et al.	BCKDHA
Nkaya et al.	GYG1
Nkaya et al.	LRRC14
Nkaya et al.	EMC1
Nkaya et al.	H2AFX
Nkaya et al.	METTL13
Nkaya et al.	PIAS4
Nkaya et al.	ZC3H7B
Nkaya et al.	MRPL4
Nkaya et al.	NCAPH2
Nkaya et al.	LMAN2L
Nkaya et al.	EPS15L1
Nkaya et al.	IVD
Nkaya et al.	PRR14
Nkaya et al.	COG7
Nkaya et al.	JMJD6
Nkaya et al.	JMJD4
Nkaya et al.	ARHGAP26
Nkaya et al.	B4GALT7
Nkaya et al.	TRIP4
Nkaya et al.	STAU2
Nkaya et al.	DGCR8
Nkaya et al.	LIN37
Nkaya et al.	B3GALT4
Nkaya et al.	VAPB
Nkaya et al.	KLHL22
Nkaya et al.	DPM3
Nkaya et al.	RPAP2
Nkaya et al.	OGG1
Nkaya et al.	LPCAT4
Nkaya et al.	CA5B
Nkaya et al.	C22orf29
Nkaya et al.	DTNB
Nkaya et al.	TTLL10
Nkaya et al.	TNK2
