# Supplementary material for: Delineation and Modulation of the Natural Killer Cell Transcriptome in Rhesus Macaques During ZIKV and SIV Infections
Source: Front Cell Infect Microbiol. 2020 Apr 29;10:194. doi: 10.3389/fcimb.2020.00194 (PMC7201019; doi:10.3389/fcimb.2020.00194)
Supplement: Supplementary file 5 [file Table_4.XLSX]

## Sheet: RMtsig_TFs
Table 4: RMtsig genes overalpping with transcription factors targets
TF name	Rh1	Rh2	Rh3	Rh4	Rh5	Rh6	Average cpm count	Average raw count	Desirability score
ADNP	79.0692	48.7351	60.6771	88.6228	77.5151	85.0247	73.274	955.333	0.895729
AHCTF1	90.1787	47.0449	77.6121	82.6743	101.663	75.3184	79.0819	1028.33	0.914703
AKAP8	117.071	96.8364	133.554	138.227	110.217	109.543	117.575	1522	1
AKAP8L	319.495	344.878	370.965	381.512	370.24	310.539	349.605	4548.5	1
AKNA	964.997	718.913	968.024	960.836	865.761	841.549	886.68	11530.5	1
ANKZF1	345.851	338.681	477.872	565.815	349.348	305.307	397.146	5058	1
ARHGAP35	71.2542	74.0886	67.5795	99.31	68.2042	39.0773	69.919	888.333	0.884071
ARID2	61.1407	44.9321	61.7205	74.0036	72.1405	47.46	60.2329	774.167	0.846979
ARID3B	118.221	96.1321	90.6143	91.9499	117.257	105.572	103.291	1362.17	0.981133
ARID5A	225.868	166.066	207.073	153.754	167.142	238.813	193.119	2568	1
ARID5B	144.5	150.36	247.123	185.614	214.529	113.261	175.898	2262	1
ARNT	139.674	74.5112	119.107	118.466	112.412	112.001	112.695	1467	1
ARNTL	85.122	95.0053	85.1566	117.559	88.1128	74.1839	90.8566	1171.33	0.949227
ASH1L	203.879	126.556	244.394	330.798	206.278	127.19	206.516	2587.83	1
ATF1	52.5596	48.8055	32.5056	53.0325	49.2039	58.1118	49.0365	647	0.795825
ATF2	51.5635	51.2705	53.0523	59.0819	65.1005	65.1079	57.5294	756.833	0.835557
ATF4	107.111	195.504	152.014	178.758	123.464	94.0377	141.815	1827.33	1
ATF6	56.6969	48.1013	62.6836	64.4254	61.3913	51.4938	57.4654	745.167	0.83528
ATF6B	211.617	253.394	275.294	287.142	209.987	169.986	234.57	3018.17	1
ATF7	51.5635	52.9607	51.126	51.621	55.714	55.7167	53.117	699	0.815707
ATMIN	69.9517	63.1725	35.2344	33.3722	89.8539	72.6082	60.6988	819.833	0.848896
BATF	45.8172	23.5224	49.5208	37.8084	15.8966	42.6699	35.8726	468.5	0.718071
BAZ2A	214.146	177.193	137.487	244.595	169.943	130.72	179.014	2294.83	1
BBX	142.738	108.386	163.33	168.373	146.325	122.211	141.894	1829.83	1
BHLHE40	208.476	263.958	338.62	263.045	298.554	222.363	265.836	3461.5	1
BPTF	254.14	228.323	321.605	379.596	281.749	202.824	278.039	3545.17	1
CAMTA2	116.765	111.978	113.489	108.787	136.106	119.627	117.792	1550.5	1
CC2D1A	121.515	92.8925	102.011	72.1888	105.599	99.7102	98.9862	1311.5	0.970544
CDC5L	95.0056	66.4121	96.3931	140.95	77.9693	85.0247	93.6257	1193.5	0.956695
CEBPB	21.4529	38.5233	45.0262	56.7629	43.2237	39.7706	40.7933	525.5	0.750045
CEBPZ	57.8462	50.0732	68.4624	71.3822	60.1801	64.7927	62.1228	808.333	0.854664
CENPT	49.4182	37.326	89.2499	88.8244	36.3352	68.5114	61.6109	789.167	0.852606
CGGBP1	175.837	138.951	184.359	188.638	178.345	185.617	175.291	2289.5	1
CIC	35.857	38.5233	33.7095	45.0676	43.6779	33.1527	38.3313	497.5	0.734561
CREB1	59.3785	43.7348	66.6966	59.2835	61.3913	59.8766	58.3936	762.667	0.839265
CREB3	61.2173	56.2003	58.7508	65.0304	53.1402	65.8642	60.0339	786.833	0.846156
CREBZF	84.0493	74.5816	92.059	83.7833	94.3201	61.7674	81.7601	1060	0.922987
CSRNP1	66.5039	146.839	58.0285	74.7093	93.9416	48.9097	81.4887	1072.33	0.92216
CTCF	149.021	144.515	181.229	164.542	140.345	144.271	153.987	2005	1
CUX1	64.3586	66.2713	73.0372	85.1948	64.8734	39.8967	65.6054	837.667	0.868231
CXXC1	213.609	177.615	267.509	275.749	183.947	182.655	216.847	2784.33	1
CXXC5	64.1288	119.162	97.1957	109.09	52.2318	117.358	93.1943	1229	0.955546
DBP	51.87	70.9899	50.0024	54.1416	47.9927	58.1118	55.5181	733.5	0.826704
DDIT3	45.9705	56.6933	36.9199	43.5552	32.9288	24.6439	40.1186	520.5	0.745896
DEAF1	41.1436	37.1147	37.883	45.975	34.7455	38.321	39.1971	509.833	0.740117
DMTF1	131.246	145.571	177.938	218.482	158.966	142.821	162.504	2088.33	1
DNMT1	243.72	169.094	244.795	207.391	186.218	219.715	211.822	2772.5	1
DNTTIP1	41.45	39.0162	51.5274	45.0676	37.9248	45.9474	43.4889	569	0.765961
DOT1L	39.3814	39.8614	40.6922	53.6375	34.1399	26.3457	39.0097	498	0.738924
DR1	72.1736	55.7777	49.0393	51.7218	67.4472	80.5497	62.7849	837.833	0.857301
DRAP1	103.74	145.853	105.944	109.09	88.2642	101.601	109.082	1434.17	0.994702
E2F3	38.462	35.2132	36.1976	43.5552	31.7176	41.7875	37.8222	494.5	0.731235
E2F4	250.692	252.268	238.053	247.821	270.016	258.856	252.951	3325.33	1
E4F1	184.954	133.951	236.528	219.591	166.763	174.272	186.01	2401.5	1
EEA1	58.9954	69.0179	77.5318	97.0919	80.2402	50.8005	72.2796	924.167	0.892331
ELF1	202.806	203.814	213.493	271.716	230.501	244.548	227.813	2970.17	1
ELF2	50.874	54.9326	60.2758	92.9581	69.4153	57.8597	64.3859	825.333	0.863564
ELF4	166.566	124.373	109.716	98.1001	126.795	166.331	131.98	1765.67	1
EOMES	367.381	336.286	366.069	269.8	324.367	475.861	356.627	4773.67	1
ETS1	576.699	464.744	636.387	577.409	618.682	751.23	604.192	7979	1
ETV6	32.7156	33.5934	36.4383	41.7404	28.5383	32.3333	34.2266	443.667	0.706387
FLI1	189.935	136.064	157.471	146.797	186.294	224.38	173.49	2308.33	1
FOS	279.654	1091.89	901.729	982.816	739.8	1193.56	864.908	11474.5	1
FOSB	38.9217	82.3285	104.82	173.213	78.4991	113.955	98.6228	1257.67	0.969629
FOSL2	59.8382	53.8058	80.3409	49.5037	62.4511	63.8473	61.6312	812.5	0.852688
FOXJ2	51.87	35.0724	34.3516	43.7569	57.6064	50.4224	45.5133	599.667	0.777278
FOXJ3	72.9398	74.2295	93.3432	117.155	71.2321	65.297	82.3662	1051.33	0.924824
FOXK1	46.0471	64.9332	50.484	51.7218	53.443	35.4847	50.3523	655.667	0.802411
FOXN2	72.5567	63.9472	86.3605	84.0858	58.6662	52.6914	69.718	896	0.883355
FOXN3	107.418	118.387	93.3432	113.526	115.44	93.9747	107.015	1398	0.989942
FOXO1	185.414	215.505	171.999	172.003	183.19	153.851	180.327	2365	1
FOXO3	75.7746	65.9192	92.7813	106.267	61.5427	68.8265	78.5185	1006.67	0.912924
FOXP1	188.326	168.037	269.836	329.79	231.713	136.897	220.766	2785	1
GATA3	67.3467	88.4556	94.6273	100.52	91.6706	100.782	90.567	1186.83	0.948433
GATAD2A	124.886	115.922	139.573	108.384	131.564	91.4536	118.63	1546.5	1
GFI1	183.422	122.401	115.415	91.4458	130.807	201.942	140.905	1901.5	1
GLYR1	105.579	71.6941	95.751	112.417	91.3679	113.072	98.3135	1284.17	0.968848
GMEB1	35.5505	36.9739	37.0804	32.1623	40.4986	35.3587	36.2707	477.667	0.720816
GMEB2	34.1714	37.6781	38.0436	37.1026	39.0603	39.6446	37.6168	494.667	0.72988
GPBP1	180.894	168.319	169.591	203.863	183.417	169.293	179.229	2332.5	1
GPBP1L1	140.593	103.949	115.977	131.674	138.982	175.218	134.399	1779.67	1
GTF2B	77.7667	83.4553	69.1044	63.3164	63.5866	98.3236	75.9255	1014.83	0.904571
GTF2I	201.81	146.628	177.376	241.369	203.704	198.727	194.936	2527.33	1
GTF3A	93.0136	128.458	110.92	169.986	91.2922	87.4198	113.515	1449.83	1
HBP1	90.332	104.02	89.4104	90.1351	80.6187	129.775	97.3818	1298	0.966479
HIC1	30.2639	37.6781	32.4253	23.3908	30.2793	56.7882	35.1376	477.833	0.712921
HIF1A	33.9415	34.2977	44.4644	70.1723	42.2397	47.1449	45.3767	581	0.776531
HINFP	63.5925	48.8055	70.3886	70.2731	57.1522	80.0455	65.0429	853.667	0.86609
HIVEP1	50.6441	48.4534	65.573	101.629	60.4829	56.6621	63.9074	812	0.861709
HIVEP2	52.6362	56.6229	52.5707	83.2792	57.0008	44.9389	57.8415	739.667	0.836902
HMBOX1	26.7395	50.707	29.0544	83.1784	96.0611	43.2372	54.8296	701.833	0.823601
HMG20A	68.496	34.8611	52.0892	45.7733	50.0366	74.0578	54.219	721.333	0.820815
HMG20B	108.567	109.654	80.5817	118.567	102.95	103.555	103.979	1359.5	0.982784
HMGN3	44.055	56.9046	46.1499	74.2052	34.5941	38.9513	49.1433	628.167	0.796366
HSF1	270.536	314.665	278.103	392.501	293.785	217.32	294.485	3781	1
IKZF1	855.357	578.272	583.656	639.516	752.744	795.98	700.921	9260.5	1
IKZF3	297.352	247.126	291.346	293.796	290.606	326.8	291.171	3826.33	1
IRF1	1022.69	1077.88	1069.15	900.242	799.98	960.672	971.769	12785.5	1
IRF2	127.338	92.1178	103.456	83.7833	104.009	133.178	107.314	1429.5	0.990637
IRF3	382.704	472.632	379.472	305.492	366.455	377.537	380.715	5049.17	1
IRF7	28.8082	47.1153	46.7117	58.8802	29.9765	50.3593	43.6419	567.667	0.766835
IRF8	42.2928	19.9307	49.6011	106.065	22.7852	48.5315	48.2011	596	0.791551
IRF9	311.297	404.177	381.8	319.808	262.219	436.847	352.691	4687.67	1
JUN	202.27	244.38	368.236	302.265	248.29	223.119	264.76	3419.33	1
JUNB	130.02	167.404	185.563	309.524	129.444	180.449	183.734	2338.17	1
JUND	391.822	656.234	579.883	677.627	546.617	517.586	561.628	7301.83	1
KAT7	154.767	125.218	110.198	89.631	126.719	139.355	124.315	1657.5	1
KCMF1	50.1844	64.1585	50.4037	66.8452	40.3472	63.8473	55.9644	733.833	0.828696
KDM2A	123.89	112.753	153.218	167.264	114.304	119.186	131.769	1697.83	1
KDM2B	53.9387	41.7629	67.74	55.5531	58.6662	46.3255	53.9977	700.333	0.819798
KLF10	80.5249	28.734	40.6119	33.5738	55.4869	41.5354	46.7445	615	0.783918
KLF12	123.661	130.923	142.623	136.816	131.791	105.32	128.522	1669.83	1
KLF13	76.9239	127.049	109.235	124.919	94.7743	57.1664	98.3446	1261.17	0.968926
KLF2	356.348	564.679	454.837	465.597	385.986	459.222	447.778	5889.83	1
KLF3	235.982	340.723	284.925	219.288	278.191	271.146	271.709	3603.33	1
KLF6	480.621	1219.93	768.978	748.202	860.538	573.365	775.272	10177	1
KLF8	120.443	103.316	116.298	180.674	107.34	90.256	119.721	1521.67	1
L3MBTL3	33.0221	34.0864	37.9633	53.5366	32.0961	33.6569	37.3936	479.5	0.7284
LCOR	57.3865	51.6226	73.1175	67.7526	66.6145	41.1573	59.6085	766.333	0.844387
MAFG	61.7537	74.4408	65.1717	80.9603	48.674	61.2001	65.3668	848.667	0.867325
MAX	115.233	114.866	119.027	105.258	108.854	186.248	124.914	1675.83	1
MAZ	71.2542	77.3987	75.8463	95.2771	80.4673	99.6472	83.3151	1093.83	0.927674
MBD1	168.175	128.035	156.508	161.013	136.863	156.751	151.224	1975.83	1
MBD2	101.901	108.809	92.9419	133.993	105.826	107.841	108.552	1411.83	0.99349
MBD3	54.9347	69.2996	74.8029	72.7937	61.1642	59.0572	65.3421	850	0.867231
MBD4	55.0879	42.3263	52.4102	65.232	51.5505	50.2333	52.8067	683	0.81425
MECP2	38.6152	40.5656	65.894	81.7669	41.0285	40.0858	51.326	648.333	0.807175
MEF2A	38.1555	27.6776	35.0739	60.9975	38.4547	41.4724	40.3053	516.5	0.747051
MEF2D	121.209	140.782	148.241	136.312	122.858	119.753	131.526	1717.17	1
MGA	76.0811	51.693	76.0871	101.125	65.3276	46.8928	69.5344	880.833	0.882699
MLX	134.847	102.963	154.1	165.651	100.527	138.157	132.708	1717.5	1
MLXIP	240.655	203.885	280.11	258.206	260.856	140.111	230.637	2959.33	1
MTF1	37.849	25.3535	46.6315	60.9975	53.8972	39.0773	43.9677	562	0.768685
MTF2	87.1906	72.1871	89.8117	103.444	100.376	92.1469	90.8593	1182.67	0.949235
MXD4	439.171	376.993	447.534	445.03	386.516	363.923	409.861	5325.83	1
MXI1	54.3984	43.0306	45.1065	55.1498	63.0567	54.5192	52.5435	688	0.813007
MYNN	32.4092	26.4803	30.7398	40.0264	33.3073	42.2287	34.1986	448.167	0.706184
MYRF	263.717	49.6506	134.116	216.465	72.2162	535.044	211.868	2901.33	1
NCOA1	165.8	86.3428	110.439	79.9521	168.58	145.153	126.045	1681.5	1
NCOA2	59.9148	40.2135	50.0024	57.1662	65.7818	46.5146	53.2656	691.667	0.816402
NCOA3	80.2185	81.8355	91.1761	154.661	95.5313	74.6881	96.3518	1221	0.963834
NFAT5	39.3814	35.9879	36.2778	49.7054	31.7933	18.9084	35.3424	448.333	0.714367
NFATC1	49.4949	49.5802	37.7225	35.8927	46.3274	55.0234	45.6735	610.167	0.778153
NFATC2	110.252	73.5956	80.8225	88.0179	94.5472	80.5497	87.9642	1148.5	0.94118
NFATC3	588.728	480.872	369.6	264.255	586.435	477.815	461.284	6177.67	1
NFE2L1	115.079	64.6515	72.957	75.2134	114.834	108.786	91.9203	1219.67	0.952123
NFE2L2	29.9574	25.7057	27.4492	46.0758	34.367	41.8506	34.2343	445.5	0.706443
NFIL3	48.1924	49.2985	65.894	26.0121	50.1123	51.4308	48.49	647.667	0.793037
NFKB1	70.9477	53.1015	56.9048	121.39	46.7816	83.1969	72.0538	921.833	0.891552
NFKB2	57.3098	44.2278	56.2627	81.2628	36.638	37.5016	52.2005	660.333	0.811378
NFX1	96.6912	70.5673	125.849	110.905	112.033	103.366	103.235	1342	0.980998
NFYA	41.0669	41.4812	44.0631	59.3843	55.6383	56.5361	49.695	649.167	0.799143
NFYC	85.9648	97.2589	105.703	95.5795	77.8179	86.7265	91.5085	1195.33	0.951006
NR1H2	351.521	399.177	405.718	358.625	341.702	338.334	365.846	4791.67	1
NR1H3	82.9767	80.427	80.662	60.695	64.3436	76.2008	74.2175	981.833	0.898912
NR2C2	70.3348	63.7359	81.8659	112.114	74.1843	53.5738	75.9682	964.167	0.904711
NR3C1	194.072	166.77	196.398	195.999	199.616	141.813	182.445	2363.17	1
NR4A2	23.2917	36.7626	38.8462	27.1212	28.3869	47.7752	33.6973	452	0.70251
NRF1	50.5675	42.9601	48.5577	51.4194	52.5346	51.6829	49.6204	649.833	0.798769
PA2G4	176.067	179.094	189.495	187.126	196.74	205.912	189.073	2487.33	1
PATZ1	35.244	53.0311	62.9244	84.8924	47.6899	50.2963	55.6797	711.167	0.827427
PHF1	179.515	197.405	238.133	258.508	193.863	175.974	207.233	2671.67	1
PHF19	88.2633	79.1593	101.128	99.4108	79.2561	71.7258	86.4906	1117.83	0.936978
PHF20	112.091	112.753	154.983	201.846	126.265	107.589	135.921	1728.67	1
PHF21A	49.3416	39.4388	50.9655	84.1866	44.2078	37.8168	50.9929	643	0.805556
PIN1	62.9029	82.6806	65.2519	69.9707	63.0567	75.9487	69.9686	923.333	0.884247
POGK	45.8172	39.4388	37.241	34.6829	44.9648	52.3762	42.4201	565.167	0.759772
POU2F1	29.4977	28.9453	44.2236	55.6539	29.0681	21.8707	34.8766	438.333	0.711067
PRDM1	83.2832	95.9208	122.237	76.2216	126.113	65.6121	94.898	1239.17	0.960053
PRDM2	89.7956	75.9901	100.727	119.777	95.0771	70.4022	91.9615	1177.83	0.952234
PRDM4	78.0732	40.1431	46.1499	52.8309	66.9173	72.8603	59.4958	788	0.843916
PREB	63.5159	70.4264	91.738	84.5899	73.3517	93.5965	79.5364	1044.17	0.916128
PURA	84.2792	79.5115	100.807	105.258	99.3919	83.512	92.1267	1194.5	0.952681
RBCK1	207.327	173.601	242.387	249.636	173.198	196.143	207.049	2677.83	1
RBPJ	59.2253	78.3846	67.2584	83.6825	75.3955	60.5068	70.7422	918.333	0.886983
REL	36.6998	36.1288	22.3125	54.2424	40.9528	19.0975	34.9056	442	0.711274
RELA	209.779	193.814	161.806	133.085	177.21	204.085	179.963	2400.83	1
REST	221.731	179.024	217.747	163.433	230.956	246.88	209.962	2789.67	1
REXO4	42.2928	38.7345	49.4406	45.2692	37.395	51.5569	44.1148	579.833	0.769516
RFX3	42.5227	32.3962	46.3907	56.0572	45.5704	27.7323	41.7782	531.833	0.755979
RFX5	130.939	110.006	140.536	150.83	101.057	160.469	132.306	1733.17	1
RLF	64.5885	45.0729	56.4233	56.0572	80.543	56.6621	59.8912	784.167	0.845564
RORA	116.382	83.9483	130.183	139.841	152.532	73.3015	116.031	1483	1
RUNX1	47.1963	54.2988	48.3169	65.7361	31.2634	43.6153	48.4045	624.333	0.792598
RUNX3	1359.27	1297.61	1075.57	588.802	1607.76	1410.63	1223.27	16504.5	1
RXRA	29.1146	45.4955	41.9763	35.8927	34.7455	47.6491	39.1456	520	0.73979
RXRB	73.4761	70.2856	80.2607	96.1845	73.8058	97.5042	81.9195	1072.17	0.923472
SAFB	236.518	56.975	193.107	249.636	149.656	221.606	184.583	2378.5	1
SAFB2	151.166	132.261	201.775	217.574	136.711	119.312	159.8	2037	1
SATB1	49.7247	79.934	92.5406	140.345	62.9053	60.4438	80.9822	1019.83	0.920609
SCML4	416.569	415.727	426.184	502.498	451.465	388.126	433.428	5626	1
SETDB1	45.2043	38.5233	52.972	57.4687	49.5067	44.6868	48.0603	621.667	0.790823
SGSM2	166.183	125.782	210.042	210.719	192.198	160.028	177.492	2290	1
SMAD4	60.3745	35.4949	48.638	62.0057	40.8771	61.8935	51.5473	672.5	0.808246
SNAPC4	62.9795	57.2567	90.0525	76.6249	62.6782	52.9435	67.0892	864.167	0.873795
SON	446.373	413.544	512.224	633.164	516.565	415.48	489.558	6296	1
SP100	544.444	425.164	472.334	560.169	434.584	460.797	482.915	6272.67	1
SP110	186.027	155.783	279.147	421.538	170.7	156.561	228.293	2839.67	1
SP140L	91.1748	77.9621	99.6035	137.824	82.1327	92.525	96.8703	1243	0.96517
SP2	50.7974	36.1992	40.7724	51.5202	53.0645	56.8512	48.2008	633.167	0.791549
SP3	90.7917	75.4267	71.432	73.0962	94.6229	97	83.7282	1110	0.928904
SPEN	328.459	216.42	361.334	405.406	367.061	216.312	315.832	4027.33	1
SRCAP	130.939	95.2166	141.339	152.947	103.328	73.1755	116.158	1477.5	1
SREBF2	108.184	69.37	52.972	69.0633	86.9017	135.573	87.0107	1173.5	0.938469
SRF	33.1754	37.819	37.7225	33.8763	33.61	37.4386	35.607	469	0.716222
STAT1	192.693	157.896	149.124	145.991	159.118	277.071	180.315	2426.83	1
STAT2	143.351	102.682	103.215	154.056	90.6866	101.349	115.89	1491.5	1
STAT3	403.084	356.851	319.839	249.031	397.189	396.194	353.698	4719.33	1
STAT4	160.667	114.513	148.803	117.76	158.134	158.011	142.981	1890.17	1
STAT5A	160.437	113.527	164.053	133.388	150.64	175.155	149.533	1973.67	1
STAT6	542.988	500.028	485.417	460.355	484.923	522.754	499.411	6583.5	1
TBPL1	35.857	42.608	34.191	35.0862	37.9248	36.5562	37.0372	488	0.726018
TBX21	268.238	147.473	186.767	218.179	196.588	217.951	205.866	2690.17	1
TCF12	63.286	43.6644	61.7205	63.0139	66.6902	64.0994	60.4124	789.667	0.847719
TCF20	52.4829	39.2275	41.6553	86.6063	50.2637	35.0435	50.8799	640	0.805004
TCF3	61.2173	56.5524	68.7031	79.448	51.8533	56.284	62.343	804	0.855544
TCF7	75.698	122.683	154.903	288.957	66.993	268.121	162.892	2110.83	1
TERF1	62.9795	53.7354	62.5231	71.1805	67.75	69.3307	64.5832	844.167	0.864325
TET2	77.307	51.6226	84.8355	136.413	72.5947	40.9051	77.2796	960	0.908968
TFCP2	52.2531	50.4253	44.5447	51.621	43.9807	55.5907	49.7359	654.667	0.799348
TFDP1	66.1975	68.5249	51.126	44.0593	57.5307	80.9909	61.4049	826	0.851773
TFDP2	59.3785	63.4542	117.02	105.863	114.304	59.4984	86.5865	1106.33	0.937253
TFE3	32.4092	37.7486	29.7767	36.8001	43.148	34.7284	35.7685	469.333	0.717348
TFEB	93.8564	84.23	47.0328	61.0983	54.8813	76.3899	69.5814	925	0.882867
TGIF1	31.9495	48.876	38.5251	54.8473	44.8891	44.3717	43.9098	572	0.768357
THAP11	167.103	195.574	134.116	127.54	154.954	141.75	153.506	2031.67	1
THAP3	44.5147	44.6504	64.4493	58.2753	36.9408	46.8928	49.2872	638	0.797093
THAP4	72.4035	77.4691	60.1955	45.5717	62.7539	64.4776	63.8119	849.833	0.861337
THAP7	43.6719	50.2141	72.5556	92.7565	42.8452	47.334	58.2296	737.333	0.838565
THYN1	85.5051	90.9205	106.024	139.639	79.9374	105.068	101.182	1306	0.976002
TMF1	72.9398	54.6509	69.3452	63.1148	75.3198	68.3853	67.2926	883	0.874548
TOPORS	56.8501	45.5659	55.7812	74.8101	61.6941	58.616	58.8862	761.833	0.841355
TP53	32.3326	33.2413	37.1607	40.6314	28.0084	33.4048	34.1299	443.333	0.705683
TRAFD1	163.655	154.445	176.493	163.735	137.998	200.051	166.063	2191.5	1
TRERF1	53.1725	41.0586	39.6488	56.0572	49.2039	43.9935	47.1891	612.5	0.786273
TRPS1	34.4012	31.9032	37.241	66.8452	40.4229	29.4341	40.0412	505	0.745416
TSHZ1	29.8808	43.594	30.8201	24.0965	37.9248	37.9428	34.0432	455.833	0.705051
TTF1	44.8212	64.4402	78.7357	111.409	67.3715	46.0734	68.8084	867.833	0.880089
UBP1	146.799	125.57	125.287	131.674	209.684	183.474	153.748	2041.17	1
VEZF1	128.028	101.907	122.879	101.226	149.731	136.203	123.329	1632	1
XBP1	260.499	158.952	229.385	169.18	209.911	329.132	226.177	3031.33	1
YBX1	104.2	149.093	131.066	141.554	123.54	131.918	130.228	1706.5	1
YY1	57.7695	60.6372	59.7942	59.6868	55.4869	49.7291	57.1839	745.667	0.834058
ZBED5	48.1158	39.0162	61.8007	94.2688	53.5187	53.5107	58.3718	740.5	0.839172
ZBTB1	46.7366	42.3263	34.1108	42.7486	46.0246	52.5023	44.0749	583.5	0.76929
ZBTB11	46.0471	35.7766	42.2974	56.158	60.71	47.9012	48.1484	625.833	0.791279
ZBTB16	47.656	92.6108	133.233	174.523	29.2952	33.846	85.194	1042	0.933221
ZBTB17	82.0573	70.2152	86.2802	79.9521	76.1525	69.5829	77.3733	1007.67	0.90927
ZBTB2	38.1555	35.2132	28.5728	30.2467	37.2436	44.0565	35.5814	474.167	0.716043
ZBTB38	170.244	112.753	136.604	133.388	170.17	189.462	152.103	2017	1
ZBTB4	41.9864	41.2699	42.0566	50.4111	48.1441	55.8428	46.6185	613.333	0.783247
ZBTB40	102.284	59.0174	89.2499	139.841	69.1882	54.5822	85.6937	1075.33	0.934676
ZBTB43	62.4432	69.6518	62.4428	57.7712	68.1285	41.9766	60.4023	786.833	0.847678
ZBTB48	66.1208	63.4542	93.9852	88.0179	69.6424	69.2047	75.0709	971	0.901755
ZBTB7A	139.674	140.501	133.393	119.676	127.325	130.216	131.797	1735.83	1
ZEB1	17.4688	31.551	31.7832	49.5037	35.5025	37.1865	33.8326	437	0.703507
ZEB2	373.97	301.848	259.643	236.731	409.376	252.175	305.624	4026.5	1
ZFP91	90.715	124.303	94.226	94.4705	89.324	61.7674	92.4676	1203.33	0.953599
ZFX	72.4035	52.1156	76.7292	66.3411	78.8019	59.9396	67.7218	881.833	0.876129
ZGPAT	190.471	184.658	267.75	249.938	180.086	196.521	211.571	2736.67	1
ZHX2	36.3933	48.8055	39.0067	61.1991	56.5466	56.347	49.7164	650.333	0.79925
ZKSCAN1	38.5386	30.5651	33.2279	28.2302	44.5106	31.7661	34.4731	453.833	0.708172
ZNF12	55.5476	29.227	50.484	23.7941	52.8374	63.2801	45.8617	617.833	0.779175
ZNF131	34.5545	32.4666	32.9069	33.6746	36.1838	48.5946	36.3968	484.167	0.721679
ZNF142	120.06	85.0751	102.974	101.024	99.5433	88.9955	99.612	1297.83	0.972112
ZNF143	73.9358	51.0592	73.6793	59.2835	63.8894	84.2684	67.6859	896.167	0.875997
ZNF146	46.2003	41.622	39.729	62.1065	46.1003	42.5439	46.3837	598.167	0.781991
ZNF148	176.68	137.754	148.884	166.659	185.385	173.831	164.865	2162.83	1
ZNF207	197.596	126.768	167.825	158.19	171.154	208.559	171.682	2268.17	1
ZNF212	42.063	33.8751	48.3169	51.5202	38.6061	51.809	44.3651	579.167	0.770923
ZNF213	55.3944	30.2129	63.1652	43.1519	41.1042	69.1417	50.3617	667.833	0.802458
ZNF217	23.7514	30.8468	34.1108	70.4748	26.2673	28.9298	35.7301	446.333	0.717081
ZNF22	49.3416	40.8473	46.3907	45.37	43.4508	76.579	50.3299	673.5	0.802301
ZNF236	43.9784	29.4383	53.7747	43.3536	42.9966	26.976	40.0862	514.667	0.745696
ZNF24	40.1475	47.1857	42.6987	45.6725	56.1681	31.1358	43.8347	569.167	0.767931
ZNF263	82.6702	83.3145	69.7465	59.4851	100.3	82.2515	79.628	1058.5	0.916415
ZNF267	31.9495	35.7766	47.1933	55.3514	51.1721	51.1157	45.4264	591.5	0.776803
ZNF274	37.0062	24.1563	41.0132	53.1333	36.4109	37.1865	38.1511	489.167	0.733388
ZNF276	111.861	105.921	125.046	204.468	99.5433	108.03	125.812	1596.5	1
ZNF281	47.0431	57.6793	50.3234	53.6375	70.4751	54.5192	55.6129	731.333	0.827129
ZNF292	150.477	95.9912	172.159	186.723	174.03	119.627	149.835	1920.17	1
ZNF296	59.2253	89.2303	48.7985	33.2714	59.4232	39.4555	54.9007	731.5	0.823923
ZNF317	76.8473	82.0468	74.1609	61.4008	93.8659	79.1631	77.9141	1032.83	0.911002
ZNF324	31.1833	20.4237	38.3646	54.1416	33.3073	29.4971	34.4862	436.667	0.708267
ZNF326	32.639	43.101	54.9786	55.049	39.6659	27.9214	42.2258	539.333	0.75863
ZNF335	346.081	231.069	441.594	400.97	331.18	269.066	336.66	4320.17	1
ZNF33A	41.6033	17.8179	49.1195	94.3697	48.2198	37.5016	48.1053	596	0.791056
ZNF343	47.273	29.72	59.3126	83.1784	48.7497	56.41	54.1073	690.333	0.820302
ZNF384	137.682	120.359	126.25	117.861	143.675	144.145	131.662	1738.83	1
ZNF394	69.4154	78.5255	89.0893	72.6929	91.2165	62.5868	77.2544	1008.33	0.908887
ZNF395	94.2394	111.696	89.3301	97.2935	86.6746	100.088	96.5537	1271.17	0.964355
ZNF407	46.3536	35.3541	52.1694	60.695	43.9807	27.165	44.2863	561.833	0.770481
ZNF408	51.0272	68.1024	42.1369	52.0243	63.5866	47.334	54.0352	710.833	0.81997
ZNF410	87.4971	57.8905	80.9028	73.0962	76.0011	103.807	79.8658	1058	0.917156
ZNF414	87.9568	120.077	134.437	127.54	95.0771	103.744	111.472	1449.17	1
ZNF430	36.853	32.2553	37.0804	42.3454	43.7536	41.5354	38.9705	509.667	0.738674
ZNF445	70.105	67.4685	91.6577	123.104	72.2162	53.3847	79.656	1006.17	0.916502
ZNF451	43.059	29.6495	44.2236	62.1065	48.1441	42.6699	44.9755	577.167	0.774322
ZNF473	62.5964	12.1133	34.7529	28.2302	33.1559	73.9318	40.7968	552.167	0.750066
ZNF511	90.4852	82.5398	93.3432	84.4891	82.7382	75.0663	84.777	1106.33	0.932
ZNF512	85.122	67.3277	70.9504	91.5466	87.1287	82.9448	80.8367	1054.33	0.920162
ZNF513	48.0391	59.0174	61.8007	76.4233	36.4109	45.8844	54.596	700.333	0.822538
ZNF524	27.5823	39.2275	34.5924	46.0758	28.4626	35.7368	35.2796	458	0.713924
ZNF559	67.2701	42.115	65.4124	80.0529	73.5787	69.4568	66.3143	859.833	0.870905
ZNF574	36.7764	37.326	37.883	19.5595	42.2397	46.3886	36.6955	495	0.723712
ZNF592	104.2	83.3849	88.7683	155.871	109.838	101.664	107.288	1376.67	0.990576
ZNF598	51.1804	53.3128	59.0719	66.5427	71.762	72.23	62.35	819.167	0.855572
ZNF609	92.4772	104.372	98.4798	143.47	91.1408	50.6745	96.7691	1224.5	0.964909
ZNF618	53.1725	98.104	68.3018	71.0797	67.5229	45.2541	67.2392	875.5	0.87435
ZNF641	38.3087	21.1279	44.3039	21.1727	32.1718	59.5614	36.1077	488.667	0.719696
ZNF644	92.5539	74.652	103.295	132.884	102.571	65.8642	95.3034	1212.17	0.961113
ZNF652	39.458	37.326	35.395	75.9192	37.8492	37.2495	43.8661	555	0.76811
ZNF655	104.2	101.977	109.797	127.943	102.798	112.505	109.87	1431.33	0.996492
ZNF672	49.3416	31.2693	40.8527	41.438	44.662	46.0104	42.2623	554.667	0.758845
ZNF687	34.7077	40.0726	33.6292	32.6664	42.9209	44.5608	38.0929	506.5	0.733009
ZNF692	37.3127	45.5659	65.2519	78.4397	37.0922	41.4724	50.8558	645.5	0.804886
ZNF696	50.1844	63.5951	73.6793	116.046	65.1762	68.3853	72.8445	928.833	0.894267
ZNF7	103.74	73.1731	108.593	94.4705	92.9575	90.193	93.8545	1223.67	0.957302
ZNF706	83.513	108.105	79.4581	111.913	98.6349	121.833	100.576	1326.83	0.974507
ZNF717	29.8042	25.3535	36.8396	50.9153	34.5941	39.5185	36.1709	466.167	0.72013
ZNF746	26.5096	29.7904	41.1737	62.1065	27.5542	28.1735	35.8847	451.5	0.718154
ZNF75D	42.2162	33.1004	44.2236	45.5717	35.124	40.8421	40.1797	522.667	0.746275
ZNF76	67.5	84.3005	82.7488	93.9664	82.1327	81.3061	81.9924	1069.33	0.923693
ZNF770	62.1367	61.2006	68.2216	79.448	65.7061	61.0741	66.2978	859.167	0.870843
ZNF777	43.1356	42.3967	39.8093	26.8187	49.5824	58.679	43.4036	585.5	0.765473
ZNF8	116.459	81.1313	155.545	127.843	106.28	63.5322	108.465	1381.67	0.993291
ZNF800	94.7758	64.5106	96.2325	112.82	76.6824	67.2508	85.3787	1091.83	0.933759
ZNF830	34.8609	39.0162	41.1737	44.7651	44.4349	31.8921	39.3572	509.833	0.74113
ZSCAN29	45.664	32.6074	40.9329	58.1745	28.614	45.128	41.8535	540	0.756427
ZXDA	33.8649	60.4963	83.7921	73.8019	28.0841	27.7323	51.2953	648	0.807027
ZXDC	111.785	106.203	104.981	128.145	107.264	107.715	111.016	1445.33	0.999072
ZZZ3	38.2321	42.3263	34.9937	46.8824	57.6821	47.5231	44.6066	586.167	0.772273
